# Supplementary material for: Towards Understanding Non-Infectious Growth-Rate Retardation in Growing Pigs
Source: Proteomes. 2019 Sep 11;7(3):31. doi: 10.3390/proteomes7030031 (PMC6789591; doi:10.3390/proteomes7030031)
Supplement: Supplementary file 1 [file proteomes-07-00031-s001.zip]

Archive with 3 entries (2 files):
- proteomes-549317-supplementary/
- proteomes-549317-supplementary/proteomes-549317-supplementary.pdf
- proteomes-549317-supplementary/Supplementary material table 1.xlsx
