# Supplementary material for: Towards Understanding Non-Infectious Growth-Rate Retardation in Growing Pigs
Source: Proteomes. 2019 Sep 11;7(3):31. doi: 10.3390/proteomes7030031 (PMC6789591; doi:10.3390/proteomes7030031)
Supplement: Supplementary file 1 [file proteomes-07-00031-s001.zip › proteomes-549317-supplementary/Supplementary material table 1.xlsx]

## Sheet: Table S1
Supplementary material Table S1. SDS-PAGE band identification hits in UniProt filtered according to emPAI. For MASCOT results of each band see the additional sheets.
Accession	Description	Score	Mass	Num. of matches	Num. of significant matches	Num. of sequences	Num. of significant sequences	emPAI
Band 36
F1SN92	Epididymal-specific lipocalin-9 isoform X1 OS=Sus scrofa OX=9823 GN=SAL1 PE=3 SV=1	1807	21893	104	81	17	12	109.95	Protein matches the same set of peptides with P81608
A0A480VE41	Epididymal-specific lipocalin-9 isoform X1 OS=Sus scrofa OX=9823 PE=3 SV=1	1214	16276	63	53	11	9	75.65
P01846	Ig lambda chain C region OS=Sus scrofa OX=9823 PE=1 SV=1	1950	11168	80	62	8	7	71.95
A0A287AE24	Ig-like domain-containing protein	1919	23783	76	62	12	10	17.16
F1STC5	Ig-like domain-containing protein	1915	23896	76	62	11	10	16.93
A0A287B5W2	Trypsinogen isoform X1 OS=Sus scrofa OX=9823 GN=LOC100302368 PE=3 SV=1	2288	26563	126	82	10	9	12.55
A0A480JLT6	Ig heavy chain Mem5-like OS=Sus scrofa OX=9823 PE=4 SV=1	1879	26605	75	62	11	10	12.4
Band 39
F1SN92	Epididymal-specific lipocalin-9 isoform X1 OS=Sus scrofa OX=9823 GN=SAL1 PE=3 SV=1	13677	21893	646	500	28	25	25123	Protein matches the same set of peptides with P81608
A0A480VE41	Epididymal-specific lipocalin-9 isoform X1 OS=Sus scrofa OX=9823 PE=3 SV=1	8305	16276	387	285	18	18	5873.53
A0A480VCC6	Epididymal-specific lipocalin-9 isoform X1 OS=Sus scrofa OX=9823 PE=3 SV=1	4307	13314	141	134	8	8	47.55
Band 40
F1SN92	Epididymal-specific lipocalin-9 isoform X1 OS=Sus scrofa OX=9823 GN=SAL1 PE=3 SV=1	17736	21893	786	621	31	27	160597	Protein matches the same set of peptides with P81608
A0A480VE41	Epididymal-specific lipocalin-9 isoform X1 OS=Sus scrofa OX=9823 PE=3 SV=1	10476	16276	449	330	20	18	15087.4
A0A480VCC6	Epididymal-specific lipocalin-9 isoform X1 OS=Sus scrofa OX=9823 PE=3 SV=1	5201	13314	149	138	9	8	95.32
Band 46
A0A480MJ33	Cystatin-C OS=Sus scrofa OX=9823 PE=3 SV=1	16456	19169	385	349	16	14	1223.38
P02067	Hemoglobin subunit beta OS=Sus scrofa OX=9823 GN=HBB PE=1 SV=3	1329	16212	56	50	14	13	296.83
A0A480KG29	Cystatin-C OS=Sus scrofa OX=9823 PE=3 SV=1	4205	17545	152	115	13	12	279.8
Band 49
C3S7K4	Calcium-binding protein A12 OS=Sus scrofa OX=9823 PE=2 SV=1	2572	10739	130	92	13	12	4224.78
C3S7K5	Protein S100 OS=Sus scrofa OX=9823 GN=S100A8 PE=1 SV=1	846	10466	53	35	15	11	725.83

## Sheet: Pig_36_MASCOT_Pep
Header	MASCOT PEPTIDE RESULTS OF SDS-PAGE BAND 36
Search title
Timestamp	2019-07-31T12:47:54Z
Peak list format	Mascot generic
Search type	MIS
Mascot version	2001-04-02
Database	UP_SusScrofa_2019
Fasta file	UP_tx_9823_SusScrofa_CRAP_190731.fasta
Total sequences	334012
Total residues	170052557
Sequences after taxonomy filter	334012
Number of queries	20633
Fixed modifications	--------------------------------------------------------
Identifier	Name	Delta	Neutral loss
1	Carbamidomethyl (C)	57.0215
Variable modifications	--------------------------------------------------------
Identifier	Name	Delta	Neutral loss(es)
1	Deamidated (NQ)	0.984016
2	Gln->pyro-Glu (N-term Q)	-17.0265
3	Oxidation (M)	15.9949	0	63.9983
Search Parameters	--------------------------------------------------------
Taxonomy filter	All entries
Enzyme	Trypsin
Maximum Missed Cleavages	2
Fixed modifications	Carbamidomethyl (C)
Quantitation method	None
Variable modifications	Deamidated (NQ),Gln->pyro-Glu (N-term Q),Oxidation (M)
Peptide Mass Tolerance	10
Peptide Mass Tolerance Units	ppm
Fragment Mass Tolerance	0.05
Fragment Mass Tolerance Units	Da
Mass values	Monoisotopic
Instrument type	ESI-TRAP
Isotope error mode	0
Format parameters	--------------------------------------------------------
Significance threshold	0.05
Max. number of hits	0
Use MudPIT protein scoring	1
Ions score cut-off	0
Include same-set proteins	0
Include sub-set proteins	1
Include unassigned	0
Require bold red	0
Use homology threshold	1
Group protein families	1
Protein hits	--------------------------------------------------------
prot_acc	prot_desc	prot_score	prot_mass	prot_matches	prot_matches_sig	prot_sequences	prot_sequences_sig	prot_cover	prot_len	prot_pi	pep_query	pep_rank	pep_isbold	pep_isunique	pep_exp_mz	pep_exp_mr	pep_exp_z	pep_calc_mr	pep_delta	pep_miss	pep_score	pep_expect	pep_res_before	pep_seq	pep_res_after	pep_var_mod	pep_var_mod_pos	pep_summed_mod_pos	pep_scan_title
F1SN92	Epididymal-specific lipocalin-9 isoform X1 OS=Sus scrofa OX=9823 GN=SAL1 PE=3 SV=1	1807	21893	104	81	17	12	81.7	191	5.19	98	1	1	1	362.184	722.354	2	722.353	0.0001	0	15.92	0.66	R	CFQLR	G				3414
F1SN92	Epididymal-specific lipocalin-9 isoform X1 OS=Sus scrofa OX=9823 GN=SAL1 PE=3 SV=1	1807	21893	104	81	17	12	81.7	191	5.19	99	1	1	1	362.184	722.354	2	722.353	0.0006	0	16.25	0.58	R	CFQLR	G				3734
F1SN92	Epididymal-specific lipocalin-9 isoform X1 OS=Sus scrofa OX=9823 GN=SAL1 PE=3 SV=1	1807	21893	104	81	17	12	81.7	191	5.19	110	1	1	1	362.676	723.337	2	723.337	-0.0003	0	17.49	0.11	R	CFQLR	G	Deamidated (NQ)	0.00100.0		3968
F1SN92	Epididymal-specific lipocalin-9 isoform X1 OS=Sus scrofa OX=9823 GN=SAL1 PE=3 SV=1	1807	21893	104	81	17	12	81.7	191	5.19	497	6	1	0	406.729	811.443	2	811.444	-0.0009	0	6.86	1.6	R	KPDVEPK	L				621
F1SN92	Epididymal-specific lipocalin-9 isoform X1 OS=Sus scrofa OX=9823 GN=SAL1 PE=3 SV=1	1807	21893	104	81	17	12	81.7	191	5.19	503	1	1	0	406.729	811.444	2	811.444	-0.0001	0	19.95	0.27	R	KPDVEPK	L				388
F1SN92	Epididymal-specific lipocalin-9 isoform X1 OS=Sus scrofa OX=9823 GN=SAL1 PE=3 SV=1	1807	21893	104	81	17	12	81.7	191	5.19	1148	1	1	1	450.257	898.5	2	898.503	-0.002	0	37.32	0.0036	R	VFVEHIR	V				3945
F1SN92	Epididymal-specific lipocalin-9 isoform X1 OS=Sus scrofa OX=9823 GN=SAL1 PE=3 SV=1	1807	21893	104	81	17	12	81.7	191	5.19	1149	1	1	1	450.258	898.502	2	898.503	-0.0006	0	32.74	0.0037	R	VFVEHIR	V				3245
F1SN92	Epididymal-specific lipocalin-9 isoform X1 OS=Sus scrofa OX=9823 GN=SAL1 PE=3 SV=1	1807	21893	104	81	17	12	81.7	191	5.19	1150	1	1	1	450.258	898.502	2	898.503	-0.0003	0	12.54	0.73	R	VFVEHIR	V				5617
F1SN92	Epididymal-specific lipocalin-9 isoform X1 OS=Sus scrofa OX=9823 GN=SAL1 PE=3 SV=1	1807	21893	104	81	17	12	81.7	191	5.19	1151	1	1	1	450.258	898.502	2	898.503	-0.0003	0	41.39	0.0014	R	VFVEHIR	V				2610
F1SN92	Epididymal-specific lipocalin-9 isoform X1 OS=Sus scrofa OX=9823 GN=SAL1 PE=3 SV=1	1807	21893	104	81	17	12	81.7	191	5.19	1152	1	1	1	450.258	898.502	2	898.503	-0.0002	0	25.55	0.0068	R	VFVEHIR	V				5997
F1SN92	Epididymal-specific lipocalin-9 isoform X1 OS=Sus scrofa OX=9823 GN=SAL1 PE=3 SV=1	1807	21893	104	81	17	12	81.7	191	5.19	1153	1	1	1	450.258	898.502	2	898.503	-0.0001	0	39.78	0.0015	R	VFVEHIR	V				2920
F1SN92	Epididymal-specific lipocalin-9 isoform X1 OS=Sus scrofa OX=9823 GN=SAL1 PE=3 SV=1	1807	21893	104	81	17	12	81.7	191	5.19	1154	1	1	1	450.259	898.503	2	898.503	0.0009	0	11.39	0.088	R	VFVEHIR	V				7974
F1SN92	Epididymal-specific lipocalin-9 isoform X1 OS=Sus scrofa OX=9823 GN=SAL1 PE=3 SV=1	1807	21893	104	81	17	12	81.7	191	5.19	1536	1	1	0	473.266	944.517	2	944.518	-0.0004	0	38.57	0.013	K	ENIIDLTK	I				7845
F1SN92	Epididymal-specific lipocalin-9 isoform X1 OS=Sus scrofa OX=9823 GN=SAL1 PE=3 SV=1	1807	21893	104	81	17	12	81.7	191	5.19	1537	1	1	0	473.266	944.518	2	944.518	-0.0002	0	32.34	0.019	K	ENIIDLTK	I				7196
F1SN92	Epididymal-specific lipocalin-9 isoform X1 OS=Sus scrofa OX=9823 GN=SAL1 PE=3 SV=1	1807	21893	104	81	17	12	81.7	191	5.19	1538	1	1	0	473.266	944.518	2	944.518	-0.0001	0	27.71	0.054	K	ENIIDLTK	I				9416
F1SN92	Epididymal-specific lipocalin-9 isoform X1 OS=Sus scrofa OX=9823 GN=SAL1 PE=3 SV=1	1807	21893	104	81	17	12	81.7	191	5.19	1540	1	1	0	473.267	944.519	2	944.518	0.0006	0	32.21	0.021	K	ENIIDLTK	I				7524
F1SN92	Epididymal-specific lipocalin-9 isoform X1 OS=Sus scrofa OX=9823 GN=SAL1 PE=3 SV=1	1807	21893	104	81	17	12	81.7	191	5.19	1546	1	1	0	473.757	945.499	2	945.502	-0.0029	0	38.81	0.0046	K	ENIIDLTK	I	Deamidated (NQ)	0.01000000.0		7967
F1SN92	Epididymal-specific lipocalin-9 isoform X1 OS=Sus scrofa OX=9823 GN=SAL1 PE=3 SV=1	1807	21893	104	81	17	12	81.7	191	5.19	2499	2	1	0	527.316	1052.62	2	1052.62	-0.0065	1	1.43	1	R	KPDVEPKLK	D				873
F1SN92	Epididymal-specific lipocalin-9 isoform X1 OS=Sus scrofa OX=9823 GN=SAL1 PE=3 SV=1	1807	21893	104	81	17	12	81.7	191	5.19	2919	1	1	1	547.79	1093.57	2	1093.57	0.0007	0	15.11	0.097	R	VLDNSSLAFK	F	Deamidated (NQ)	0.0001000000.0		7520
F1SN92	Epididymal-specific lipocalin-9 isoform X1 OS=Sus scrofa OX=9823 GN=SAL1 PE=3 SV=1	1807	21893	104	81	17	12	81.7	191	5.19	3732	1	1	1	589.759	1177.5	2	1177.5	0	0	35.52	0.0037	K	ENIEENGSMR	V				256
F1SN92	Epididymal-specific lipocalin-9 isoform X1 OS=Sus scrofa OX=9823 GN=SAL1 PE=3 SV=1	1807	21893	104	81	17	12	81.7	191	5.19	3733	1	1	1	589.76	1177.5	2	1177.5	0.0011	0	41.92	0.0006	K	ENIEENGSMR	V				1664
F1SN92	Epididymal-specific lipocalin-9 isoform X1 OS=Sus scrofa OX=9823 GN=SAL1 PE=3 SV=1	1807	21893	104	81	17	12	81.7	191	5.19	3734	1	1	1	589.76	1177.5	2	1177.5	0.0014	0	23.91	0.01	K	ENIEENGSMR	V				2751
F1SN92	Epididymal-specific lipocalin-9 isoform X1 OS=Sus scrofa OX=9823 GN=SAL1 PE=3 SV=1	1807	21893	104	81	17	12	81.7	191	5.19	3745	1	1	1	590.251	1178.49	2	1178.49	-0.0005	0	39.12	0.0048	K	ENIEENGSMR	V	Deamidated (NQ)	0.0000010000.0		1963
F1SN92	Epididymal-specific lipocalin-9 isoform X1 OS=Sus scrofa OX=9823 GN=SAL1 PE=3 SV=1	1807	21893	104	81	17	12	81.7	191	5.19	3746	1	1	1	590.253	1178.49	2	1178.49	0.0043	0	19.96	0.099	K	ENIEENGSMR	V	Deamidated (NQ)	0.0000010000.0		2309
F1SN92	Epididymal-specific lipocalin-9 isoform X1 OS=Sus scrofa OX=9823 GN=SAL1 PE=3 SV=1	1807	21893	104	81	17	12	81.7	191	5.19	3871	1	1	1	597.757	1193.5	2	1193.5	0.0004	0	14.76	0.079	K	ENIEENGSMR	V	Oxidation (M)	0.0000000030.0		77
F1SN92	Epididymal-specific lipocalin-9 isoform X1 OS=Sus scrofa OX=9823 GN=SAL1 PE=3 SV=1	1807	21893	104	81	17	12	81.7	191	5.19	3872	1	1	1	597.757	1193.5	2	1193.5	0.0005	0	28.51	0.0043	K	ENIEENGSMR	V	Oxidation (M)	0.0000000030.0		499
F1SN92	Epididymal-specific lipocalin-9 isoform X1 OS=Sus scrofa OX=9823 GN=SAL1 PE=3 SV=1	1807	21893	104	81	17	12	81.7	191	5.19	3873	1	1	1	597.757	1193.5	2	1193.5	0.0005	0	29.88	0.0049	K	ENIEENGSMR	V	Oxidation (M)	0.0000000030.0		1461
F1SN92	Epididymal-specific lipocalin-9 isoform X1 OS=Sus scrofa OX=9823 GN=SAL1 PE=3 SV=1	1807	21893	104	81	17	12	81.7	191	5.19	3887	1	1	1	598.248	1194.48	2	1194.48	-0.0002	0	35.67	0.0014	K	ENIEENGSMR	V	Deamidated (NQ)
F1SN92	Epididymal-specific lipocalin-9 isoform X1 OS=Sus scrofa OX=9823 GN=SAL1 PE=3 SV=1	1807	21893	104	81	17	12	81.7	191	5.19	3888	1	1	1	598.249	1194.48	2	1194.48	0.0005	0	23.19	0.021	K	ENIEENGSMR	V	Deamidated (NQ)
F1SN92	Epididymal-specific lipocalin-9 isoform X1 OS=Sus scrofa OX=9823 GN=SAL1 PE=3 SV=1	1807	21893	104	81	17	12	81.7	191	5.19	3889	1	1	1	598.251	1194.49	2	1194.48	0.0049	0	15.34	0.077	K	ENIEENGSMR	V	Deamidated (NQ)
F1SN92	Epididymal-specific lipocalin-9 isoform X1 OS=Sus scrofa OX=9823 GN=SAL1 PE=3 SV=1	1807	21893	104	81	17	12	81.7	191	5.19	4749	1	1	0	646.309	1290.6	2	1290.61	-0.0036	0	36.81	0.0016	K	TFQLMEFYGR	K				16153
F1SN92	Epididymal-specific lipocalin-9 isoform X1 OS=Sus scrofa OX=9823 GN=SAL1 PE=3 SV=1	1807	21893	104	81	17	12	81.7	191	5.19	4750	1	1	0	646.309	1290.6	2	1290.61	-0.0027	0	35.65	0.0035	K	TFQLMEFYGR	K				16871
F1SN92	Epididymal-specific lipocalin-9 isoform X1 OS=Sus scrofa OX=9823 GN=SAL1 PE=3 SV=1	1807	21893	104	81	17	12	81.7	191	5.19	4751	1	1	0	646.309	1290.6	2	1290.61	-0.0026	0	21.16	0.18	K	TFQLMEFYGR	K				15528
F1SN92	Epididymal-specific lipocalin-9 isoform X1 OS=Sus scrofa OX=9823 GN=SAL1 PE=3 SV=1	1807	21893	104	81	17	12	81.7	191	5.19	4752	1	1	0	646.309	1290.6	2	1290.61	-0.0025	0	27	0.003	K	TFQLMEFYGR	K				15852
F1SN92	Epididymal-specific lipocalin-9 isoform X1 OS=Sus scrofa OX=9823 GN=SAL1 PE=3 SV=1	1807	21893	104	81	17	12	81.7	191	5.19	4753	1	1	0	646.31	1290.6	2	1290.61	-0.0017	0	54.57	4.7e-05	K	TFQLMEFYGR	K				13939
F1SN92	Epididymal-specific lipocalin-9 isoform X1 OS=Sus scrofa OX=9823 GN=SAL1 PE=3 SV=1	1807	21893	104	81	17	12	81.7	191	5.19	4754	1	1	0	646.31	1290.6	2	1290.61	-0.0017	0	38.82	0.0016	K	TFQLMEFYGR	K				13587
F1SN92	Epididymal-specific lipocalin-9 isoform X1 OS=Sus scrofa OX=9823 GN=SAL1 PE=3 SV=1	1807	21893	104	81	17	12	81.7	191	5.19	4755	1	1	0	646.31	1290.61	2	1290.61	-0.0012	0	33.13	0.0046	K	TFQLMEFYGR	K				16481
F1SN92	Epididymal-specific lipocalin-9 isoform X1 OS=Sus scrofa OX=9823 GN=SAL1 PE=3 SV=1	1807	21893	104	81	17	12	81.7	191	5.19	4756	1	1	0	431.209	1290.61	3	1290.61	-0.0009	0	29	0.0019	K	TFQLMEFYGR	K				11675
F1SN92	Epididymal-specific lipocalin-9 isoform X1 OS=Sus scrofa OX=9823 GN=SAL1 PE=3 SV=1	1807	21893	104	81	17	12	81.7	191	5.19	4757	1	1	0	646.31	1290.61	2	1290.61	-0.0006	0	54.95	5.8e-05	K	TFQLMEFYGR	K				13287
F1SN92	Epididymal-specific lipocalin-9 isoform X1 OS=Sus scrofa OX=9823 GN=SAL1 PE=3 SV=1	1807	21893	104	81	17	12	81.7	191	5.19	4758	1	1	0	646.31	1290.61	2	1290.61	-0.0004	0	33.18	0.0048	K	TFQLMEFYGR	K				15206
F1SN92	Epididymal-specific lipocalin-9 isoform X1 OS=Sus scrofa OX=9823 GN=SAL1 PE=3 SV=1	1807	21893	104	81	17	12	81.7	191	5.19	4760	1	1	0	646.311	1290.61	2	1290.61	0.0005	0	41.66	0.0019	K	TFQLMEFYGR	K				12568
F1SN92	Epididymal-specific lipocalin-9 isoform X1 OS=Sus scrofa OX=9823 GN=SAL1 PE=3 SV=1	1807	21893	104	81	17	12	81.7	191	5.19	4761	1	1	0	646.311	1290.61	2	1290.61	0.0007	0	45.67	0.0003	K	TFQLMEFYGR	K				11938
F1SN92	Epididymal-specific lipocalin-9 isoform X1 OS=Sus scrofa OX=9823 GN=SAL1 PE=3 SV=1	1807	21893	104	81	17	12	81.7	191	5.19	4763	1	1	0	646.311	1290.61	2	1290.61	0.0011	0	54.85	6.2e-05	K	TFQLMEFYGR	K				12250
F1SN92	Epididymal-specific lipocalin-9 isoform X1 OS=Sus scrofa OX=9823 GN=SAL1 PE=3 SV=1	1807	21893	104	81	17	12	81.7	191	5.19	4764	1	1	0	646.312	1290.61	2	1290.61	0.0018	0	42.77	0.00077	K	TFQLMEFYGR	K				12969
F1SN92	Epididymal-specific lipocalin-9 isoform X1 OS=Sus scrofa OX=9823 GN=SAL1 PE=3 SV=1	1807	21893	104	81	17	12	81.7	191	5.19	4765	1	1	0	646.312	1290.61	2	1290.61	0.002	0	43.43	0.00041	K	TFQLMEFYGR	K				11613
F1SN92	Epididymal-specific lipocalin-9 isoform X1 OS=Sus scrofa OX=9823 GN=SAL1 PE=3 SV=1	1807	21893	104	81	17	12	81.7	191	5.19	4766	1	1	0	646.312	1290.61	2	1290.61	0.0033	0	37.12	0.0024	K	TFQLMEFYGR	K				14257
F1SN92	Epididymal-specific lipocalin-9 isoform X1 OS=Sus scrofa OX=9823 GN=SAL1 PE=3 SV=1	1807	21893	104	81	17	12	81.7	191	5.19	4767	1	1	0	646.313	1290.61	2	1290.61	0.004	0	14.85	0.052	K	TFQLMEFYGR	K				17407
F1SN92	Epididymal-specific lipocalin-9 isoform X1 OS=Sus scrofa OX=9823 GN=SAL1 PE=3 SV=1	1807	21893	104	81	17	12	81.7	191	5.19	4768	1	1	0	646.316	1290.62	2	1290.61	0.0104	0	35.93	0.00077	K	TFQLMEFYGR	K				14563
F1SN92	Epididymal-specific lipocalin-9 isoform X1 OS=Sus scrofa OX=9823 GN=SAL1 PE=3 SV=1	1807	21893	104	81	17	12	81.7	191	5.19	4918	1	1	0	654.308	1306.6	2	1306.6	0.0005	0	54.1	2.1e-05	K	TFQLMEFYGR	K	Oxidation (M)	0.0000300000.0		9496
F1SN92	Epididymal-specific lipocalin-9 isoform X1 OS=Sus scrofa OX=9823 GN=SAL1 PE=3 SV=1	1807	21893	104	81	17	12	81.7	191	5.19	4919	1	1	0	654.309	1306.6	2	1306.6	0.0019	0	42.87	0.00022	K	TFQLMEFYGR	K	Oxidation (M)	0.0000300000.0		10219
F1SN92	Epididymal-specific lipocalin-9 isoform X1 OS=Sus scrofa OX=9823 GN=SAL1 PE=3 SV=1	1807	21893	104	81	17	12	81.7	191	5.19	4920	1	1	0	654.309	1306.6	2	1306.6	0.0026	0	39.16	0.0014	K	TFQLMEFYGR	K	Oxidation (M)	0.0000300000.0		9901
F1SN92	Epididymal-specific lipocalin-9 isoform X1 OS=Sus scrofa OX=9823 GN=SAL1 PE=3 SV=1	1807	21893	104	81	17	12	81.7	191	5.19	4921	1	1	0	654.31	1306.61	2	1306.6	0.0037	0	39.48	0.00031	K	TFQLMEFYGR	K	Oxidation (M)	0.0000300000.0		10548
F1SN92	Epididymal-specific lipocalin-9 isoform X1 OS=Sus scrofa OX=9823 GN=SAL1 PE=3 SV=1	1807	21893	104	81	17	12	81.7	191	5.19	6465	1	1	0	749.391	1496.77	2	1496.77	-0.0028	0	11.58	0.082	K	FVEICQQYGIIK	E				12919
F1SN92	Epididymal-specific lipocalin-9 isoform X1 OS=Sus scrofa OX=9823 GN=SAL1 PE=3 SV=1	1807	21893	104	81	17	12	81.7	191	5.19	6467	1	1	0	499.93	1496.77	3	1496.77	-0.001	0	21.98	0.011	K	FVEICQQYGIIK	E				9227
F1SN92	Epididymal-specific lipocalin-9 isoform X1 OS=Sus scrofa OX=9823 GN=SAL1 PE=3 SV=1	1807	21893	104	81	17	12	81.7	191	5.19	6468	1	1	0	749.392	1496.77	2	1496.77	-0.001	0	42.97	9.3e-05	K	FVEICQQYGIIK	E				11421
F1SN92	Epididymal-specific lipocalin-9 isoform X1 OS=Sus scrofa OX=9823 GN=SAL1 PE=3 SV=1	1807	21893	104	81	17	12	81.7	191	5.19	6470	1	1	0	749.392	1496.77	2	1496.77	-0.0003	0	55.54	1.1e-05	K	FVEICQQYGIIK	E				9223
F1SN92	Epididymal-specific lipocalin-9 isoform X1 OS=Sus scrofa OX=9823 GN=SAL1 PE=3 SV=1	1807	21893	104	81	17	12	81.7	191	5.19	6471	1	1	0	749.392	1496.77	2	1496.77	0.0005	0	34.1	0.00063	K	FVEICQQYGIIK	E				12257
F1SN92	Epididymal-specific lipocalin-9 isoform X1 OS=Sus scrofa OX=9823 GN=SAL1 PE=3 SV=1	1807	21893	104	81	17	12	81.7	191	5.19	6483	1	1	0	749.885	1497.75	2	1497.75	0.0011	0	49.63	2.7e-05	K	FVEICQQYGIIK	E	Deamidated (NQ)	0.000001000000.0		10287
F1SN92	Epididymal-specific lipocalin-9 isoform X1 OS=Sus scrofa OX=9823 GN=SAL1 PE=3 SV=1	1807	21893	104	81	17	12	81.7	191	5.19	7001	1	1	1	784.363	1566.71	2	1566.72	-0.0054	0	35.82	0.00044	K	EAGQDVVTSNFDASK	I				3395
F1SN92	Epididymal-specific lipocalin-9 isoform X1 OS=Sus scrofa OX=9823 GN=SAL1 PE=3 SV=1	1807	21893	104	81	17	12	81.7	191	5.19	7002	1	1	1	784.365	1566.72	2	1566.72	-0.0005	0	33.98	0.00072	K	EAGQDVVTSNFDASK	I				5300
F1SN92	Epididymal-specific lipocalin-9 isoform X1 OS=Sus scrofa OX=9823 GN=SAL1 PE=3 SV=1	1807	21893	104	81	17	12	81.7	191	5.19	7003	1	1	1	523.246	1566.72	3	1566.72	-0.0003	0	47.89	0.00011	K	EAGQDVVTSNFDASK	I				5076
F1SN92	Epididymal-specific lipocalin-9 isoform X1 OS=Sus scrofa OX=9823 GN=SAL1 PE=3 SV=1	1807	21893	104	81	17	12	81.7	191	5.19	7004	1	1	1	784.366	1566.72	2	1566.72	0.0013	0	14.5	0.11	K	EAGQDVVTSNFDASK	I				6296
F1SN92	Epididymal-specific lipocalin-9 isoform X1 OS=Sus scrofa OX=9823 GN=SAL1 PE=3 SV=1	1807	21893	104	81	17	12	81.7	191	5.19	7005	1	1	1	784.367	1566.72	2	1566.72	0.0027	0	77.8	2e-07	K	EAGQDVVTSNFDASK	I				5621
F1SN92	Epididymal-specific lipocalin-9 isoform X1 OS=Sus scrofa OX=9823 GN=SAL1 PE=3 SV=1	1807	21893	104	81	17	12	81.7	191	5.19	7012	1	1	1	784.86	1567.71	2	1567.7	0.0054	0	51.26	9.1e-05	K	EAGQDVVTSNFDASK	I	Deamidated (NQ)	0.000100000000000.0		5945
F1SN92	Epididymal-specific lipocalin-9 isoform X1 OS=Sus scrofa OX=9823 GN=SAL1 PE=3 SV=1	1807	21893	104	81	17	12	81.7	191	5.19	7489	1	1	1	817.888	1633.76	2	1633.76	-0.0018	0	49.92	3.3e-05	K	VGDGVYTVAYYGENK	F				8147
F1SN92	Epididymal-specific lipocalin-9 isoform X1 OS=Sus scrofa OX=9823 GN=SAL1 PE=3 SV=1	1807	21893	104	81	17	12	81.7	191	5.19	7490	1	1	1	545.595	1633.76	3	1633.76	0.0001	0	23.99	0.036	K	VGDGVYTVAYYGENK	F				7464
F1SN92	Epididymal-specific lipocalin-9 isoform X1 OS=Sus scrofa OX=9823 GN=SAL1 PE=3 SV=1	1807	21893	104	81	17	12	81.7	191	5.19	7491	1	1	1	545.595	1633.76	3	1633.76	0.0003	0	34.58	0.011	K	VGDGVYTVAYYGENK	F				7795
F1SN92	Epididymal-specific lipocalin-9 isoform X1 OS=Sus scrofa OX=9823 GN=SAL1 PE=3 SV=1	1807	21893	104	81	17	12	81.7	191	5.19	7492	1	1	1	817.889	1633.76	2	1633.76	0.0009	0	9.71	0.12	K	VGDGVYTVAYYGENK	F				7660
F1SN92	Epididymal-specific lipocalin-9 isoform X1 OS=Sus scrofa OX=9823 GN=SAL1 PE=3 SV=1	1807	21893	104	81	17	12	81.7	191	5.19	7493	1	1	1	817.889	1633.76	2	1633.76	0.001	0	54.38	8e-06	K	VGDGVYTVAYYGENK	F				7494
F1SN92	Epididymal-specific lipocalin-9 isoform X1 OS=Sus scrofa OX=9823 GN=SAL1 PE=3 SV=1	1807	21893	104	81	17	12	81.7	191	5.19	7494	1	1	1	545.596	1633.77	3	1633.76	0.0034	0	19	0.076	K	VGDGVYTVAYYGENK	F				8116
F1SN92	Epididymal-specific lipocalin-9 isoform X1 OS=Sus scrofa OX=9823 GN=SAL1 PE=3 SV=1	1807	21893	104	81	17	12	81.7	191	5.19	7495	1	1	1	817.89	1633.77	2	1633.76	0.0037	0	43.68	8e-05	K	VGDGVYTVAYYGENK	F				9384
F1SN92	Epididymal-specific lipocalin-9 isoform X1 OS=Sus scrofa OX=9823 GN=SAL1 PE=3 SV=1	1807	21893	104	81	17	12	81.7	191	5.19	7497	1	1	1	545.596	1633.77	3	1633.76	0.0042	0	30.92	0.0018	K	VGDGVYTVAYYGENK	F				4268
F1SN92	Epididymal-specific lipocalin-9 isoform X1 OS=Sus scrofa OX=9823 GN=SAL1 PE=3 SV=1	1807	21893	104	81	17	12	81.7	191	5.19	7505	1	1	1	818.385	1634.76	2	1634.75	0.0086	0	44.05	0.00024	K	VGDGVYTVAYYGENK	F	Deamidated (NQ)	0.000000000000010.0		7825
F1SN92	Epididymal-specific lipocalin-9 isoform X1 OS=Sus scrofa OX=9823 GN=SAL1 PE=3 SV=1	1807	21893	104	81	17	12	81.7	191	5.19	7514	1	1	1	546.291	1635.85	3	1635.85	0.0002	0	35.05	0.005	K	IAGEWYSILLASDAK	E				15062
F1SN92	Epididymal-specific lipocalin-9 isoform X1 OS=Sus scrofa OX=9823 GN=SAL1 PE=3 SV=1	1807	21893	104	81	17	12	81.7	191	5.19	7515	1	1	1	818.933	1635.85	2	1635.85	0.0004	0	71.9	3.5e-07	K	IAGEWYSILLASDAK	E				15035
F1SN92	Epididymal-specific lipocalin-9 isoform X1 OS=Sus scrofa OX=9823 GN=SAL1 PE=3 SV=1	1807	21893	104	81	17	12	81.7	191	5.19	7516	1	1	1	546.291	1635.85	3	1635.85	0.0013	0	42.24	0.001	K	IAGEWYSILLASDAK	E				14738
F1SN92	Epididymal-specific lipocalin-9 isoform X1 OS=Sus scrofa OX=9823 GN=SAL1 PE=3 SV=1	1807	21893	104	81	17	12	81.7	191	5.19	7517	1	1	1	818.934	1635.85	2	1635.85	0.002	0	70.08	2.8e-07	K	IAGEWYSILLASDAK	E				15337
F1SN92	Epididymal-specific lipocalin-9 isoform X1 OS=Sus scrofa OX=9823 GN=SAL1 PE=3 SV=1	1807	21893	104	81	17	12	81.7	191	5.19	7518	1	1	1	818.934	1635.85	2	1635.85	0.0021	0	96.33	1.2e-09	K	IAGEWYSILLASDAK	E				14723
F1SN92	Epididymal-specific lipocalin-9 isoform X1 OS=Sus scrofa OX=9823 GN=SAL1 PE=3 SV=1	1807	21893	104	81	17	12	81.7	191	5.19	7519	1	1	1	818.936	1635.86	2	1635.85	0.0056	0	16.77	0.027	K	IAGEWYSILLASDAK	E				15727
F1SN92	Epididymal-specific lipocalin-9 isoform X1 OS=Sus scrofa OX=9823 GN=SAL1 PE=3 SV=1	1807	21893	104	81	17	12	81.7	191	5.19	7850	1	1	0	839.349	1676.68	2	1676.68	0.0019	0	109.18	1.3e-10	K	VNGECTDFYAVCDK	V				6149
F1SN92	Epididymal-specific lipocalin-9 isoform X1 OS=Sus scrofa OX=9823 GN=SAL1 PE=3 SV=1	1807	21893	104	81	17	12	81.7	191	5.19	7856	1	1	0	839.843	1677.67	2	1677.67	0.0058	0	20.57	0.012	K	VNGECTDFYAVCDK	V	Deamidated (NQ)	0.01000000000000.0		7191
F1SN92	Epididymal-specific lipocalin-9 isoform X1 OS=Sus scrofa OX=9823 GN=SAL1 PE=3 SV=1	1807	21893	104	81	17	12	81.7	191	5.19	8387	1	1	0	870.951	1739.89	2	1739.89	-0.0033	1	60.15	2.1e-05	K	DKFVEICQQYGIIK	E				8695
F1SN92	Epididymal-specific lipocalin-9 isoform X1 OS=Sus scrofa OX=9823 GN=SAL1 PE=3 SV=1	1807	21893	104	81	17	12	81.7	191	5.19	8388	4	1	0	580.971	1739.89	3	1739.89	-0.0021	1	1.33	1.7	K	DKFVEICQQYGIIK	E				9129
F1SN92	Epididymal-specific lipocalin-9 isoform X1 OS=Sus scrofa OX=9823 GN=SAL1 PE=3 SV=1	1807	21893	104	81	17	12	81.7	191	5.19	8389	1	1	0	580.971	1739.89	3	1739.89	-0.0008	1	38.19	0.0011	K	DKFVEICQQYGIIK	E				8702
F1SN92	Epididymal-specific lipocalin-9 isoform X1 OS=Sus scrofa OX=9823 GN=SAL1 PE=3 SV=1	1807	21893	104	81	17	12	81.7	191	5.19	8390	1	1	0	870.953	1739.89	2	1739.89	0.0009	1	56.27	4.6e-05	K	DKFVEICQQYGIIK	E				9026
F1SN92	Epididymal-specific lipocalin-9 isoform X1 OS=Sus scrofa OX=9823 GN=SAL1 PE=3 SV=1	1807	21893	104	81	17	12	81.7	191	5.19	8409	1	1	0	581.3	1740.88	3	1740.88	0.0032	1	26.64	0.0042	K	DKFVEICQQYGIIK	E	Deamidated (NQ)	0.00000001000000.0		9792
F1SN92	Epididymal-specific lipocalin-9 isoform X1 OS=Sus scrofa OX=9823 GN=SAL1 PE=3 SV=1	1807	21893	104	81	17	12	81.7	191	5.19	8410	1	1	0	871.447	1740.88	2	1740.88	0.0036	1	70.69	3.9e-07	K	DKFVEICQQYGIIK	E	Deamidated (NQ)	0.00000001000000.0		9779
F1SN92	Epididymal-specific lipocalin-9 isoform X1 OS=Sus scrofa OX=9823 GN=SAL1 PE=3 SV=1	1807	21893	104	81	17	12	81.7	191	5.19	9031	1	1	0	602.601	1804.78	3	1804.78	0.005	1	40.78	0.00015	R	KVNGECTDFYAVCDK	V				4259
F1SN92	Epididymal-specific lipocalin-9 isoform X1 OS=Sus scrofa OX=9823 GN=SAL1 PE=3 SV=1	1807	21893	104	81	17	12	81.7	191	5.19	9035	1	1	0	903.885	1805.76	2	1805.76	-0.004	1	16.82	0.026	R	KVNGECTDFYAVCDK	V	Deamidated (NQ)	0.001000000000000.0		4781
F1SN92	Epididymal-specific lipocalin-9 isoform X1 OS=Sus scrofa OX=9823 GN=SAL1 PE=3 SV=1	1807	21893	104	81	17	12	81.7	191	5.19	9036	1	1	0	602.927	1805.76	3	1805.76	-0.0009	1	15.29	0.037	R	KVNGECTDFYAVCDK	V	Deamidated (NQ)	0.001000000000000.0		4788
F1SN92	Epididymal-specific lipocalin-9 isoform X1 OS=Sus scrofa OX=9823 GN=SAL1 PE=3 SV=1	1807	21893	104	81	17	12	81.7	191	5.19	10277	1	1	1	646.651	1936.93	3	1936.93	0.0004	1	9.44	0.13	K	VGDGVYTVAYYGENKFR	L				7924
F1SN92	Epididymal-specific lipocalin-9 isoform X1 OS=Sus scrofa OX=9823 GN=SAL1 PE=3 SV=1	1807	21893	104	81	17	12	81.7	191	5.19	13865	1	1	0	806.426	2416.25	3	2416.26	-0.009	0	31	0.0041	R	LLEVNYSDYVILHLVNVNGDK	T				20131
F1SN92	Epididymal-specific lipocalin-9 isoform X1 OS=Sus scrofa OX=9823 GN=SAL1 PE=3 SV=1	1807	21893	104	81	17	12	81.7	191	5.19	13867	1	1	0	806.429	2416.26	3	2416.26	0.0005	0	50.83	1.9e-05	R	LLEVNYSDYVILHLVNVNGDK	T				16132
F1SN92	Epididymal-specific lipocalin-9 isoform X1 OS=Sus scrofa OX=9823 GN=SAL1 PE=3 SV=1	1807	21893	104	81	17	12	81.7	191	5.19	13869	1	1	0	806.429	2416.27	3	2416.26	0.0023	0	32.99	0.0015	R	LLEVNYSDYVILHLVNVNGDK	T				15226
F1SN92	Epididymal-specific lipocalin-9 isoform X1 OS=Sus scrofa OX=9823 GN=SAL1 PE=3 SV=1	1807	21893	104	81	17	12	81.7	191	5.19	13870	1	1	0	806.43	2416.27	3	2416.26	0.0054	0	61.94	1.8e-06	R	LLEVNYSDYVILHLVNVNGDK	T				15536
F1SN92	Epididymal-specific lipocalin-9 isoform X1 OS=Sus scrofa OX=9823 GN=SAL1 PE=3 SV=1	1807	21893	104	81	17	12	81.7	191	5.19	13871	1	1	0	806.432	2416.27	3	2416.26	0.0091	0	109.66	5.4e-11	R	LLEVNYSDYVILHLVNVNGDK	T				15835
F1SN92	Epididymal-specific lipocalin-9 isoform X1 OS=Sus scrofa OX=9823 GN=SAL1 PE=3 SV=1	1807	21893	104	81	17	12	81.7	191	5.19	13872	1	1	0	806.432	2416.27	3	2416.26	0.0106	0	5.16	0.39	R	LLEVNYSDYVILHLVNVNGDK	T				18574
F1SN92	Epididymal-specific lipocalin-9 isoform X1 OS=Sus scrofa OX=9823 GN=SAL1 PE=3 SV=1	1807	21893	104	81	17	12	81.7	191	5.19	13873	1	1	0	806.433	2416.28	3	2416.26	0.0126	0	11.7	0.4	R	LLEVNYSDYVILHLVNVNGDK	T				17524
F1SN92	Epididymal-specific lipocalin-9 isoform X1 OS=Sus scrofa OX=9823 GN=SAL1 PE=3 SV=1	1807	21893	104	81	17	12	81.7	191	5.19	13886	1	1	0	806.76	2417.26	3	2417.25	0.0117	0	51.43	1.5e-05	R	LLEVNYSDYVILHLVNVNGDK	T	Deamidated (NQ)	0.000000000000000001000.0		16605
F1SN92	Epididymal-specific lipocalin-9 isoform X1 OS=Sus scrofa OX=9823 GN=SAL1 PE=3 SV=1	1807	21893	104	81	17	12	81.7	191	5.19	13887	1	1	0	806.761	2417.26	3	2417.25	0.014	0	56.3	6.7e-06	R	LLEVNYSDYVILHLVNVNGDK	T	Deamidated (NQ)	0.000000000000000100000.0		16904
F1SN92	Epididymal-specific lipocalin-9 isoform X1 OS=Sus scrofa OX=9823 GN=SAL1 PE=3 SV=1	1807	21893	104	81	17	12	81.7	191	5.19	13888	1	1	0	806.762	2417.26	3	2417.25	0.0155	0	32.4	0.0025	R	LLEVNYSDYVILHLVNVNGDK	T	Deamidated (NQ)	0.000010000000000000000.0		18144
F1SN92	Epididymal-specific lipocalin-9 isoform X1 OS=Sus scrofa OX=9823 GN=SAL1 PE=3 SV=1	1807	21893	104	81	17	12	81.7	191	5.19	13889	3	1	0	806.762	2417.26	3	2417.25	0.0172	0	1.59	1.1	R	LLEVNYSDYVILHLVNVNGDK	T	Deamidated (NQ)	0.000010000000000000000.0		20433
F1SN92	Epididymal-specific lipocalin-9 isoform X1 OS=Sus scrofa OX=9823 GN=SAL1 PE=3 SV=1	1807	21893	104	81	17	12	81.7	191	5.19	13898	1	1	0	807.091	2418.25	3	2418.23	0.0195	0	32.19	0.0028	R	LLEVNYSDYVILHLVNVNGDK	T	2 Deamidated (NQ)	0.000010000000000100000.0		17838
F1SN92	Epididymal-specific lipocalin-9 isoform X1 OS=Sus scrofa OX=9823 GN=SAL1 PE=3 SV=1	1807	21893	104	81	17	12	81.7	191	5.19	13900	1	1	0	807.092	2418.25	3	2418.23	0.0212	0	26.21	0.0035	R	LLEVNYSDYVILHLVNVNGDK	T	2 Deamidated (NQ)	0.000010000000000001000.0		17206	emPAI	109.95
A0A480VE41	Epididymal-specific lipocalin-9 isoform X1 OS=Sus scrofa OX=9823 PE=3 SV=1	1214	16276	63	53	11	9	71.7	138	5.35	497	6	0	0	406.729	811.443	2	811.444	-0.0009	0	6.86	1.6	R	KPDVEPK	L				621
A0A480VE41	Epididymal-specific lipocalin-9 isoform X1 OS=Sus scrofa OX=9823 PE=3 SV=1	1214	16276	63	53	11	9	71.7	138	5.35	503	1	0	0	406.729	811.444	2	811.444	-0.0001	0	19.95	0.27	R	KPDVEPK	L				388
A0A480VE41	Epididymal-specific lipocalin-9 isoform X1 OS=Sus scrofa OX=9823 PE=3 SV=1	1214	16276	63	53	11	9	71.7	138	5.35	1086	1	0	1	443.251	884.487	2	884.487	-0.0002	0	41.12	0.00067	R	VFVEHVR	A				1851
A0A480VE41	Epididymal-specific lipocalin-9 isoform X1 OS=Sus scrofa OX=9823 PE=3 SV=1	1214	16276	63	53	11	9	71.7	138	5.35	1536	1	0	0	473.266	944.517	2	944.518	-0.0004	0	38.57	0.013	K	ENIIDLTK	I				7845
A0A480VE41	Epididymal-specific lipocalin-9 isoform X1 OS=Sus scrofa OX=9823 PE=3 SV=1	1214	16276	63	53	11	9	71.7	138	5.35	1537	1	0	0	473.266	944.518	2	944.518	-0.0002	0	32.34	0.019	K	ENIIDLTK	I				7196
A0A480VE41	Epididymal-specific lipocalin-9 isoform X1 OS=Sus scrofa OX=9823 PE=3 SV=1	1214	16276	63	53	11	9	71.7	138	5.35	1538	1	0	0	473.266	944.518	2	944.518	-0.0001	0	27.71	0.054	K	ENIIDLTK	I				9416
A0A480VE41	Epididymal-specific lipocalin-9 isoform X1 OS=Sus scrofa OX=9823 PE=3 SV=1	1214	16276	63	53	11	9	71.7	138	5.35	1540	1	0	0	473.267	944.519	2	944.518	0.0006	0	32.21	0.021	K	ENIIDLTK	I				7524
A0A480VE41	Epididymal-specific lipocalin-9 isoform X1 OS=Sus scrofa OX=9823 PE=3 SV=1	1214	16276	63	53	11	9	71.7	138	5.35	1546	1	0	0	473.757	945.499	2	945.502	-0.0029	0	38.81	0.0046	K	ENIIDLTK	I	Deamidated (NQ)	0.01000000.0		7967
A0A480VE41	Epididymal-specific lipocalin-9 isoform X1 OS=Sus scrofa OX=9823 PE=3 SV=1	1214	16276	63	53	11	9	71.7	138	5.35	2499	2	0	0	527.316	1052.62	2	1052.62	-0.0065	1	1.43	1	R	KPDVEPKLK	D				873
A0A480VE41	Epididymal-specific lipocalin-9 isoform X1 OS=Sus scrofa OX=9823 PE=3 SV=1	1214	16276	63	53	11	9	71.7	138	5.35	4749	1	0	0	646.309	1290.6	2	1290.61	-0.0036	0	36.81	0.0016	K	TFQLMEFYGR	K				16153
A0A480VE41	Epididymal-specific lipocalin-9 isoform X1 OS=Sus scrofa OX=9823 PE=3 SV=1	1214	16276	63	53	11	9	71.7	138	5.35	4750	1	0	0	646.309	1290.6	2	1290.61	-0.0027	0	35.65	0.0035	K	TFQLMEFYGR	K				16871
A0A480VE41	Epididymal-specific lipocalin-9 isoform X1 OS=Sus scrofa OX=9823 PE=3 SV=1	1214	16276	63	53	11	9	71.7	138	5.35	4751	1	0	0	646.309	1290.6	2	1290.61	-0.0026	0	21.16	0.18	K	TFQLMEFYGR	K				15528
A0A480VE41	Epididymal-specific lipocalin-9 isoform X1 OS=Sus scrofa OX=9823 PE=3 SV=1	1214	16276	63	53	11	9	71.7	138	5.35	4752	1	0	0	646.309	1290.6	2	1290.61	-0.0025	0	27	0.003	K	TFQLMEFYGR	K				15852
A0A480VE41	Epididymal-specific lipocalin-9 isoform X1 OS=Sus scrofa OX=9823 PE=3 SV=1	1214	16276	63	53	11	9	71.7	138	5.35	4753	1	0	0	646.31	1290.6	2	1290.61	-0.0017	0	54.57	4.7e-05	K	TFQLMEFYGR	K				13939
A0A480VE41	Epididymal-specific lipocalin-9 isoform X1 OS=Sus scrofa OX=9823 PE=3 SV=1	1214	16276	63	53	11	9	71.7	138	5.35	4754	1	0	0	646.31	1290.6	2	1290.61	-0.0017	0	38.82	0.0016	K	TFQLMEFYGR	K				13587
A0A480VE41	Epididymal-specific lipocalin-9 isoform X1 OS=Sus scrofa OX=9823 PE=3 SV=1	1214	16276	63	53	11	9	71.7	138	5.35	4755	1	0	0	646.31	1290.61	2	1290.61	-0.0012	0	33.13	0.0046	K	TFQLMEFYGR	K				16481
A0A480VE41	Epididymal-specific lipocalin-9 isoform X1 OS=Sus scrofa OX=9823 PE=3 SV=1	1214	16276	63	53	11	9	71.7	138	5.35	4756	1	0	0	431.209	1290.61	3	1290.61	-0.0009	0	29	0.0019	K	TFQLMEFYGR	K				11675
A0A480VE41	Epididymal-specific lipocalin-9 isoform X1 OS=Sus scrofa OX=9823 PE=3 SV=1	1214	16276	63	53	11	9	71.7	138	5.35	4757	1	0	0	646.31	1290.61	2	1290.61	-0.0006	0	54.95	5.8e-05	K	TFQLMEFYGR	K				13287
A0A480VE41	Epididymal-specific lipocalin-9 isoform X1 OS=Sus scrofa OX=9823 PE=3 SV=1	1214	16276	63	53	11	9	71.7	138	5.35	4758	1	0	0	646.31	1290.61	2	1290.61	-0.0004	0	33.18	0.0048	K	TFQLMEFYGR	K				15206
A0A480VE41	Epididymal-specific lipocalin-9 isoform X1 OS=Sus scrofa OX=9823 PE=3 SV=1	1214	16276	63	53	11	9	71.7	138	5.35	4760	1	0	0	646.311	1290.61	2	1290.61	0.0005	0	41.66	0.0019	K	TFQLMEFYGR	K				12568
A0A480VE41	Epididymal-specific lipocalin-9 isoform X1 OS=Sus scrofa OX=9823 PE=3 SV=1	1214	16276	63	53	11	9	71.7	138	5.35	4761	1	0	0	646.311	1290.61	2	1290.61	0.0007	0	45.67	0.0003	K	TFQLMEFYGR	K				11938
A0A480VE41	Epididymal-specific lipocalin-9 isoform X1 OS=Sus scrofa OX=9823 PE=3 SV=1	1214	16276	63	53	11	9	71.7	138	5.35	4763	1	0	0	646.311	1290.61	2	1290.61	0.0011	0	54.85	6.2e-05	K	TFQLMEFYGR	K				12250
A0A480VE41	Epididymal-specific lipocalin-9 isoform X1 OS=Sus scrofa OX=9823 PE=3 SV=1	1214	16276	63	53	11	9	71.7	138	5.35	4764	1	0	0	646.312	1290.61	2	1290.61	0.0018	0	42.77	0.00077	K	TFQLMEFYGR	K				12969
A0A480VE41	Epididymal-specific lipocalin-9 isoform X1 OS=Sus scrofa OX=9823 PE=3 SV=1	1214	16276	63	53	11	9	71.7	138	5.35	4765	1	0	0	646.312	1290.61	2	1290.61	0.002	0	43.43	0.00041	K	TFQLMEFYGR	K				11613
A0A480VE41	Epididymal-specific lipocalin-9 isoform X1 OS=Sus scrofa OX=9823 PE=3 SV=1	1214	16276	63	53	11	9	71.7	138	5.35	4766	1	0	0	646.312	1290.61	2	1290.61	0.0033	0	37.12	0.0024	K	TFQLMEFYGR	K				14257
A0A480VE41	Epididymal-specific lipocalin-9 isoform X1 OS=Sus scrofa OX=9823 PE=3 SV=1	1214	16276	63	53	11	9	71.7	138	5.35	4767	1	0	0	646.313	1290.61	2	1290.61	0.004	0	14.85	0.052	K	TFQLMEFYGR	K				17407
A0A480VE41	Epididymal-specific lipocalin-9 isoform X1 OS=Sus scrofa OX=9823 PE=3 SV=1	1214	16276	63	53	11	9	71.7	138	5.35	4768	1	0	0	646.316	1290.62	2	1290.61	0.0104	0	35.93	0.00077	K	TFQLMEFYGR	K				14563
A0A480VE41	Epididymal-specific lipocalin-9 isoform X1 OS=Sus scrofa OX=9823 PE=3 SV=1	1214	16276	63	53	11	9	71.7	138	5.35	4918	1	0	0	654.308	1306.6	2	1306.6	0.0005	0	54.1	2.1e-05	K	TFQLMEFYGR	K	Oxidation (M)	0.0000300000.0		9496
A0A480VE41	Epididymal-specific lipocalin-9 isoform X1 OS=Sus scrofa OX=9823 PE=3 SV=1	1214	16276	63	53	11	9	71.7	138	5.35	4919	1	0	0	654.309	1306.6	2	1306.6	0.0019	0	42.87	0.00022	K	TFQLMEFYGR	K	Oxidation (M)	0.0000300000.0		10219
A0A480VE41	Epididymal-specific lipocalin-9 isoform X1 OS=Sus scrofa OX=9823 PE=3 SV=1	1214	16276	63	53	11	9	71.7	138	5.35	4920	1	0	0	654.309	1306.6	2	1306.6	0.0026	0	39.16	0.0014	K	TFQLMEFYGR	K	Oxidation (M)	0.0000300000.0		9901
A0A480VE41	Epididymal-specific lipocalin-9 isoform X1 OS=Sus scrofa OX=9823 PE=3 SV=1	1214	16276	63	53	11	9	71.7	138	5.35	4921	1	0	0	654.31	1306.61	2	1306.6	0.0037	0	39.48	0.00031	K	TFQLMEFYGR	K	Oxidation (M)	0.0000300000.0		10548
A0A480VE41	Epididymal-specific lipocalin-9 isoform X1 OS=Sus scrofa OX=9823 PE=3 SV=1	1214	16276	63	53	11	9	71.7	138	5.35	6465	1	0	0	749.391	1496.77	2	1496.77	-0.0028	0	11.58	0.082	K	FVEICQQYGIIK	E				12919
A0A480VE41	Epididymal-specific lipocalin-9 isoform X1 OS=Sus scrofa OX=9823 PE=3 SV=1	1214	16276	63	53	11	9	71.7	138	5.35	6467	1	0	0	499.93	1496.77	3	1496.77	-0.001	0	21.98	0.011	K	FVEICQQYGIIK	E				9227
A0A480VE41	Epididymal-specific lipocalin-9 isoform X1 OS=Sus scrofa OX=9823 PE=3 SV=1	1214	16276	63	53	11	9	71.7	138	5.35	6468	1	0	0	749.392	1496.77	2	1496.77	-0.001	0	42.97	9.3e-05	K	FVEICQQYGIIK	E				11421
A0A480VE41	Epididymal-specific lipocalin-9 isoform X1 OS=Sus scrofa OX=9823 PE=3 SV=1	1214	16276	63	53	11	9	71.7	138	5.35	6470	1	0	0	749.392	1496.77	2	1496.77	-0.0003	0	55.54	1.1e-05	K	FVEICQQYGIIK	E				9223
A0A480VE41	Epididymal-specific lipocalin-9 isoform X1 OS=Sus scrofa OX=9823 PE=3 SV=1	1214	16276	63	53	11	9	71.7	138	5.35	6471	1	0	0	749.392	1496.77	2	1496.77	0.0005	0	34.1	0.00063	K	FVEICQQYGIIK	E				12257
A0A480VE41	Epididymal-specific lipocalin-9 isoform X1 OS=Sus scrofa OX=9823 PE=3 SV=1	1214	16276	63	53	11	9	71.7	138	5.35	6483	1	0	0	749.885	1497.75	2	1497.75	0.0011	0	49.63	2.7e-05	K	FVEICQQYGIIK	E	Deamidated (NQ)	0.000001000000.0		10287
A0A480VE41	Epididymal-specific lipocalin-9 isoform X1 OS=Sus scrofa OX=9823 PE=3 SV=1	1214	16276	63	53	11	9	71.7	138	5.35	7850	1	0	0	839.349	1676.68	2	1676.68	0.0019	0	109.18	1.3e-10	K	VNGECTDFYAVCDK	V				6149
A0A480VE41	Epididymal-specific lipocalin-9 isoform X1 OS=Sus scrofa OX=9823 PE=3 SV=1	1214	16276	63	53	11	9	71.7	138	5.35	7856	1	0	0	839.843	1677.67	2	1677.67	0.0058	0	20.57	0.012	K	VNGECTDFYAVCDK	V	Deamidated (NQ)	0.01000000000000.0		7191
A0A480VE41	Epididymal-specific lipocalin-9 isoform X1 OS=Sus scrofa OX=9823 PE=3 SV=1	1214	16276	63	53	11	9	71.7	138	5.35	7859	1	0	1	560.258	1677.75	3	1677.75	0.0006	0	36.53	0.00047	K	VGDGVYTVDYYGENK	F				7214
A0A480VE41	Epididymal-specific lipocalin-9 isoform X1 OS=Sus scrofa OX=9823 PE=3 SV=1	1214	16276	63	53	11	9	71.7	138	5.35	7860	1	0	1	839.884	1677.75	2	1677.75	0.0013	0	47.57	3.5e-05	K	VGDGVYTVDYYGENK	F				7205
A0A480VE41	Epididymal-specific lipocalin-9 isoform X1 OS=Sus scrofa OX=9823 PE=3 SV=1	1214	16276	63	53	11	9	71.7	138	5.35	8387	1	0	0	870.951	1739.89	2	1739.89	-0.0033	1	60.15	2.1e-05	K	DKFVEICQQYGIIK	E				8695
A0A480VE41	Epididymal-specific lipocalin-9 isoform X1 OS=Sus scrofa OX=9823 PE=3 SV=1	1214	16276	63	53	11	9	71.7	138	5.35	8388	4	0	0	580.971	1739.89	3	1739.89	-0.0021	1	1.33	1.7	K	DKFVEICQQYGIIK	E				9129
A0A480VE41	Epididymal-specific lipocalin-9 isoform X1 OS=Sus scrofa OX=9823 PE=3 SV=1	1214	16276	63	53	11	9	71.7	138	5.35	8389	1	0	0	580.971	1739.89	3	1739.89	-0.0008	1	38.19	0.0011	K	DKFVEICQQYGIIK	E				8702
A0A480VE41	Epididymal-specific lipocalin-9 isoform X1 OS=Sus scrofa OX=9823 PE=3 SV=1	1214	16276	63	53	11	9	71.7	138	5.35	8390	1	0	0	870.953	1739.89	2	1739.89	0.0009	1	56.27	4.6e-05	K	DKFVEICQQYGIIK	E				9026
A0A480VE41	Epididymal-specific lipocalin-9 isoform X1 OS=Sus scrofa OX=9823 PE=3 SV=1	1214	16276	63	53	11	9	71.7	138	5.35	8409	1	0	0	581.3	1740.88	3	1740.88	0.0032	1	26.64	0.0042	K	DKFVEICQQYGIIK	E	Deamidated (NQ)	0.00000001000000.0		9792
A0A480VE41	Epididymal-specific lipocalin-9 isoform X1 OS=Sus scrofa OX=9823 PE=3 SV=1	1214	16276	63	53	11	9	71.7	138	5.35	8410	1	0	0	871.447	1740.88	2	1740.88	0.0036	1	70.69	3.9e-07	K	DKFVEICQQYGIIK	E	Deamidated (NQ)	0.00000001000000.0		9779
A0A480VE41	Epididymal-specific lipocalin-9 isoform X1 OS=Sus scrofa OX=9823 PE=3 SV=1	1214	16276	63	53	11	9	71.7	138	5.35	9031	1	0	0	602.601	1804.78	3	1804.78	0.005	1	40.78	0.00015	R	KVNGECTDFYAVCDK	V				4259
A0A480VE41	Epididymal-specific lipocalin-9 isoform X1 OS=Sus scrofa OX=9823 PE=3 SV=1	1214	16276	63	53	11	9	71.7	138	5.35	9035	1	0	0	903.885	1805.76	2	1805.76	-0.004	1	16.82	0.026	R	KVNGECTDFYAVCDK	V	Deamidated (NQ)	0.001000000000000.0		4781
A0A480VE41	Epididymal-specific lipocalin-9 isoform X1 OS=Sus scrofa OX=9823 PE=3 SV=1	1214	16276	63	53	11	9	71.7	138	5.35	9036	1	0	0	602.927	1805.76	3	1805.76	-0.0009	1	15.29	0.037	R	KVNGECTDFYAVCDK	V	Deamidated (NQ)	0.001000000000000.0		4788
A0A480VE41	Epididymal-specific lipocalin-9 isoform X1 OS=Sus scrofa OX=9823 PE=3 SV=1	1214	16276	63	53	11	9	71.7	138	5.35	13865	1	0	0	806.426	2416.25	3	2416.26	-0.009	0	31	0.0041	R	LLEVNYSDYVILHLVNVNGDK	T				20131
A0A480VE41	Epididymal-specific lipocalin-9 isoform X1 OS=Sus scrofa OX=9823 PE=3 SV=1	1214	16276	63	53	11	9	71.7	138	5.35	13867	1	0	0	806.429	2416.26	3	2416.26	0.0005	0	50.83	1.9e-05	R	LLEVNYSDYVILHLVNVNGDK	T				16132
A0A480VE41	Epididymal-specific lipocalin-9 isoform X1 OS=Sus scrofa OX=9823 PE=3 SV=1	1214	16276	63	53	11	9	71.7	138	5.35	13869	1	0	0	806.429	2416.27	3	2416.26	0.0023	0	32.99	0.0015	R	LLEVNYSDYVILHLVNVNGDK	T				15226
A0A480VE41	Epididymal-specific lipocalin-9 isoform X1 OS=Sus scrofa OX=9823 PE=3 SV=1	1214	16276	63	53	11	9	71.7	138	5.35	13870	1	0	0	806.43	2416.27	3	2416.26	0.0054	0	61.94	1.8e-06	R	LLEVNYSDYVILHLVNVNGDK	T				15536
A0A480VE41	Epididymal-specific lipocalin-9 isoform X1 OS=Sus scrofa OX=9823 PE=3 SV=1	1214	16276	63	53	11	9	71.7	138	5.35	13871	1	0	0	806.432	2416.27	3	2416.26	0.0091	0	109.66	5.4e-11	R	LLEVNYSDYVILHLVNVNGDK	T				15835
A0A480VE41	Epididymal-specific lipocalin-9 isoform X1 OS=Sus scrofa OX=9823 PE=3 SV=1	1214	16276	63	53	11	9	71.7	138	5.35	13872	1	0	0	806.432	2416.27	3	2416.26	0.0106	0	5.16	0.39	R	LLEVNYSDYVILHLVNVNGDK	T				18574
A0A480VE41	Epididymal-specific lipocalin-9 isoform X1 OS=Sus scrofa OX=9823 PE=3 SV=1	1214	16276	63	53	11	9	71.7	138	5.35	13873	1	0	0	806.433	2416.28	3	2416.26	0.0126	0	11.7	0.4	R	LLEVNYSDYVILHLVNVNGDK	T				17524
A0A480VE41	Epididymal-specific lipocalin-9 isoform X1 OS=Sus scrofa OX=9823 PE=3 SV=1	1214	16276	63	53	11	9	71.7	138	5.35	13886	1	0	0	806.76	2417.26	3	2417.25	0.0117	0	51.43	1.5e-05	R	LLEVNYSDYVILHLVNVNGDK	T	Deamidated (NQ)	0.000000000000000001000.0		16605
A0A480VE41	Epididymal-specific lipocalin-9 isoform X1 OS=Sus scrofa OX=9823 PE=3 SV=1	1214	16276	63	53	11	9	71.7	138	5.35	13887	1	0	0	806.761	2417.26	3	2417.25	0.014	0	56.3	6.7e-06	R	LLEVNYSDYVILHLVNVNGDK	T	Deamidated (NQ)	0.000000000000000100000.0		16904
A0A480VE41	Epididymal-specific lipocalin-9 isoform X1 OS=Sus scrofa OX=9823 PE=3 SV=1	1214	16276	63	53	11	9	71.7	138	5.35	13888	1	0	0	806.762	2417.26	3	2417.25	0.0155	0	32.4	0.0025	R	LLEVNYSDYVILHLVNVNGDK	T	Deamidated (NQ)	0.000010000000000000000.0		18144
A0A480VE41	Epididymal-specific lipocalin-9 isoform X1 OS=Sus scrofa OX=9823 PE=3 SV=1	1214	16276	63	53	11	9	71.7	138	5.35	13889	3	0	0	806.762	2417.26	3	2417.25	0.0172	0	1.59	1.1	R	LLEVNYSDYVILHLVNVNGDK	T	Deamidated (NQ)	0.000010000000000000000.0		20433
A0A480VE41	Epididymal-specific lipocalin-9 isoform X1 OS=Sus scrofa OX=9823 PE=3 SV=1	1214	16276	63	53	11	9	71.7	138	5.35	13898	1	0	0	807.091	2418.25	3	2418.23	0.0195	0	32.19	0.0028	R	LLEVNYSDYVILHLVNVNGDK	T	2 Deamidated (NQ)	0.000010000000000100000.0		17838
A0A480VE41	Epididymal-specific lipocalin-9 isoform X1 OS=Sus scrofa OX=9823 PE=3 SV=1	1214	16276	63	53	11	9	71.7	138	5.35	13900	1	0	0	807.092	2418.25	3	2418.23	0.0212	0	26.21	0.0035	R	LLEVNYSDYVILHLVNVNGDK	T	2 Deamidated (NQ)	0.000010000000000001000.0		17206	emPAI	75.65
P01846	Ig lambda chain C region OS=Sus scrofa OX=9823 PE=1 SV=1	1950	11168	80	62	8	7	92.4	105	6.75	7447	1	1	1	816.894	1631.77	2	1631.78	-0.0087	0	42.57	0.0001	K	YAASSYLALSASDWK	S				10413
P01846	Ig lambda chain C region OS=Sus scrofa OX=9823 PE=1 SV=1	1950	11168	80	62	8	7	92.4	105	6.75	7449	1	1	1	816.897	1631.78	2	1631.78	-0.0043	0	30.43	0.0014	K	YAASSYLALSASDWK	S				20819
P01846	Ig lambda chain C region OS=Sus scrofa OX=9823 PE=1 SV=1	1950	11168	80	62	8	7	92.4	105	6.75	7450	1	1	1	816.897	1631.78	2	1631.78	-0.0043	0	75.31	3.6e-07	K	YAASSYLALSASDWK	S				16598
P01846	Ig lambda chain C region OS=Sus scrofa OX=9823 PE=1 SV=1	1950	11168	80	62	8	7	92.4	105	6.75	7451	1	1	1	816.897	1631.78	2	1631.78	-0.0037	0	96.77	9.8e-09	K	YAASSYLALSASDWK	S				12372
P01846	Ig lambda chain C region OS=Sus scrofa OX=9823 PE=1 SV=1	1950	11168	80	62	8	7	92.4	105	6.75	7452	1	1	1	816.898	1631.78	2	1631.78	-0.0026	0	22.43	0.0099	K	YAASSYLALSASDWK	S				21313
P01846	Ig lambda chain C region OS=Sus scrofa OX=9823 PE=1 SV=1	1950	11168	80	62	8	7	92.4	105	6.75	7453	1	1	1	816.898	1631.78	2	1631.78	-0.0022	0	28.3	0.0022	K	YAASSYLALSASDWK	S				8472
P01846	Ig lambda chain C region OS=Sus scrofa OX=9823 PE=1 SV=1	1950	11168	80	62	8	7	92.4	105	6.75	7454	1	1	1	816.898	1631.78	2	1631.78	-0.002	0	84.22	1.8e-07	K	YAASSYLALSASDWK	S				11697
P01846	Ig lambda chain C region OS=Sus scrofa OX=9823 PE=1 SV=1	1950	11168	80	62	8	7	92.4	105	6.75	7455	1	1	1	544.935	1631.78	3	1631.78	-0.0012	0	33.1	0.00079	K	YAASSYLALSASDWK	S				11008
P01846	Ig lambda chain C region OS=Sus scrofa OX=9823 PE=1 SV=1	1950	11168	80	62	8	7	92.4	105	6.75	7456	1	1	1	816.898	1631.78	2	1631.78	-0.0008	0	84.84	5e-08	K	YAASSYLALSASDWK	S				16897
P01846	Ig lambda chain C region OS=Sus scrofa OX=9823 PE=1 SV=1	1950	11168	80	62	8	7	92.4	105	6.75	7457	1	1	1	816.899	1631.78	2	1631.78	-0.0006	0	69.95	3.8e-07	K	YAASSYLALSASDWK	S				17511
P01846	Ig lambda chain C region OS=Sus scrofa OX=9823 PE=1 SV=1	1950	11168	80	62	8	7	92.4	105	6.75	7458	1	1	1	816.899	1631.78	2	1631.78	-0.0004	0	57.1	4.4e-06	K	YAASSYLALSASDWK	S				19981
P01846	Ig lambda chain C region OS=Sus scrofa OX=9823 PE=1 SV=1	1950	11168	80	62	8	7	92.4	105	6.75	7459	1	1	1	816.899	1631.78	2	1631.78	0	0	86.87	8.9e-08	K	YAASSYLALSASDWK	S				20286
P01846	Ig lambda chain C region OS=Sus scrofa OX=9823 PE=1 SV=1	1950	11168	80	62	8	7	92.4	105	6.75	7460	1	1	1	544.935	1631.78	3	1631.78	0.0004	0	14.88	0.04	K	YAASSYLALSASDWK	S				8448
P01846	Ig lambda chain C region OS=Sus scrofa OX=9823 PE=1 SV=1	1950	11168	80	62	8	7	92.4	105	6.75	7461	1	1	1	816.899	1631.78	2	1631.78	0.0008	0	105.51	4.8e-10	K	YAASSYLALSASDWK	S				11376
P01846	Ig lambda chain C region OS=Sus scrofa OX=9823 PE=1 SV=1	1950	11168	80	62	8	7	92.4	105	6.75	7462	1	1	1	816.899	1631.78	2	1631.78	0.0009	0	19.06	0.016	K	YAASSYLALSASDWK	S				21468
P01846	Ig lambda chain C region OS=Sus scrofa OX=9823 PE=1 SV=1	1950	11168	80	62	8	7	92.4	105	6.75	7463	1	1	1	816.899	1631.78	2	1631.78	0.0011	0	69.82	2.8e-07	K	YAASSYLALSASDWK	S				18155
P01846	Ig lambda chain C region OS=Sus scrofa OX=9823 PE=1 SV=1	1950	11168	80	62	8	7	92.4	105	6.75	7464	1	1	1	816.899	1631.78	2	1631.78	0.0012	0	80.1	3.7e-07	K	YAASSYLALSASDWK	S				11061
P01846	Ig lambda chain C region OS=Sus scrofa OX=9823 PE=1 SV=1	1950	11168	80	62	8	7	92.4	105	6.75	7465	1	1	1	816.9	1631.78	2	1631.78	0.0017	0	95.92	1e-08	K	YAASSYLALSASDWK	S				14686
P01846	Ig lambda chain C region OS=Sus scrofa OX=9823 PE=1 SV=1	1950	11168	80	62	8	7	92.4	105	6.75	7466	1	1	1	816.9	1631.79	2	1631.78	0.0019	0	1.56	0.71	K	YAASSYLALSASDWK	S				21007
P01846	Ig lambda chain C region OS=Sus scrofa OX=9823 PE=1 SV=1	1950	11168	80	62	8	7	92.4	105	6.75	7467	1	1	1	816.9	1631.79	2	1631.78	0.0019	0	104.27	6.9e-10	K	YAASSYLALSASDWK	S				10734
P01846	Ig lambda chain C region OS=Sus scrofa OX=9823 PE=1 SV=1	1950	11168	80	62	8	7	92.4	105	6.75	7468	1	1	1	816.9	1631.79	2	1631.78	0.0033	0	12.43	0.068	K	YAASSYLALSASDWK	S				20784
P01846	Ig lambda chain C region OS=Sus scrofa OX=9823 PE=1 SV=1	1950	11168	80	62	8	7	92.4	105	6.75	7469	1	1	1	816.901	1631.79	2	1631.78	0.0035	0	102.55	4.1e-09	K	YAASSYLALSASDWK	S				12019
P01846	Ig lambda chain C region OS=Sus scrofa OX=9823 PE=1 SV=1	1950	11168	80	62	8	7	92.4	105	6.75	7470	1	1	1	816.901	1631.79	2	1631.78	0.0036	0	62.67	1.3e-06	K	YAASSYLALSASDWK	S				16268
P01846	Ig lambda chain C region OS=Sus scrofa OX=9823 PE=1 SV=1	1950	11168	80	62	8	7	92.4	105	6.75	7471	1	1	1	816.901	1631.79	2	1631.78	0.0041	0	12.87	0.062	K	YAASSYLALSASDWK	S				20652
P01846	Ig lambda chain C region OS=Sus scrofa OX=9823 PE=1 SV=1	1950	11168	80	62	8	7	92.4	105	6.75	7472	1	1	1	816.904	1631.79	2	1631.78	0.0094	0	49.68	2.2e-05	K	YAASSYLALSASDWK	S				19446
P01846	Ig lambda chain C region OS=Sus scrofa OX=9823 PE=1 SV=1	1950	11168	80	62	8	7	92.4	105	6.75	7473	1	1	1	816.904	1631.79	2	1631.78	0.0108	0	56.18	5.4e-06	K	YAASSYLALSASDWK	S				19104
P01846	Ig lambda chain C region OS=Sus scrofa OX=9823 PE=1 SV=1	1950	11168	80	62	8	7	92.4	105	6.75	7474	1	1	1	816.907	1631.8	2	1631.78	0.0153	0	67.32	4.9e-07	K	YAASSYLALSASDWK	S				15971
P01846	Ig lambda chain C region OS=Sus scrofa OX=9823 PE=1 SV=1	1950	11168	80	62	8	7	92.4	105	6.75	7720	1	1	1	831.436	1660.86	2	1660.86	-0.0052	0	17.15	0.065	K	AGGTTVTQGVETTKPSK	Q				2551
P01846	Ig lambda chain C region OS=Sus scrofa OX=9823 PE=1 SV=1	1950	11168	80	62	8	7	92.4	105	6.75	7723	1	1	1	416.223	1660.86	4	1660.86	-0.0012	0	36.31	0.0018	K	AGGTTVTQGVETTKPSK	Q				150
P01846	Ig lambda chain C region OS=Sus scrofa OX=9823 PE=1 SV=1	1950	11168	80	62	8	7	92.4	105	6.75	7724	1	1	1	831.439	1660.86	2	1660.86	-0.0003	0	69.13	1.3e-06	K	AGGTTVTQGVETTKPSK	Q				396
P01846	Ig lambda chain C region OS=Sus scrofa OX=9823 PE=1 SV=1	1950	11168	80	62	8	7	92.4	105	6.75	7725	1	1	1	554.628	1660.86	3	1660.86	-0.0002	0	44.44	0.00013	K	AGGTTVTQGVETTKPSK	Q				392
P01846	Ig lambda chain C region OS=Sus scrofa OX=9823 PE=1 SV=1	1950	11168	80	62	8	7	92.4	105	6.75	7726	1	1	1	554.628	1660.86	3	1660.86	-0.0002	0	42.11	0.00019	K	AGGTTVTQGVETTKPSK	Q				2170
P01846	Ig lambda chain C region OS=Sus scrofa OX=9823 PE=1 SV=1	1950	11168	80	62	8	7	92.4	105	6.75	7727	1	1	1	831.439	1660.86	2	1660.86	0	0	37.36	0.0015	K	AGGTTVTQGVETTKPSK	Q				1524
P01846	Ig lambda chain C region OS=Sus scrofa OX=9823 PE=1 SV=1	1950	11168	80	62	8	7	92.4	105	6.75	7728	1	1	1	831.439	1660.86	2	1660.86	0	0	27.72	0.0029	K	AGGTTVTQGVETTKPSK	Q				624
P01846	Ig lambda chain C region OS=Sus scrofa OX=9823 PE=1 SV=1	1950	11168	80	62	8	7	92.4	105	6.75	7729	1	1	1	554.628	1660.86	3	1660.86	0	0	2	0.66	K	AGGTTVTQGVETTKPSK	Q				622
P01846	Ig lambda chain C region OS=Sus scrofa OX=9823 PE=1 SV=1	1950	11168	80	62	8	7	92.4	105	6.75	7732	1	1	1	554.628	1660.86	3	1660.86	0.0002	0	49.29	0.00019	K	AGGTTVTQGVETTKPSK	Q				1563
P01846	Ig lambda chain C region OS=Sus scrofa OX=9823 PE=1 SV=1	1950	11168	80	62	8	7	92.4	105	6.75	7733	1	1	1	831.439	1660.86	2	1660.86	0.0003	0	24.42	0.014	K	AGGTTVTQGVETTKPSK	Q				2118
P01846	Ig lambda chain C region OS=Sus scrofa OX=9823 PE=1 SV=1	1950	11168	80	62	8	7	92.4	105	6.75	7734	1	1	1	831.439	1660.86	2	1660.86	0.0005	0	53.59	1.7e-05	K	AGGTTVTQGVETTKPSK	Q				1221
P01846	Ig lambda chain C region OS=Sus scrofa OX=9823 PE=1 SV=1	1950	11168	80	62	8	7	92.4	105	6.75	7735	1	1	1	554.629	1660.86	3	1660.86	0.0006	0	44.66	0.0001	K	AGGTTVTQGVETTKPSK	Q				1886
P01846	Ig lambda chain C region OS=Sus scrofa OX=9823 PE=1 SV=1	1950	11168	80	62	8	7	92.4	105	6.75	7736	1	1	1	554.629	1660.86	3	1660.86	0.0008	0	56.55	2.7e-05	K	AGGTTVTQGVETTKPSK	Q				1279
P01846	Ig lambda chain C region OS=Sus scrofa OX=9823 PE=1 SV=1	1950	11168	80	62	8	7	92.4	105	6.75	7737	1	1	1	831.439	1660.86	2	1660.86	0.0009	0	4.63	0.64	K	AGGTTVTQGVETTKPSK	Q				2902
P01846	Ig lambda chain C region OS=Sus scrofa OX=9823 PE=1 SV=1	1950	11168	80	62	8	7	92.4	105	6.75	7738	1	1	1	831.439	1660.86	2	1660.86	0.001	0	46.63	5.1e-05	K	AGGTTVTQGVETTKPSK	Q				1820
P01846	Ig lambda chain C region OS=Sus scrofa OX=9823 PE=1 SV=1	1950	11168	80	62	8	7	92.4	105	6.75	7740	2	1	1	554.629	1660.87	3	1660.86	0.0028	0	1.77	1	K	AGGTTVTQGVETTKPSK	Q				3253
P01846	Ig lambda chain C region OS=Sus scrofa OX=9823 PE=1 SV=1	1950	11168	80	62	8	7	92.4	105	6.75	7753	1	1	1	416.47	1661.85	4	1661.85	0.004	0	12.9	0.21	K	AGGTTVTQGVETTKPSK	Q	Deamidated (NQ)	0.00000001000000000.0		734
P01846	Ig lambda chain C region OS=Sus scrofa OX=9823 PE=1 SV=1	1950	11168	80	62	8	7	92.4	105	6.75	7754	1	1	1	554.958	1661.85	3	1661.85	0.0041	0	20.02	0.18	K	AGGTTVTQGVETTKPSK	Q	Deamidated (NQ)	0.00000001000000000.0		991
P01846	Ig lambda chain C region OS=Sus scrofa OX=9823 PE=1 SV=1	1950	11168	80	62	8	7	92.4	105	6.75	10496	1	1	1	983.96	1965.91	2	1965.91	-0.0041	0	100.16	3.7e-09	K	SSSGFTCQVTHEGTIVEK	T				4300
P01846	Ig lambda chain C region OS=Sus scrofa OX=9823 PE=1 SV=1	1950	11168	80	62	8	7	92.4	105	6.75	10497	1	1	1	656.31	1965.91	3	1965.91	-0.0015	0	30.08	0.038	K	SSSGFTCQVTHEGTIVEK	T				2425
P01846	Ig lambda chain C region OS=Sus scrofa OX=9823 PE=1 SV=1	1950	11168	80	62	8	7	92.4	105	6.75	10498	1	1	1	656.31	1965.91	3	1965.91	-0.0015	0	39.12	0.0041	K	SSSGFTCQVTHEGTIVEK	T				4319
P01846	Ig lambda chain C region OS=Sus scrofa OX=9823 PE=1 SV=1	1950	11168	80	62	8	7	92.4	105	6.75	10499	1	1	1	983.963	1965.91	2	1965.91	0.001	0	7.49	0.27	K	SSSGFTCQVTHEGTIVEK	T				2465
P01846	Ig lambda chain C region OS=Sus scrofa OX=9823 PE=1 SV=1	1950	11168	80	62	8	7	92.4	105	6.75	10510	1	1	1	656.638	1966.89	3	1966.89	-0.0024	0	68.44	8.4e-07	K	SSSGFTCQVTHEGTIVEK	T	Deamidated (NQ)	0.000000010000000000.0		4776
P01846	Ig lambda chain C region OS=Sus scrofa OX=9823 PE=1 SV=1	1950	11168	80	62	8	7	92.4	105	6.75	10511	1	1	1	656.639	1966.89	3	1966.89	-0.0001	0	39.9	0.0004	K	SSSGFTCQVTHEGTIVEK	T	Deamidated (NQ)	0.000000010000000000.0		5368
P01846	Ig lambda chain C region OS=Sus scrofa OX=9823 PE=1 SV=1	1950	11168	80	62	8	7	92.4	105	6.75	10512	1	1	1	984.457	1966.9	2	1966.89	0.0055	0	24.52	0.069	K	SSSGFTCQVTHEGTIVEK	T	Deamidated (NQ)	0.000000010000000000.0		4771
P01846	Ig lambda chain C region OS=Sus scrofa OX=9823 PE=1 SV=1	1950	11168	80	62	8	7	92.4	105	6.75	10513	1	1	1	984.461	1966.91	2	1966.89	0.0123	0	14.53	0.053	K	SSSGFTCQVTHEGTIVEK	T	Deamidated (NQ)	0.000000010000000000.0		5362
P01846	Ig lambda chain C region OS=Sus scrofa OX=9823 PE=1 SV=1	1950	11168	80	62	8	7	92.4	105	6.75	10534	1	1	0	658.004	1970.99	3	1970.99	-0.0041	0	35.76	0.00044	K	AAPTVNLFPPSSEELGTNK	A				11250
P01846	Ig lambda chain C region OS=Sus scrofa OX=9823 PE=1 SV=1	1950	11168	80	62	8	7	92.4	105	6.75	10535	1	1	0	658.005	1970.99	3	1970.99	-0.0032	0	30.89	0.0013	K	AAPTVNLFPPSSEELGTNK	A				12570
P01846	Ig lambda chain C region OS=Sus scrofa OX=9823 PE=1 SV=1	1950	11168	80	62	8	7	92.4	105	6.75	10536	1	1	0	658.005	1970.99	3	1970.99	-0.0021	0	52.53	1.2e-05	K	AAPTVNLFPPSSEELGTNK	A				12885
P01846	Ig lambda chain C region OS=Sus scrofa OX=9823 PE=1 SV=1	1950	11168	80	62	8	7	92.4	105	6.75	10537	1	1	0	986.504	1970.99	2	1970.99	-0.0018	0	24.54	0.005	K	AAPTVNLFPPSSEELGTNK	A				7726
P01846	Ig lambda chain C region OS=Sus scrofa OX=9823 PE=1 SV=1	1950	11168	80	62	8	7	92.4	105	6.75	10538	1	1	0	658.005	1970.99	3	1970.99	-0.0016	0	33.64	0.0007	K	AAPTVNLFPPSSEELGTNK	A				10724
P01846	Ig lambda chain C region OS=Sus scrofa OX=9823 PE=1 SV=1	1950	11168	80	62	8	7	92.4	105	6.75	10539	1	1	0	986.505	1970.99	2	1970.99	-0.0006	0	6.72	0.29	K	AAPTVNLFPPSSEELGTNK	A				8043
P01846	Ig lambda chain C region OS=Sus scrofa OX=9823 PE=1 SV=1	1950	11168	80	62	8	7	92.4	105	6.75	10540	1	1	0	493.756	1971	4	1970.99	0.0003	0	11.21	0.089	K	AAPTVNLFPPSSEELGTNK	A				10009
P01846	Ig lambda chain C region OS=Sus scrofa OX=9823 PE=1 SV=1	1950	11168	80	62	8	7	92.4	105	6.75	10543	1	1	0	986.505	1971	2	1970.99	0.0012	0	37.29	0.00032	K	AAPTVNLFPPSSEELGTNK	A				10367
P01846	Ig lambda chain C region OS=Sus scrofa OX=9823 PE=1 SV=1	1950	11168	80	62	8	7	92.4	105	6.75	10544	1	1	0	658.006	1971	3	1970.99	0.0012	0	43.99	9.7e-05	K	AAPTVNLFPPSSEELGTNK	A				7725
P01846	Ig lambda chain C region OS=Sus scrofa OX=9823 PE=1 SV=1	1950	11168	80	62	8	7	92.4	105	6.75	10545	1	1	0	658.006	1971	3	1970.99	0.0014	0	44.9	8.2e-05	K	AAPTVNLFPPSSEELGTNK	A				10087
P01846	Ig lambda chain C region OS=Sus scrofa OX=9823 PE=1 SV=1	1950	11168	80	62	8	7	92.4	105	6.75	10546	1	1	0	658.006	1971	3	1970.99	0.0016	0	42.22	0.00011	K	AAPTVNLFPPSSEELGTNK	A				10407
P01846	Ig lambda chain C region OS=Sus scrofa OX=9823 PE=1 SV=1	1950	11168	80	62	8	7	92.4	105	6.75	10547	2	1	0	658.006	1971	3	1970.99	0.0019	0	2.02	1	K	AAPTVNLFPPSSEELGTNK	A				8365
P01846	Ig lambda chain C region OS=Sus scrofa OX=9823 PE=1 SV=1	1950	11168	80	62	8	7	92.4	105	6.75	10548	1	1	0	986.506	1971	2	1970.99	0.0026	0	52.31	1.2e-05	K	AAPTVNLFPPSSEELGTNK	A				10039
P01846	Ig lambda chain C region OS=Sus scrofa OX=9823 PE=1 SV=1	1950	11168	80	62	8	7	92.4	105	6.75	10549	1	1	0	658.007	1971	3	1970.99	0.0036	0	52.56	1.2e-05	K	AAPTVNLFPPSSEELGTNK	A				7397
P01846	Ig lambda chain C region OS=Sus scrofa OX=9823 PE=1 SV=1	1950	11168	80	62	8	7	92.4	105	6.75	10551	1	1	0	986.508	1971	2	1970.99	0.0057	0	19.46	0.016	K	AAPTVNLFPPSSEELGTNK	A				7403
P01846	Ig lambda chain C region OS=Sus scrofa OX=9823 PE=1 SV=1	1950	11168	80	62	8	7	92.4	105	6.75	10552	1	1	0	658.008	1971	3	1970.99	0.0062	0	6.14	0.46	K	AAPTVNLFPPSSEELGTNK	A				13226
P01846	Ig lambda chain C region OS=Sus scrofa OX=9823 PE=1 SV=1	1950	11168	80	62	8	7	92.4	105	6.75	10554	1	1	0	658.335	1971.98	3	1971.98	0.0054	0	12.03	0.074	K	AAPTVNLFPPSSEELGTNK	A	Deamidated (NQ)	0.0000010000000000000.0		9765
P01846	Ig lambda chain C region OS=Sus scrofa OX=9823 PE=1 SV=1	1950	11168	80	62	8	7	92.4	105	6.75	10555	1	1	0	987.003	1971.99	2	1971.98	0.0115	0	27.41	0.0028	K	AAPTVNLFPPSSEELGTNK	A	Deamidated (NQ)	0.0000010000000000000.0		9693
P01846	Ig lambda chain C region OS=Sus scrofa OX=9823 PE=1 SV=1	1950	11168	80	62	8	7	92.4	105	6.75	10556	1	1	0	987.003	1971.99	2	1971.98	0.0122	0	40.93	0.00022	K	AAPTVNLFPPSSEELGTNK	A	Deamidated (NQ)	0.0000010000000000000.0		10687
P01846	Ig lambda chain C region OS=Sus scrofa OX=9823 PE=1 SV=1	1950	11168	80	62	8	7	92.4	105	6.75	10557	1	1	0	987.005	1971.99	2	1971.98	0.0154	0	24.18	0.0054	K	AAPTVNLFPPSSEELGTNK	A	Deamidated (NQ)	0.0000010000000000000.0		13066
P01846	Ig lambda chain C region OS=Sus scrofa OX=9823 PE=1 SV=1	1950	11168	80	62	8	7	92.4	105	6.75	12285	1	1	1	1094.51	2187	2	2187.01	-0.0073	1	25.96	0.0082	K	QSNNKYAASSYLALSASDWK	S	Deamidated (NQ)
P01846	Ig lambda chain C region OS=Sus scrofa OX=9823 PE=1 SV=1	1950	11168	80	62	8	7	92.4	105	6.75	12287	1	1	1	1094.52	2187.03	2	2187.01	0.0135	1	31.47	0.0015	K	QSNNKYAASSYLALSASDWK	S	Deamidated (NQ)
P01846	Ig lambda chain C region OS=Sus scrofa OX=9823 PE=1 SV=1	1950	11168	80	62	8	7	92.4	105	6.75	12551	1	1	1	745.052	2232.14	3	2232.13	0.0005	1	21.45	0.16	K	AGGTTVTQGVETTKPSKQSNNK	Y				498
P01846	Ig lambda chain C region OS=Sus scrofa OX=9823 PE=1 SV=1	1950	11168	80	62	8	7	92.4	105	6.75	12560	2	1	1	745.386	2233.14	3	2233.12	0.0182	1	2.44	1	K	AGGTTVTQGVETTKPSKQSNNK	Y	Deamidated (NQ)	0.0000000100000000000000.0		241
P01846	Ig lambda chain C region OS=Sus scrofa OX=9823 PE=1 SV=1	1950	11168	80	62	8	7	92.4	105	6.75	12593	1	1	1	747.727	2240.16	3	2240.16	0.0031	0	30.21	0.0019	K	ATLVCLISDFYPGAVTVTWK	A				19383
P01846	Ig lambda chain C region OS=Sus scrofa OX=9823 PE=1 SV=1	1950	11168	80	62	8	7	92.4	105	6.75	12594	1	1	1	1121.09	2240.16	2	2240.16	0.0071	0	54.66	1.1e-05	K	ATLVCLISDFYPGAVTVTWK	A				19184
P01846	Ig lambda chain C region OS=Sus scrofa OX=9823 PE=1 SV=1	1950	11168	80	62	8	7	92.4	105	6.75	19102	1	1	1	910.468	4547.3	5	4547.33	-0.0264	2	28.11	0.0027	-	QPKAAPTVNLFPPSSEELGTNKATLVCLISDFYPGAVTVTWK	A	Deamidated (NQ)	0.000000000000000000001000000000000000000000.0		19097	emPAI	71.95
A0A287AE24	Uncharacterized protein OS=Sus scrofa OX=9823 PE=1 SV=1	1919	23783	76	62	12	10	65.4	214	8.64	13	1	1	0	351.182	700.35	2	700.35	-0.0006	0	23.36	0.46	R	ASGVPDR	F				195
A0A287AE24	Uncharacterized protein OS=Sus scrofa OX=9823 PE=1 SV=1	1919	23783	76	62	12	10	65.4	214	8.64	606	1	1	0	414.763	827.511	2	827.512	-0.0009	0	11.95	0.16	K	TLASPLVK	S				5559
A0A287AE24	Uncharacterized protein OS=Sus scrofa OX=9823 PE=1 SV=1	1919	23783	76	62	12	10	65.4	214	8.64	607	1	1	0	414.763	827.511	2	827.512	-0.0004	0	15.28	0.037	K	TLASPLVK	S				5875
A0A287AE24	Uncharacterized protein OS=Sus scrofa OX=9823 PE=1 SV=1	1919	23783	76	62	12	10	65.4	214	8.64	608	1	1	0	414.763	827.511	2	827.512	-0.0003	0	18.89	0.024	K	TLASPLVK	S				7708
A0A287AE24	Uncharacterized protein OS=Sus scrofa OX=9823 PE=1 SV=1	1919	23783	76	62	12	10	65.4	214	8.64	609	1	1	0	414.763	827.511	2	827.512	-0.0002	0	13.59	0.75	K	TLASPLVK	S				2030
A0A287AE24	Uncharacterized protein OS=Sus scrofa OX=9823 PE=1 SV=1	1919	23783	76	62	12	10	65.4	214	8.64	610	1	1	0	414.763	827.511	2	827.512	-0.0001	0	23.15	0.022	K	TLASPLVK	S				4905
A0A287AE24	Uncharacterized protein OS=Sus scrofa OX=9823 PE=1 SV=1	1919	23783	76	62	12	10	65.4	214	8.64	611	1	1	0	414.763	827.512	2	827.512	-0.0001	0	29.3	0.0088	K	TLASPLVK	S				4631
A0A287AE24	Uncharacterized protein OS=Sus scrofa OX=9823 PE=1 SV=1	1919	23783	76	62	12	10	65.4	214	8.64	612	1	1	0	414.763	827.512	2	827.512	0	0	19.31	0.017	K	TLASPLVK	S				5231
A0A287AE24	Uncharacterized protein OS=Sus scrofa OX=9823 PE=1 SV=1	1919	23783	76	62	12	10	65.4	214	8.64	613	1	1	0	414.763	827.512	2	827.512	0.0003	0	30.53	0.0082	K	TLASPLVK	S				4346
A0A287AE24	Uncharacterized protein OS=Sus scrofa OX=9823 PE=1 SV=1	1919	23783	76	62	12	10	65.4	214	8.64	1730	1	1	1	484.228	966.44	2	966.441	-0.0003	0	45.63	9.9e-05	K	ESNGFGAGTK	L				868
A0A287AE24	Uncharacterized protein OS=Sus scrofa OX=9823 PE=1 SV=1	1919	23783	76	62	12	10	65.4	214	8.64	1737	1	1	1	484.72	967.425	2	967.425	-0.0001	0	49.17	2.5e-05	K	ESNGFGAGTK	L	Deamidated (NQ)	0.0010000000.0		1129
A0A287AE24	Uncharacterized protein OS=Sus scrofa OX=9823 PE=1 SV=1	1919	23783	76	62	12	10	65.4	214	8.64	4870	1	1	0	435.21	1302.61	3	1302.61	-0.0002	0	19.48	0.025	R	FSGSGSGTDFTLK	I				3744
A0A287AE24	Uncharacterized protein OS=Sus scrofa OX=9823 PE=1 SV=1	1919	23783	76	62	12	10	65.4	214	8.64	4873	1	1	0	652.312	1302.61	2	1302.61	0.0009	0	78.59	7e-08	R	FSGSGSGTDFTLK	I				6289
A0A287AE24	Uncharacterized protein OS=Sus scrofa OX=9823 PE=1 SV=1	1919	23783	76	62	12	10	65.4	214	8.64	4874	1	1	0	652.313	1302.61	2	1302.61	0.0021	0	65.18	1.2e-06	R	FSGSGSGTDFTLK	I				3650
A0A287AE24	Uncharacterized protein OS=Sus scrofa OX=9823 PE=1 SV=1	1919	23783	76	62	12	10	65.4	214	8.64	4875	1	1	0	652.313	1302.61	2	1302.61	0.0032	0	85.27	2.3e-07	R	FSGSGSGTDFTLK	I				5971
A0A287AE24	Uncharacterized protein OS=Sus scrofa OX=9823 PE=1 SV=1	1919	23783	76	62	12	10	65.4	214	8.64	6521	1	1	0	501.945	1502.81	3	1502.81	0.0003	0	17.71	0.17	R	ADAKPSVFIFPPSK	E				8378
A0A287AE24	Uncharacterized protein OS=Sus scrofa OX=9823 PE=1 SV=1	1919	23783	76	62	12	10	65.4	214	8.64	6522	1	1	0	501.945	1502.81	3	1502.81	0.0003	0	20.74	0.084	R	ADAKPSVFIFPPSK	E				8886
A0A287AE24	Uncharacterized protein OS=Sus scrofa OX=9823 PE=1 SV=1	1919	23783	76	62	12	10	65.4	214	8.64	6523	1	1	0	752.414	1502.81	2	1502.81	0.0003	0	31.87	0.011	R	ADAKPSVFIFPPSK	E				8388
A0A287AE24	Uncharacterized protein OS=Sus scrofa OX=9823 PE=1 SV=1	1919	23783	76	62	12	10	65.4	214	8.64	6525	1	1	0	501.945	1502.81	3	1502.81	0.0004	0	27.91	0.022	R	ADAKPSVFIFPPSK	E				8052
A0A287AE24	Uncharacterized protein OS=Sus scrofa OX=9823 PE=1 SV=1	1919	23783	76	62	12	10	65.4	214	8.64	6526	1	1	0	752.414	1502.81	2	1502.81	0.0006	0	29.31	0.0082	R	ADAKPSVFIFPPSK	E				8062
A0A287AE24	Uncharacterized protein OS=Sus scrofa OX=9823 PE=1 SV=1	1919	23783	76	62	12	10	65.4	214	8.64	6527	1	1	0	501.945	1502.81	3	1502.81	0.0007	0	18.48	0.036	R	ADAKPSVFIFPPSK	E				7732
A0A287AE24	Uncharacterized protein OS=Sus scrofa OX=9823 PE=1 SV=1	1919	23783	76	62	12	10	65.4	214	8.64	6528	2	1	0	752.414	1502.81	2	1502.81	0.0009	0	9.03	1.2	R	ADAKPSVFIFPPSK	E				8424
A0A287AE24	Uncharacterized protein OS=Sus scrofa OX=9823 PE=1 SV=1	1919	23783	76	62	12	10	65.4	214	8.64	6530	1	1	0	752.415	1502.82	2	1502.81	0.0021	0	32.06	0.0049	R	ADAKPSVFIFPPSK	E				8711
A0A287AE24	Uncharacterized protein OS=Sus scrofa OX=9823 PE=1 SV=1	1919	23783	76	62	12	10	65.4	214	8.64	6531	1	1	0	752.415	1502.82	2	1502.81	0.0022	0	36.83	0.0019	R	ADAKPSVFIFPPSK	E				7738
A0A287AE24	Uncharacterized protein OS=Sus scrofa OX=9823 PE=1 SV=1	1919	23783	76	62	12	10	65.4	214	8.64	6532	1	1	0	376.711	1502.82	4	1502.81	0.0027	0	13.86	0.11	R	ADAKPSVFIFPPSK	E				7852
A0A287AE24	Uncharacterized protein OS=Sus scrofa OX=9823 PE=1 SV=1	1919	23783	76	62	12	10	65.4	214	8.64	7697	1	1	0	830.464	1658.91	2	1658.91	-0.0012	1	1.05	0.89	K	RADAKPSVFIFPPSK	E				7248
A0A287AE24	Uncharacterized protein OS=Sus scrofa OX=9823 PE=1 SV=1	1919	23783	76	62	12	10	65.4	214	8.64	7698	1	1	0	415.736	1658.91	4	1658.91	-0.0003	1	29.52	0.012	K	RADAKPSVFIFPPSK	E				6287
A0A287AE24	Uncharacterized protein OS=Sus scrofa OX=9823 PE=1 SV=1	1919	23783	76	62	12	10	65.4	214	8.64	7699	1	1	0	415.736	1658.91	4	1658.91	-0.0003	1	3.33	0.54	K	RADAKPSVFIFPPSK	E				6611
A0A287AE24	Uncharacterized protein OS=Sus scrofa OX=9823 PE=1 SV=1	1919	23783	76	62	12	10	65.4	214	8.64	7700	1	1	0	415.736	1658.91	4	1658.91	0.0001	1	21.43	0.045	K	RADAKPSVFIFPPSK	E				5961
A0A287AE24	Uncharacterized protein OS=Sus scrofa OX=9823 PE=1 SV=1	1919	23783	76	62	12	10	65.4	214	8.64	7701	1	1	0	415.736	1658.91	4	1658.91	0.0003	1	17.36	0.027	K	RADAKPSVFIFPPSK	E				6932
A0A287AE24	Uncharacterized protein OS=Sus scrofa OX=9823 PE=1 SV=1	1919	23783	76	62	12	10	65.4	214	8.64	7702	1	1	0	830.465	1658.91	2	1658.91	0.0004	1	17.15	0.12	K	RADAKPSVFIFPPSK	E				6571
A0A287AE24	Uncharacterized protein OS=Sus scrofa OX=9823 PE=1 SV=1	1919	23783	76	62	12	10	65.4	214	8.64	7703	1	1	0	830.465	1658.91	2	1658.91	0.0004	1	23.98	0.13	K	RADAKPSVFIFPPSK	E				6892
A0A287AE24	Uncharacterized protein OS=Sus scrofa OX=9823 PE=1 SV=1	1919	23783	76	62	12	10	65.4	214	8.64	7704	1	1	0	553.979	1658.91	3	1658.91	0.0004	1	25.79	0.0064	K	RADAKPSVFIFPPSK	E				6081
A0A287AE24	Uncharacterized protein OS=Sus scrofa OX=9823 PE=1 SV=1	1919	23783	76	62	12	10	65.4	214	8.64	7705	1	1	0	830.465	1658.91	2	1658.91	0.0005	1	21.89	0.099	K	RADAKPSVFIFPPSK	E				6246
A0A287AE24	Uncharacterized protein OS=Sus scrofa OX=9823 PE=1 SV=1	1919	23783	76	62	12	10	65.4	214	8.64	7706	1	1	0	553.979	1658.92	3	1658.91	0.0008	1	26.21	0.0092	K	RADAKPSVFIFPPSK	E				6400
A0A287AE24	Uncharacterized protein OS=Sus scrofa OX=9823 PE=1 SV=1	1919	23783	76	62	12	10	65.4	214	8.64	7707	1	1	0	553.979	1658.92	3	1658.91	0.0008	1	22.95	0.0085	K	RADAKPSVFIFPPSK	E				6731
A0A287AE24	Uncharacterized protein OS=Sus scrofa OX=9823 PE=1 SV=1	1919	23783	76	62	12	10	65.4	214	8.64	7708	1	1	0	553.979	1658.92	3	1658.91	0.0011	1	37.17	0.00033	K	RADAKPSVFIFPPSK	E				7052
A0A287AE24	Uncharacterized protein OS=Sus scrofa OX=9823 PE=1 SV=1	1919	23783	76	62	12	10	65.4	214	8.64	7709	1	1	0	553.979	1658.92	3	1658.91	0.0013	1	24.17	0.0054	K	RADAKPSVFIFPPSK	E				8217
A0A287AE24	Uncharacterized protein OS=Sus scrofa OX=9823 PE=1 SV=1	1919	23783	76	62	12	10	65.4	214	8.64	7711	1	1	0	553.98	1658.92	3	1658.91	0.0024	1	17.24	0.039	K	RADAKPSVFIFPPSK	E				7379
A0A287AE24	Uncharacterized protein OS=Sus scrofa OX=9823 PE=1 SV=1	1919	23783	76	62	12	10	65.4	214	8.64	7712	1	1	0	553.98	1658.92	3	1658.91	0.0033	1	31.33	0.0012	K	RADAKPSVFIFPPSK	E				7705
A0A287AE24	Uncharacterized protein OS=Sus scrofa OX=9823 PE=1 SV=1	1919	23783	76	62	12	10	65.4	214	8.64	7713	1	1	0	415.737	1658.92	4	1658.91	0.0036	1	17.34	0.062	K	RADAKPSVFIFPPSK	E				7370
A0A287AE24	Uncharacterized protein OS=Sus scrofa OX=9823 PE=1 SV=1	1919	23783	76	62	12	10	65.4	214	8.64	8685	1	1	0	887.391	1772.77	2	1772.77	0.0001	0	59.63	2.6e-06	R	VEAEDAGVYYCQQNK	E				4176
A0A287AE24	Uncharacterized protein OS=Sus scrofa OX=9823 PE=1 SV=1	1919	23783	76	62	12	10	65.4	214	8.64	11386	1	1	0	688.338	2061.99	3	2062.01	-0.0141	0	48.57	2.8e-05	K	VDGVVQSSGILDSVTEQDSK	D				9590
A0A287AE24	Uncharacterized protein OS=Sus scrofa OX=9823 PE=1 SV=1	1919	23783	76	62	12	10	65.4	214	8.64	11387	1	1	0	1032.01	2062	2	2062.01	-0.0051	0	51.39	1.5e-05	K	VDGVVQSSGILDSVTEQDSK	D				10577
A0A287AE24	Uncharacterized protein OS=Sus scrofa OX=9823 PE=1 SV=1	1919	23783	76	62	12	10	65.4	214	8.64	11388	1	1	0	1032.01	2062	2	2062.01	-0.0022	0	44.15	7.4e-05	K	VDGVVQSSGILDSVTEQDSK	D				7499
A0A287AE24	Uncharacterized protein OS=Sus scrofa OX=9823 PE=1 SV=1	1919	23783	76	62	12	10	65.4	214	8.64	11389	1	1	0	1032.01	2062.01	2	2062.01	-0.0012	0	92.46	2.6e-08	K	VDGVVQSSGILDSVTEQDSK	D				8073
A0A287AE24	Uncharacterized protein OS=Sus scrofa OX=9823 PE=1 SV=1	1919	23783	76	62	12	10	65.4	214	8.64	11390	1	1	0	1032.01	2062.01	2	2062.01	-0.0009	0	102	2.9e-08	K	VDGVVQSSGILDSVTEQDSK	D				9583
A0A287AE24	Uncharacterized protein OS=Sus scrofa OX=9823 PE=1 SV=1	1919	23783	76	62	12	10	65.4	214	8.64	11391	1	1	0	1032.01	2062.01	2	2062.01	-0.0009	0	122.06	2.9e-10	K	VDGVVQSSGILDSVTEQDSK	D				9587
A0A287AE24	Uncharacterized protein OS=Sus scrofa OX=9823 PE=1 SV=1	1919	23783	76	62	12	10	65.4	214	8.64	11392	1	1	0	688.343	2062.01	3	2062.01	-0.0002	0	30.29	0.048	K	VDGVVQSSGILDSVTEQDSK	D				6260
A0A287AE24	Uncharacterized protein OS=Sus scrofa OX=9823 PE=1 SV=1	1919	23783	76	62	12	10	65.4	214	8.64	11393	1	1	0	688.343	2062.01	3	2062.01	0.0002	0	45.56	0.0016	K	VDGVVQSSGILDSVTEQDSK	D				7502
A0A287AE24	Uncharacterized protein OS=Sus scrofa OX=9823 PE=1 SV=1	1919	23783	76	62	12	10	65.4	214	8.64	11394	1	1	0	688.343	2062.01	3	2062.01	0.001	0	52.32	0.00092	K	VDGVVQSSGILDSVTEQDSK	D				8097
A0A287AE24	Uncharacterized protein OS=Sus scrofa OX=9823 PE=1 SV=1	1919	23783	76	62	12	10	65.4	214	8.64	11395	1	1	0	688.344	2062.01	3	2062.01	0.0031	0	39.55	0.0013	K	VDGVVQSSGILDSVTEQDSK	D				7156
A0A287AE24	Uncharacterized protein OS=Sus scrofa OX=9823 PE=1 SV=1	1919	23783	76	62	12	10	65.4	214	8.64	11396	1	1	0	1032.01	2062.01	2	2062.01	0.0042	0	82.94	2.3e-06	K	VDGVVQSSGILDSVTEQDSK	D				11015
A0A287AE24	Uncharacterized protein OS=Sus scrofa OX=9823 PE=1 SV=1	1919	23783	76	62	12	10	65.4	214	8.64	11397	1	1	0	688.345	2062.01	3	2062.01	0.0072	0	28.14	0.024	K	VDGVVQSSGILDSVTEQDSK	D				9942
A0A287AE24	Uncharacterized protein OS=Sus scrofa OX=9823 PE=1 SV=1	1919	23783	76	62	12	10	65.4	214	8.64	11409	1	1	0	1032.5	2062.99	2	2062.99	-0.0035	0	46	4.9e-05	K	VDGVVQSSGILDSVTEQDSK	D	Deamidated (NQ)	0.00000100000000000000.0		10250
A0A287AE24	Uncharacterized protein OS=Sus scrofa OX=9823 PE=1 SV=1	1919	23783	76	62	12	10	65.4	214	8.64	11410	1	1	0	1032.51	2063	2	2062.99	0.0065	0	128.37	3.8e-11	K	VDGVVQSSGILDSVTEQDSK	D	Deamidated (NQ)	0.00000000000000001000.0		9928
A0A287AE24	Uncharacterized protein OS=Sus scrofa OX=9823 PE=1 SV=1	1919	23783	76	62	12	10	65.4	214	8.64	11411	1	1	0	1032.51	2063.01	2	2062.99	0.0158	0	18.96	0.033	K	VDGVVQSSGILDSVTEQDSK	D	Deamidated (NQ)	0.00000100000000000000.0		11380
A0A287AE24	Uncharacterized protein OS=Sus scrofa OX=9823 PE=1 SV=1	1919	23783	76	62	12	10	65.4	214	8.64	13450	1	1	0	789.739	2366.19	3	2366.19	0.0003	0	81.25	4e-08	K	EQLETQTVSVVCLLNSFFPR	E				19785
A0A287AE24	Uncharacterized protein OS=Sus scrofa OX=9823 PE=1 SV=1	1919	23783	76	62	12	10	65.4	214	8.64	13451	1	1	0	1184.11	2366.2	2	2366.19	0.0048	0	131.61	5e-13	K	EQLETQTVSVVCLLNSFFPR	E				19779
A0A287AE24	Uncharacterized protein OS=Sus scrofa OX=9823 PE=1 SV=1	1919	23783	76	62	12	10	65.4	214	8.64	13460	1	1	0	790.071	2367.19	3	2367.18	0.0131	0	117.19	2e-11	K	EQLETQTVSVVCLLNSFFPR	E	Deamidated (NQ)	0.00000100000000000000.0		20088
A0A287AE24	Uncharacterized protein OS=Sus scrofa OX=9823 PE=1 SV=1	1919	23783	76	62	12	10	65.4	214	8.64	13510	1	1	0	1189.1	2376.18	2	2376.18	0.0006	1	113.87	2.1e-11	K	WKVDGVVQSSGILDSVTEQDSK	D				10316
A0A287AE24	Uncharacterized protein OS=Sus scrofa OX=9823 PE=1 SV=1	1919	23783	76	62	12	10	65.4	214	8.64	13511	1	1	0	1189.1	2376.18	2	2376.18	0.0008	1	45.1	5.9e-05	K	WKVDGVVQSSGILDSVTEQDSK	D				11315
A0A287AE24	Uncharacterized protein OS=Sus scrofa OX=9823 PE=1 SV=1	1919	23783	76	62	12	10	65.4	214	8.64	13512	1	1	0	793.068	2376.18	3	2376.18	0.0016	1	58.63	3.2e-06	K	WKVDGVVQSSGILDSVTEQDSK	D				10558
A0A287AE24	Uncharacterized protein OS=Sus scrofa OX=9823 PE=1 SV=1	1919	23783	76	62	12	10	65.4	214	8.64	13513	1	1	0	1189.1	2376.18	2	2376.18	0.0018	1	96.27	9.4e-10	K	WKVDGVVQSSGILDSVTEQDSK	D				10969
A0A287AE24	Uncharacterized protein OS=Sus scrofa OX=9823 PE=1 SV=1	1919	23783	76	62	12	10	65.4	214	8.64	13514	1	1	0	1189.1	2376.18	2	2376.18	0.0018	1	128.57	8.8e-13	K	WKVDGVVQSSGILDSVTEQDSK	D				10644
A0A287AE24	Uncharacterized protein OS=Sus scrofa OX=9823 PE=1 SV=1	1919	23783	76	62	12	10	65.4	214	8.64	13515	1	1	0	793.068	2376.18	3	2376.18	0.0018	1	77.71	5.2e-08	K	WKVDGVVQSSGILDSVTEQDSK	D				10887
A0A287AE24	Uncharacterized protein OS=Sus scrofa OX=9823 PE=1 SV=1	1919	23783	76	62	12	10	65.4	214	8.64	13516	1	1	0	793.068	2376.18	3	2376.18	0.0018	1	35.28	0.00055	K	WKVDGVVQSSGILDSVTEQDSK	D				11668
A0A287AE24	Uncharacterized protein OS=Sus scrofa OX=9823 PE=1 SV=1	1919	23783	76	62	12	10	65.4	214	8.64	13517	1	1	0	793.068	2376.18	3	2376.18	0.0027	1	79.6	4.9e-08	K	WKVDGVVQSSGILDSVTEQDSK	D				11211
A0A287AE24	Uncharacterized protein OS=Sus scrofa OX=9823 PE=1 SV=1	1919	23783	76	62	12	10	65.4	214	8.64	13521	1	1	0	793.073	2376.2	3	2376.18	0.0163	1	40.49	0.00016	K	WKVDGVVQSSGILDSVTEQDSK	D				12027
A0A287AE24	Uncharacterized protein OS=Sus scrofa OX=9823 PE=1 SV=1	1919	23783	76	62	12	10	65.4	214	8.64	13522	1	1	0	793.075	2376.2	3	2376.18	0.023	1	21.05	0.011	K	WKVDGVVQSSGILDSVTEQDSK	D				12464
A0A287AE24	Uncharacterized protein OS=Sus scrofa OX=9823 PE=1 SV=1	1919	23783	76	62	12	10	65.4	214	8.64	13526	1	1	0	1189.6	2377.18	2	2377.16	0.0161	1	46.53	8.2e-05	K	WKVDGVVQSSGILDSVTEQDSK	D	Deamidated (NQ)	0.0000000100000000000000.0		11292
A0A287AE24	Uncharacterized protein OS=Sus scrofa OX=9823 PE=1 SV=1	1919	23783	76	62	12	10	65.4	214	8.64	13527	1	1	0	793.403	2377.19	3	2377.16	0.0206	1	70.13	1e-06	K	WKVDGVVQSSGILDSVTEQDSK	D	Deamidated (NQ)	0.0000000100000000000000.0		11994
A0A287AE24	Uncharacterized protein OS=Sus scrofa OX=9823 PE=1 SV=1	1919	23783	76	62	12	10	65.4	214	8.64	15379	1	1	1	908.067	2721.18	3	2721.2	-0.0194	1	5.91	0.28	R	VEAEDAGVYYCQQNKESNGFGAGTK	L				10452
A0A287AE24	Uncharacterized protein OS=Sus scrofa OX=9823 PE=1 SV=1	1919	23783	76	62	12	10	65.4	214	8.64	17612	1	1	0	1140.2	3417.59	3	3417.6	-0.0104	0	39.08	0.00022	K	DSTYSLSSTLSLPTSQYLSHNLYSCEVTHK	T				12152
A0A287AE24	Uncharacterized protein OS=Sus scrofa OX=9823 PE=1 SV=1	1919	23783	76	62	12	10	65.4	214	8.64	17613	1	1	0	855.406	3417.6	4	3417.6	-0.0083	0	34.69	0.00056	K	DSTYSLSSTLSLPTSQYLSHNLYSCEVTHK	T				12138
A0A287AE24	Uncharacterized protein OS=Sus scrofa OX=9823 PE=1 SV=1	1919	23783	76	62	12	10	65.4	214	8.64	17616	1	1	0	1140.21	3417.61	3	3417.6	0.0094	0	37.7	0.00029	K	DSTYSLSSTLSLPTSQYLSHNLYSCEVTHK	T				11824	emPAI	17.16
F1STC5	Uncharacterized protein OS=Sus scrofa OX=9823 PE=1 SV=4	1915	23896	76	62	11	10	65.6	215	8.64	13	1	0	0	351.182	700.35	2	700.35	-0.0006	0	23.36	0.46	R	ASGVPDR	F				195
F1STC5	Uncharacterized protein OS=Sus scrofa OX=9823 PE=1 SV=4	1915	23896	76	62	11	10	65.6	215	8.64	606	1	0	0	414.763	827.511	2	827.512	-0.0009	0	11.95	0.16	K	TLASPLVK	S				5559
F1STC5	Uncharacterized protein OS=Sus scrofa OX=9823 PE=1 SV=4	1915	23896	76	62	11	10	65.6	215	8.64	607	1	0	0	414.763	827.511	2	827.512	-0.0004	0	15.28	0.037	K	TLASPLVK	S				5875
F1STC5	Uncharacterized protein OS=Sus scrofa OX=9823 PE=1 SV=4	1915	23896	76	62	11	10	65.6	215	8.64	608	1	0	0	414.763	827.511	2	827.512	-0.0003	0	18.89	0.024	K	TLASPLVK	S				7708
F1STC5	Uncharacterized protein OS=Sus scrofa OX=9823 PE=1 SV=4	1915	23896	76	62	11	10	65.6	215	8.64	609	1	0	0	414.763	827.511	2	827.512	-0.0002	0	13.59	0.75	K	TLASPLVK	S				2030
F1STC5	Uncharacterized protein OS=Sus scrofa OX=9823 PE=1 SV=4	1915	23896	76	62	11	10	65.6	215	8.64	610	1	0	0	414.763	827.511	2	827.512	-0.0001	0	23.15	0.022	K	TLASPLVK	S				4905
F1STC5	Uncharacterized protein OS=Sus scrofa OX=9823 PE=1 SV=4	1915	23896	76	62	11	10	65.6	215	8.64	611	1	0	0	414.763	827.512	2	827.512	-0.0001	0	29.3	0.0088	K	TLASPLVK	S				4631
F1STC5	Uncharacterized protein OS=Sus scrofa OX=9823 PE=1 SV=4	1915	23896	76	62	11	10	65.6	215	8.64	612	1	0	0	414.763	827.512	2	827.512	0	0	19.31	0.017	K	TLASPLVK	S				5231
F1STC5	Uncharacterized protein OS=Sus scrofa OX=9823 PE=1 SV=4	1915	23896	76	62	11	10	65.6	215	8.64	613	1	0	0	414.763	827.512	2	827.512	0.0003	0	30.53	0.0082	K	TLASPLVK	S				4346
F1STC5	Uncharacterized protein OS=Sus scrofa OX=9823 PE=1 SV=4	1915	23896	76	62	11	10	65.6	215	8.64	2748	1	0	1	540.77	1079.53	2	1079.52	0.0003	0	45.62	0.00031	K	ESLNGFGAGTK	L				3684
F1STC5	Uncharacterized protein OS=Sus scrofa OX=9823 PE=1 SV=4	1915	23896	76	62	11	10	65.6	215	8.64	2761	1	0	1	541.261	1080.51	2	1080.51	-0.0007	0	61.14	2e-05	K	ESLNGFGAGTK	L	Deamidated (NQ)	0.00010000000.0		4151
F1STC5	Uncharacterized protein OS=Sus scrofa OX=9823 PE=1 SV=4	1915	23896	76	62	11	10	65.6	215	8.64	2763	1	0	1	541.261	1080.51	2	1080.51	-0.0004	0	8.46	0.16	K	ESLNGFGAGTK	L	Deamidated (NQ)	0.00010000000.0		4635
F1STC5	Uncharacterized protein OS=Sus scrofa OX=9823 PE=1 SV=4	1915	23896	76	62	11	10	65.6	215	8.64	4870	1	0	0	435.21	1302.61	3	1302.61	-0.0002	0	19.48	0.025	R	FSGSGSGTDFTLK	I				3744
F1STC5	Uncharacterized protein OS=Sus scrofa OX=9823 PE=1 SV=4	1915	23896	76	62	11	10	65.6	215	8.64	4873	1	0	0	652.312	1302.61	2	1302.61	0.0009	0	78.59	7e-08	R	FSGSGSGTDFTLK	I				6289
F1STC5	Uncharacterized protein OS=Sus scrofa OX=9823 PE=1 SV=4	1915	23896	76	62	11	10	65.6	215	8.64	4874	1	0	0	652.313	1302.61	2	1302.61	0.0021	0	65.18	1.2e-06	R	FSGSGSGTDFTLK	I				3650
F1STC5	Uncharacterized protein OS=Sus scrofa OX=9823 PE=1 SV=4	1915	23896	76	62	11	10	65.6	215	8.64	4875	1	0	0	652.313	1302.61	2	1302.61	0.0032	0	85.27	2.3e-07	R	FSGSGSGTDFTLK	I				5971
F1STC5	Uncharacterized protein OS=Sus scrofa OX=9823 PE=1 SV=4	1915	23896	76	62	11	10	65.6	215	8.64	6521	1	0	0	501.945	1502.81	3	1502.81	0.0003	0	17.71	0.17	R	ADAKPSVFIFPPSK	E				8378
F1STC5	Uncharacterized protein OS=Sus scrofa OX=9823 PE=1 SV=4	1915	23896	76	62	11	10	65.6	215	8.64	6522	1	0	0	501.945	1502.81	3	1502.81	0.0003	0	20.74	0.084	R	ADAKPSVFIFPPSK	E				8886
F1STC5	Uncharacterized protein OS=Sus scrofa OX=9823 PE=1 SV=4	1915	23896	76	62	11	10	65.6	215	8.64	6523	1	0	0	752.414	1502.81	2	1502.81	0.0003	0	31.87	0.011	R	ADAKPSVFIFPPSK	E				8388
F1STC5	Uncharacterized protein OS=Sus scrofa OX=9823 PE=1 SV=4	1915	23896	76	62	11	10	65.6	215	8.64	6525	1	0	0	501.945	1502.81	3	1502.81	0.0004	0	27.91	0.022	R	ADAKPSVFIFPPSK	E				8052
F1STC5	Uncharacterized protein OS=Sus scrofa OX=9823 PE=1 SV=4	1915	23896	76	62	11	10	65.6	215	8.64	6526	1	0	0	752.414	1502.81	2	1502.81	0.0006	0	29.31	0.0082	R	ADAKPSVFIFPPSK	E				8062
F1STC5	Uncharacterized protein OS=Sus scrofa OX=9823 PE=1 SV=4	1915	23896	76	62	11	10	65.6	215	8.64	6527	1	0	0	501.945	1502.81	3	1502.81	0.0007	0	18.48	0.036	R	ADAKPSVFIFPPSK	E				7732
F1STC5	Uncharacterized protein OS=Sus scrofa OX=9823 PE=1 SV=4	1915	23896	76	62	11	10	65.6	215	8.64	6528	2	0	0	752.414	1502.81	2	1502.81	0.0009	0	9.03	1.2	R	ADAKPSVFIFPPSK	E				8424
F1STC5	Uncharacterized protein OS=Sus scrofa OX=9823 PE=1 SV=4	1915	23896	76	62	11	10	65.6	215	8.64	6530	1	0	0	752.415	1502.82	2	1502.81	0.0021	0	32.06	0.0049	R	ADAKPSVFIFPPSK	E				8711
F1STC5	Uncharacterized protein OS=Sus scrofa OX=9823 PE=1 SV=4	1915	23896	76	62	11	10	65.6	215	8.64	6531	1	0	0	752.415	1502.82	2	1502.81	0.0022	0	36.83	0.0019	R	ADAKPSVFIFPPSK	E				7738
F1STC5	Uncharacterized protein OS=Sus scrofa OX=9823 PE=1 SV=4	1915	23896	76	62	11	10	65.6	215	8.64	6532	1	0	0	376.711	1502.82	4	1502.81	0.0027	0	13.86	0.11	R	ADAKPSVFIFPPSK	E				7852
F1STC5	Uncharacterized protein OS=Sus scrofa OX=9823 PE=1 SV=4	1915	23896	76	62	11	10	65.6	215	8.64	7697	1	0	0	830.464	1658.91	2	1658.91	-0.0012	1	1.05	0.89	K	RADAKPSVFIFPPSK	E				7248
F1STC5	Uncharacterized protein OS=Sus scrofa OX=9823 PE=1 SV=4	1915	23896	76	62	11	10	65.6	215	8.64	7698	1	0	0	415.736	1658.91	4	1658.91	-0.0003	1	29.52	0.012	K	RADAKPSVFIFPPSK	E				6287
F1STC5	Uncharacterized protein OS=Sus scrofa OX=9823 PE=1 SV=4	1915	23896	76	62	11	10	65.6	215	8.64	7699	1	0	0	415.736	1658.91	4	1658.91	-0.0003	1	3.33	0.54	K	RADAKPSVFIFPPSK	E				6611
F1STC5	Uncharacterized protein OS=Sus scrofa OX=9823 PE=1 SV=4	1915	23896	76	62	11	10	65.6	215	8.64	7700	1	0	0	415.736	1658.91	4	1658.91	0.0001	1	21.43	0.045	K	RADAKPSVFIFPPSK	E				5961
F1STC5	Uncharacterized protein OS=Sus scrofa OX=9823 PE=1 SV=4	1915	23896	76	62	11	10	65.6	215	8.64	7701	1	0	0	415.736	1658.91	4	1658.91	0.0003	1	17.36	0.027	K	RADAKPSVFIFPPSK	E				6932
F1STC5	Uncharacterized protein OS=Sus scrofa OX=9823 PE=1 SV=4	1915	23896	76	62	11	10	65.6	215	8.64	7702	1	0	0	830.465	1658.91	2	1658.91	0.0004	1	17.15	0.12	K	RADAKPSVFIFPPSK	E				6571
F1STC5	Uncharacterized protein OS=Sus scrofa OX=9823 PE=1 SV=4	1915	23896	76	62	11	10	65.6	215	8.64	7703	1	0	0	830.465	1658.91	2	1658.91	0.0004	1	23.98	0.13	K	RADAKPSVFIFPPSK	E				6892
F1STC5	Uncharacterized protein OS=Sus scrofa OX=9823 PE=1 SV=4	1915	23896	76	62	11	10	65.6	215	8.64	7704	1	0	0	553.979	1658.91	3	1658.91	0.0004	1	25.79	0.0064	K	RADAKPSVFIFPPSK	E				6081
F1STC5	Uncharacterized protein OS=Sus scrofa OX=9823 PE=1 SV=4	1915	23896	76	62	11	10	65.6	215	8.64	7705	1	0	0	830.465	1658.91	2	1658.91	0.0005	1	21.89	0.099	K	RADAKPSVFIFPPSK	E				6246
F1STC5	Uncharacterized protein OS=Sus scrofa OX=9823 PE=1 SV=4	1915	23896	76	62	11	10	65.6	215	8.64	7706	1	0	0	553.979	1658.92	3	1658.91	0.0008	1	26.21	0.0092	K	RADAKPSVFIFPPSK	E				6400
F1STC5	Uncharacterized protein OS=Sus scrofa OX=9823 PE=1 SV=4	1915	23896	76	62	11	10	65.6	215	8.64	7707	1	0	0	553.979	1658.92	3	1658.91	0.0008	1	22.95	0.0085	K	RADAKPSVFIFPPSK	E				6731
F1STC5	Uncharacterized protein OS=Sus scrofa OX=9823 PE=1 SV=4	1915	23896	76	62	11	10	65.6	215	8.64	7708	1	0	0	553.979	1658.92	3	1658.91	0.0011	1	37.17	0.00033	K	RADAKPSVFIFPPSK	E				7052
F1STC5	Uncharacterized protein OS=Sus scrofa OX=9823 PE=1 SV=4	1915	23896	76	62	11	10	65.6	215	8.64	7709	1	0	0	553.979	1658.92	3	1658.91	0.0013	1	24.17	0.0054	K	RADAKPSVFIFPPSK	E				8217
F1STC5	Uncharacterized protein OS=Sus scrofa OX=9823 PE=1 SV=4	1915	23896	76	62	11	10	65.6	215	8.64	7711	1	0	0	553.98	1658.92	3	1658.91	0.0024	1	17.24	0.039	K	RADAKPSVFIFPPSK	E				7379
F1STC5	Uncharacterized protein OS=Sus scrofa OX=9823 PE=1 SV=4	1915	23896	76	62	11	10	65.6	215	8.64	7712	1	0	0	553.98	1658.92	3	1658.91	0.0033	1	31.33	0.0012	K	RADAKPSVFIFPPSK	E				7705
F1STC5	Uncharacterized protein OS=Sus scrofa OX=9823 PE=1 SV=4	1915	23896	76	62	11	10	65.6	215	8.64	7713	1	0	0	415.737	1658.92	4	1658.91	0.0036	1	17.34	0.062	K	RADAKPSVFIFPPSK	E				7370
F1STC5	Uncharacterized protein OS=Sus scrofa OX=9823 PE=1 SV=4	1915	23896	76	62	11	10	65.6	215	8.64	8685	1	0	0	887.391	1772.77	2	1772.77	0.0001	0	59.63	2.6e-06	R	VEAEDAGVYYCQQNK	E				4176
F1STC5	Uncharacterized protein OS=Sus scrofa OX=9823 PE=1 SV=4	1915	23896	76	62	11	10	65.6	215	8.64	11386	1	0	0	688.338	2061.99	3	2062.01	-0.0141	0	48.57	2.8e-05	K	VDGVVQSSGILDSVTEQDSK	D				9590
F1STC5	Uncharacterized protein OS=Sus scrofa OX=9823 PE=1 SV=4	1915	23896	76	62	11	10	65.6	215	8.64	11387	1	0	0	1032.01	2062	2	2062.01	-0.0051	0	51.39	1.5e-05	K	VDGVVQSSGILDSVTEQDSK	D				10577
F1STC5	Uncharacterized protein OS=Sus scrofa OX=9823 PE=1 SV=4	1915	23896	76	62	11	10	65.6	215	8.64	11388	1	0	0	1032.01	2062	2	2062.01	-0.0022	0	44.15	7.4e-05	K	VDGVVQSSGILDSVTEQDSK	D				7499
F1STC5	Uncharacterized protein OS=Sus scrofa OX=9823 PE=1 SV=4	1915	23896	76	62	11	10	65.6	215	8.64	11389	1	0	0	1032.01	2062.01	2	2062.01	-0.0012	0	92.46	2.6e-08	K	VDGVVQSSGILDSVTEQDSK	D				8073
F1STC5	Uncharacterized protein OS=Sus scrofa OX=9823 PE=1 SV=4	1915	23896	76	62	11	10	65.6	215	8.64	11390	1	0	0	1032.01	2062.01	2	2062.01	-0.0009	0	102	2.9e-08	K	VDGVVQSSGILDSVTEQDSK	D				9583
F1STC5	Uncharacterized protein OS=Sus scrofa OX=9823 PE=1 SV=4	1915	23896	76	62	11	10	65.6	215	8.64	11391	1	0	0	1032.01	2062.01	2	2062.01	-0.0009	0	122.06	2.9e-10	K	VDGVVQSSGILDSVTEQDSK	D				9587
F1STC5	Uncharacterized protein OS=Sus scrofa OX=9823 PE=1 SV=4	1915	23896	76	62	11	10	65.6	215	8.64	11392	1	0	0	688.343	2062.01	3	2062.01	-0.0002	0	30.29	0.048	K	VDGVVQSSGILDSVTEQDSK	D				6260
F1STC5	Uncharacterized protein OS=Sus scrofa OX=9823 PE=1 SV=4	1915	23896	76	62	11	10	65.6	215	8.64	11393	1	0	0	688.343	2062.01	3	2062.01	0.0002	0	45.56	0.0016	K	VDGVVQSSGILDSVTEQDSK	D				7502
F1STC5	Uncharacterized protein OS=Sus scrofa OX=9823 PE=1 SV=4	1915	23896	76	62	11	10	65.6	215	8.64	11394	1	0	0	688.343	2062.01	3	2062.01	0.001	0	52.32	0.00092	K	VDGVVQSSGILDSVTEQDSK	D				8097
F1STC5	Uncharacterized protein OS=Sus scrofa OX=9823 PE=1 SV=4	1915	23896	76	62	11	10	65.6	215	8.64	11395	1	0	0	688.344	2062.01	3	2062.01	0.0031	0	39.55	0.0013	K	VDGVVQSSGILDSVTEQDSK	D				7156
F1STC5	Uncharacterized protein OS=Sus scrofa OX=9823 PE=1 SV=4	1915	23896	76	62	11	10	65.6	215	8.64	11396	1	0	0	1032.01	2062.01	2	2062.01	0.0042	0	82.94	2.3e-06	K	VDGVVQSSGILDSVTEQDSK	D				11015
F1STC5	Uncharacterized protein OS=Sus scrofa OX=9823 PE=1 SV=4	1915	23896	76	62	11	10	65.6	215	8.64	11397	1	0	0	688.345	2062.01	3	2062.01	0.0072	0	28.14	0.024	K	VDGVVQSSGILDSVTEQDSK	D				9942
F1STC5	Uncharacterized protein OS=Sus scrofa OX=9823 PE=1 SV=4	1915	23896	76	62	11	10	65.6	215	8.64	11409	1	0	0	1032.5	2062.99	2	2062.99	-0.0035	0	46	4.9e-05	K	VDGVVQSSGILDSVTEQDSK	D	Deamidated (NQ)	0.00000100000000000000.0		10250
F1STC5	Uncharacterized protein OS=Sus scrofa OX=9823 PE=1 SV=4	1915	23896	76	62	11	10	65.6	215	8.64	11410	1	0	0	1032.51	2063	2	2062.99	0.0065	0	128.37	3.8e-11	K	VDGVVQSSGILDSVTEQDSK	D	Deamidated (NQ)	0.00000000000000001000.0		9928
F1STC5	Uncharacterized protein OS=Sus scrofa OX=9823 PE=1 SV=4	1915	23896	76	62	11	10	65.6	215	8.64	11411	1	0	0	1032.51	2063.01	2	2062.99	0.0158	0	18.96	0.033	K	VDGVVQSSGILDSVTEQDSK	D	Deamidated (NQ)	0.00000100000000000000.0		11380
F1STC5	Uncharacterized protein OS=Sus scrofa OX=9823 PE=1 SV=4	1915	23896	76	62	11	10	65.6	215	8.64	13450	1	0	0	789.739	2366.19	3	2366.19	0.0003	0	81.25	4e-08	K	EQLETQTVSVVCLLNSFFPR	E				19785
F1STC5	Uncharacterized protein OS=Sus scrofa OX=9823 PE=1 SV=4	1915	23896	76	62	11	10	65.6	215	8.64	13451	1	0	0	1184.11	2366.2	2	2366.19	0.0048	0	131.61	5e-13	K	EQLETQTVSVVCLLNSFFPR	E				19779
F1STC5	Uncharacterized protein OS=Sus scrofa OX=9823 PE=1 SV=4	1915	23896	76	62	11	10	65.6	215	8.64	13460	1	0	0	790.071	2367.19	3	2367.18	0.0131	0	117.19	2e-11	K	EQLETQTVSVVCLLNSFFPR	E	Deamidated (NQ)	0.00000100000000000000.0		20088
F1STC5	Uncharacterized protein OS=Sus scrofa OX=9823 PE=1 SV=4	1915	23896	76	62	11	10	65.6	215	8.64	13510	1	0	0	1189.1	2376.18	2	2376.18	0.0006	1	113.87	2.1e-11	K	WKVDGVVQSSGILDSVTEQDSK	D				10316
F1STC5	Uncharacterized protein OS=Sus scrofa OX=9823 PE=1 SV=4	1915	23896	76	62	11	10	65.6	215	8.64	13511	1	0	0	1189.1	2376.18	2	2376.18	0.0008	1	45.1	5.9e-05	K	WKVDGVVQSSGILDSVTEQDSK	D				11315
F1STC5	Uncharacterized protein OS=Sus scrofa OX=9823 PE=1 SV=4	1915	23896	76	62	11	10	65.6	215	8.64	13512	1	0	0	793.068	2376.18	3	2376.18	0.0016	1	58.63	3.2e-06	K	WKVDGVVQSSGILDSVTEQDSK	D				10558
F1STC5	Uncharacterized protein OS=Sus scrofa OX=9823 PE=1 SV=4	1915	23896	76	62	11	10	65.6	215	8.64	13513	1	0	0	1189.1	2376.18	2	2376.18	0.0018	1	96.27	9.4e-10	K	WKVDGVVQSSGILDSVTEQDSK	D				10969
F1STC5	Uncharacterized protein OS=Sus scrofa OX=9823 PE=1 SV=4	1915	23896	76	62	11	10	65.6	215	8.64	13514	1	0	0	1189.1	2376.18	2	2376.18	0.0018	1	128.57	8.8e-13	K	WKVDGVVQSSGILDSVTEQDSK	D				10644
F1STC5	Uncharacterized protein OS=Sus scrofa OX=9823 PE=1 SV=4	1915	23896	76	62	11	10	65.6	215	8.64	13515	1	0	0	793.068	2376.18	3	2376.18	0.0018	1	77.71	5.2e-08	K	WKVDGVVQSSGILDSVTEQDSK	D				10887
F1STC5	Uncharacterized protein OS=Sus scrofa OX=9823 PE=1 SV=4	1915	23896	76	62	11	10	65.6	215	8.64	13516	1	0	0	793.068	2376.18	3	2376.18	0.0018	1	35.28	0.00055	K	WKVDGVVQSSGILDSVTEQDSK	D				11668
F1STC5	Uncharacterized protein OS=Sus scrofa OX=9823 PE=1 SV=4	1915	23896	76	62	11	10	65.6	215	8.64	13517	1	0	0	793.068	2376.18	3	2376.18	0.0027	1	79.6	4.9e-08	K	WKVDGVVQSSGILDSVTEQDSK	D				11211
F1STC5	Uncharacterized protein OS=Sus scrofa OX=9823 PE=1 SV=4	1915	23896	76	62	11	10	65.6	215	8.64	13521	1	0	0	793.073	2376.2	3	2376.18	0.0163	1	40.49	0.00016	K	WKVDGVVQSSGILDSVTEQDSK	D				12027
F1STC5	Uncharacterized protein OS=Sus scrofa OX=9823 PE=1 SV=4	1915	23896	76	62	11	10	65.6	215	8.64	13522	1	0	0	793.075	2376.2	3	2376.18	0.023	1	21.05	0.011	K	WKVDGVVQSSGILDSVTEQDSK	D				12464
F1STC5	Uncharacterized protein OS=Sus scrofa OX=9823 PE=1 SV=4	1915	23896	76	62	11	10	65.6	215	8.64	13526	1	0	0	1189.6	2377.18	2	2377.16	0.0161	1	46.53	8.2e-05	K	WKVDGVVQSSGILDSVTEQDSK	D	Deamidated (NQ)	0.0000000100000000000000.0		11292
F1STC5	Uncharacterized protein OS=Sus scrofa OX=9823 PE=1 SV=4	1915	23896	76	62	11	10	65.6	215	8.64	13527	1	0	0	793.403	2377.19	3	2377.16	0.0206	1	70.13	1e-06	K	WKVDGVVQSSGILDSVTEQDSK	D	Deamidated (NQ)	0.0000000100000000000000.0		11994
F1STC5	Uncharacterized protein OS=Sus scrofa OX=9823 PE=1 SV=4	1915	23896	76	62	11	10	65.6	215	8.64	17612	1	0	0	1140.2	3417.59	3	3417.6	-0.0104	0	39.08	0.00022	K	DSTYSLSSTLSLPTSQYLSHNLYSCEVTHK	T				12152
F1STC5	Uncharacterized protein OS=Sus scrofa OX=9823 PE=1 SV=4	1915	23896	76	62	11	10	65.6	215	8.64	17613	1	0	0	855.406	3417.6	4	3417.6	-0.0083	0	34.69	0.00056	K	DSTYSLSSTLSLPTSQYLSHNLYSCEVTHK	T				12138
F1STC5	Uncharacterized protein OS=Sus scrofa OX=9823 PE=1 SV=4	1915	23896	76	62	11	10	65.6	215	8.64	17616	1	0	0	1140.21	3417.61	3	3417.6	0.0094	0	37.7	0.00029	K	DSTYSLSSTLSLPTSQYLSHNLYSCEVTHK	T				11824	emPAI	16.93
A0A287B5W2	Trypsinogen isoform X1 OS=Sus scrofa OX=9823 GN=LOC100302368 PE=3 SV=1	2288	26563	126	82	10	9	51.2	246	6.85	687	1	1	1	421.756	841.498	2	841.502	-0.0041	0	22.71	0.37	R	VATVSLPR	S				13116
A0A287B5W2	Trypsinogen isoform X1 OS=Sus scrofa OX=9823 GN=LOC100302368 PE=3 SV=1	2288	26563	126	82	10	9	51.2	246	6.85	688	1	1	1	421.757	841.499	2	841.502	-0.0029	0	41.77	0.0056	R	VATVSLPR	S				11847
A0A287B5W2	Trypsinogen isoform X1 OS=Sus scrofa OX=9823 GN=LOC100302368 PE=3 SV=1	2288	26563	126	82	10	9	51.2	246	6.85	690	1	1	1	421.758	841.501	2	841.502	-0.0011	0	44.65	0.004	R	VATVSLPR	S				10560
A0A287B5W2	Trypsinogen isoform X1 OS=Sus scrofa OX=9823 GN=LOC100302368 PE=3 SV=1	2288	26563	126	82	10	9	51.2	246	6.85	692	1	1	1	421.758	841.501	2	841.502	-0.001	0	13.71	0.32	R	VATVSLPR	S				20200
A0A287B5W2	Trypsinogen isoform X1 OS=Sus scrofa OX=9823 GN=LOC100302368 PE=3 SV=1	2288	26563	126	82	10	9	51.2	246	6.85	694	1	1	1	421.758	841.501	2	841.502	-0.0009	0	30.59	0.11	R	VATVSLPR	S				3231
A0A287B5W2	Trypsinogen isoform X1 OS=Sus scrofa OX=9823 GN=LOC100302368 PE=3 SV=1	2288	26563	126	82	10	9	51.2	246	6.85	696	1	1	1	421.758	841.501	2	841.502	-0.0007	0	46.12	0.003	R	VATVSLPR	S				10237
A0A287B5W2	Trypsinogen isoform X1 OS=Sus scrofa OX=9823 GN=LOC100302368 PE=3 SV=1	2288	26563	126	82	10	9	51.2	246	6.85	697	1	1	1	421.758	841.501	2	841.502	-0.0007	0	45.78	0.0033	R	VATVSLPR	S				8540
A0A287B5W2	Trypsinogen isoform X1 OS=Sus scrofa OX=9823 GN=LOC100302368 PE=3 SV=1	2288	26563	126	82	10	9	51.2	246	6.85	698	1	1	1	421.758	841.501	2	841.502	-0.0007	0	23.23	0.59	R	VATVSLPR	S				3553
A0A287B5W2	Trypsinogen isoform X1 OS=Sus scrofa OX=9823 GN=LOC100302368 PE=3 SV=1	2288	26563	126	82	10	9	51.2	246	6.85	699	4	1	1	421.758	841.502	2	841.502	-0.0006	0	9.19	1.5	R	VATVSLPR	S				1218
A0A287B5W2	Trypsinogen isoform X1 OS=Sus scrofa OX=9823 GN=LOC100302368 PE=3 SV=1	2288	26563	126	82	10	9	51.2	246	6.85	700	1	1	1	421.758	841.502	2	841.502	-0.0005	0	49.65	0.0013	R	VATVSLPR	S				5191
A0A287B5W2	Trypsinogen isoform X1 OS=Sus scrofa OX=9823 GN=LOC100302368 PE=3 SV=1	2288	26563	126	82	10	9	51.2	246	6.85	701	2	1	1	421.758	841.502	2	841.502	-0.0004	0	16.93	1.4	R	VATVSLPR	S				18781
A0A287B5W2	Trypsinogen isoform X1 OS=Sus scrofa OX=9823 GN=LOC100302368 PE=3 SV=1	2288	26563	126	82	10	9	51.2	246	6.85	702	1	1	1	421.758	841.502	2	841.502	-0.0003	0	48.61	0.0017	R	VATVSLPR	S				4340
A0A287B5W2	Trypsinogen isoform X1 OS=Sus scrofa OX=9823 GN=LOC100302368 PE=3 SV=1	2288	26563	126	82	10	9	51.2	246	6.85	703	1	1	1	421.758	841.502	2	841.502	-0.0003	0	40.68	0.011	R	VATVSLPR	S				8863
A0A287B5W2	Trypsinogen isoform X1 OS=Sus scrofa OX=9823 GN=LOC100302368 PE=3 SV=1	2288	26563	126	82	10	9	51.2	246	6.85	704	1	1	1	421.758	841.502	2	841.502	-0.0003	0	40.91	0.01	R	VATVSLPR	S				7567
A0A287B5W2	Trypsinogen isoform X1 OS=Sus scrofa OX=9823 GN=LOC100302368 PE=3 SV=1	2288	26563	126	82	10	9	51.2	246	6.85	705	1	1	1	421.758	841.502	2	841.502	-0.0003	0	41.69	0.0084	R	VATVSLPR	S				5835
A0A287B5W2	Trypsinogen isoform X1 OS=Sus scrofa OX=9823 GN=LOC100302368 PE=3 SV=1	2288	26563	126	82	10	9	51.2	246	6.85	706	1	1	1	421.758	841.502	2	841.502	-0.0003	0	50.33	0.0011	R	VATVSLPR	S				6156
A0A287B5W2	Trypsinogen isoform X1 OS=Sus scrofa OX=9823 GN=LOC100302368 PE=3 SV=1	2288	26563	126	82	10	9	51.2	246	6.85	707	1	1	1	421.758	841.502	2	841.502	-0.0003	0	29.92	0.13	R	VATVSLPR	S				8212
A0A287B5W2	Trypsinogen isoform X1 OS=Sus scrofa OX=9823 GN=LOC100302368 PE=3 SV=1	2288	26563	126	82	10	9	51.2	246	6.85	708	1	1	1	421.758	841.502	2	841.502	-0.0003	0	50.48	0.0011	R	VATVSLPR	S				5519
A0A287B5W2	Trypsinogen isoform X1 OS=Sus scrofa OX=9823 GN=LOC100302368 PE=3 SV=1	2288	26563	126	82	10	9	51.2	246	6.85	709	1	1	1	421.758	841.502	2	841.502	-0.0003	0	18.67	0.38	R	VATVSLPR	S				14607
A0A287B5W2	Trypsinogen isoform X1 OS=Sus scrofa OX=9823 GN=LOC100302368 PE=3 SV=1	2288	26563	126	82	10	9	51.2	246	6.85	710	1	1	1	421.758	841.502	2	841.502	-0.0003	0	43.48	0.0056	R	VATVSLPR	S				10889
A0A287B5W2	Trypsinogen isoform X1 OS=Sus scrofa OX=9823 GN=LOC100302368 PE=3 SV=1	2288	26563	126	82	10	9	51.2	246	6.85	711	1	1	1	421.758	841.502	2	841.502	-0.0003	0	30.76	0.024	R	VATVSLPR	S				1888
A0A287B5W2	Trypsinogen isoform X1 OS=Sus scrofa OX=9823 GN=LOC100302368 PE=3 SV=1	2288	26563	126	82	10	9	51.2	246	6.85	713	1	1	1	421.758	841.502	2	841.502	-0.0002	0	25.94	0.32	R	VATVSLPR	S				2481
A0A287B5W2	Trypsinogen isoform X1 OS=Sus scrofa OX=9823 GN=LOC100302368 PE=3 SV=1	2288	26563	126	82	10	9	51.2	246	6.85	714	1	1	1	421.758	841.502	2	841.502	-0.0002	0	45.41	0.0036	R	VATVSLPR	S				9918
A0A287B5W2	Trypsinogen isoform X1 OS=Sus scrofa OX=9823 GN=LOC100302368 PE=3 SV=1	2288	26563	126	82	10	9	51.2	246	6.85	715	1	1	1	421.758	841.502	2	841.502	-0.0002	0	41.07	0.0097	R	VATVSLPR	S				14288
A0A287B5W2	Trypsinogen isoform X1 OS=Sus scrofa OX=9823 GN=LOC100302368 PE=3 SV=1	2288	26563	126	82	10	9	51.2	246	6.85	716	2	1	1	421.758	841.502	2	841.502	-0.0002	0	17.46	1.5	R	VATVSLPR	S				749
A0A287B5W2	Trypsinogen isoform X1 OS=Sus scrofa OX=9823 GN=LOC100302368 PE=3 SV=1	2288	26563	126	82	10	9	51.2	246	6.85	717	1	1	1	421.758	841.502	2	841.502	-0.0001	0	45.74	0.0033	R	VATVSLPR	S				7232
A0A287B5W2	Trypsinogen isoform X1 OS=Sus scrofa OX=9823 GN=LOC100302368 PE=3 SV=1	2288	26563	126	82	10	9	51.2	246	6.85	718	1	1	1	421.758	841.502	2	841.502	0	0	46.98	0.0025	R	VATVSLPR	S				6581
A0A287B5W2	Trypsinogen isoform X1 OS=Sus scrofa OX=9823 GN=LOC100302368 PE=3 SV=1	2288	26563	126	82	10	9	51.2	246	6.85	719	1	1	1	421.758	841.502	2	841.502	0	0	36.3	0.029	R	VATVSLPR	S				11212
A0A287B5W2	Trypsinogen isoform X1 OS=Sus scrofa OX=9823 GN=LOC100302368 PE=3 SV=1	2288	26563	126	82	10	9	51.2	246	6.85	720	1	1	1	421.758	841.502	2	841.502	0	0	43.22	0.0059	R	VATVSLPR	S				9235
A0A287B5W2	Trypsinogen isoform X1 OS=Sus scrofa OX=9823 GN=LOC100302368 PE=3 SV=1	2288	26563	126	82	10	9	51.2	246	6.85	721	1	1	1	421.758	841.502	2	841.502	0	0	46.4	0.0028	R	VATVSLPR	S				4630
A0A287B5W2	Trypsinogen isoform X1 OS=Sus scrofa OX=9823 GN=LOC100302368 PE=3 SV=1	2288	26563	126	82	10	9	51.2	246	6.85	722	1	1	1	421.758	841.502	2	841.502	0.0001	0	23.14	0.6	R	VATVSLPR	S				18125
A0A287B5W2	Trypsinogen isoform X1 OS=Sus scrofa OX=9823 GN=LOC100302368 PE=3 SV=1	2288	26563	126	82	10	9	51.2	246	6.85	723	1	1	1	421.758	841.502	2	841.502	0.0001	0	46.13	0.003	R	VATVSLPR	S				4861
A0A287B5W2	Trypsinogen isoform X1 OS=Sus scrofa OX=9823 GN=LOC100302368 PE=3 SV=1	2288	26563	126	82	10	9	51.2	246	6.85	724	1	1	1	421.758	841.502	2	841.502	0.0001	0	21.78	0.68	R	VATVSLPR	S				15564
A0A287B5W2	Trypsinogen isoform X1 OS=Sus scrofa OX=9823 GN=LOC100302368 PE=3 SV=1	2288	26563	126	82	10	9	51.2	246	6.85	725	1	1	1	421.758	841.502	2	841.502	0.0001	0	25.29	0.37	R	VATVSLPR	S				2174
A0A287B5W2	Trypsinogen isoform X1 OS=Sus scrofa OX=9823 GN=LOC100302368 PE=3 SV=1	2288	26563	126	82	10	9	51.2	246	6.85	726	1	1	1	421.758	841.502	2	841.502	0.0001	0	21.24	0.25	R	VATVSLPR	S				15223
A0A287B5W2	Trypsinogen isoform X1 OS=Sus scrofa OX=9823 GN=LOC100302368 PE=3 SV=1	2288	26563	126	82	10	9	51.2	246	6.85	727	2	1	1	421.758	841.502	2	841.502	0.0002	0	11.74	1.2	R	VATVSLPR	S				17332
A0A287B5W2	Trypsinogen isoform X1 OS=Sus scrofa OX=9823 GN=LOC100302368 PE=3 SV=1	2288	26563	126	82	10	9	51.2	246	6.85	728	1	1	1	421.758	841.502	2	841.502	0.0002	0	45.69	0.0033	R	VATVSLPR	S				7894
A0A287B5W2	Trypsinogen isoform X1 OS=Sus scrofa OX=9823 GN=LOC100302368 PE=3 SV=1	2288	26563	126	82	10	9	51.2	246	6.85	729	1	1	1	421.759	841.503	2	841.502	0.0003	0	20.07	0.77	R	VATVSLPR	S				16347
A0A287B5W2	Trypsinogen isoform X1 OS=Sus scrofa OX=9823 GN=LOC100302368 PE=3 SV=1	2288	26563	126	82	10	9	51.2	246	6.85	731	1	1	1	421.759	841.503	2	841.502	0.0004	0	46.42	0.0028	R	VATVSLPR	S				6902
A0A287B5W2	Trypsinogen isoform X1 OS=Sus scrofa OX=9823 GN=LOC100302368 PE=3 SV=1	2288	26563	126	82	10	9	51.2	246	6.85	732	1	1	1	421.759	841.503	2	841.502	0.0004	0	23.76	0.52	R	VATVSLPR	S				19894
A0A287B5W2	Trypsinogen isoform X1 OS=Sus scrofa OX=9823 GN=LOC100302368 PE=3 SV=1	2288	26563	126	82	10	9	51.2	246	6.85	733	1	1	1	421.759	841.503	2	841.502	0.0006	0	46.2	0.003	R	VATVSLPR	S				9573
A0A287B5W2	Trypsinogen isoform X1 OS=Sus scrofa OX=9823 GN=LOC100302368 PE=3 SV=1	2288	26563	126	82	10	9	51.2	246	6.85	734	1	1	1	421.759	841.503	2	841.502	0.0006	0	30.13	0.12	R	VATVSLPR	S				11527
A0A287B5W2	Trypsinogen isoform X1 OS=Sus scrofa OX=9823 GN=LOC100302368 PE=3 SV=1	2288	26563	126	82	10	9	51.2	246	6.85	735	2	1	1	421.759	841.503	2	841.502	0.0006	0	22.61	0.68	R	VATVSLPR	S				4085
A0A287B5W2	Trypsinogen isoform X1 OS=Sus scrofa OX=9823 GN=LOC100302368 PE=3 SV=1	2288	26563	126	82	10	9	51.2	246	6.85	736	1	1	1	421.759	841.503	2	841.502	0.0007	0	30.93	0.069	R	VATVSLPR	S				13890
A0A287B5W2	Trypsinogen isoform X1 OS=Sus scrofa OX=9823 GN=LOC100302368 PE=3 SV=1	2288	26563	126	82	10	9	51.2	246	6.85	737	1	1	1	421.759	841.503	2	841.502	0.001	0	16.26	0.38	R	VATVSLPR	S				19537
A0A287B5W2	Trypsinogen isoform X1 OS=Sus scrofa OX=9823 GN=LOC100302368 PE=3 SV=1	2288	26563	126	82	10	9	51.2	246	6.85	738	2	1	1	421.759	841.503	2	841.502	0.0011	0	7.86	1.1	R	VATVSLPR	S				2794
A0A287B5W2	Trypsinogen isoform X1 OS=Sus scrofa OX=9823 GN=LOC100302368 PE=3 SV=1	2288	26563	126	82	10	9	51.2	246	6.85	740	2	1	1	421.759	841.504	2	841.502	0.002	0	11.79	1.3	R	VATVSLPR	S				16053
A0A287B5W2	Trypsinogen isoform X1 OS=Sus scrofa OX=9823 GN=LOC100302368 PE=3 SV=1	2288	26563	126	82	10	9	51.2	246	6.85	741	1	1	1	421.759	841.504	2	841.502	0.002	0	29.06	0.15	R	VATVSLPR	S				13430
A0A287B5W2	Trypsinogen isoform X1 OS=Sus scrofa OX=9823 GN=LOC100302368 PE=3 SV=1	2288	26563	126	82	10	9	51.2	246	6.85	742	1	1	1	421.76	841.504	2	841.502	0.0022	0	44.97	0.0039	R	VATVSLPR	S				12168
A0A287B5W2	Trypsinogen isoform X1 OS=Sus scrofa OX=9823 GN=LOC100302368 PE=3 SV=1	2288	26563	126	82	10	9	51.2	246	6.85	2392	1	1	1	523.285	1044.56	2	1044.56	-0.001	0	11.73	0.13	K	LSSPATLNSR	V				2022
A0A287B5W2	Trypsinogen isoform X1 OS=Sus scrofa OX=9823 GN=LOC100302368 PE=3 SV=1	2288	26563	126	82	10	9	51.2	246	6.85	2393	1	1	1	523.285	1044.56	2	1044.56	-0.0006	0	13.77	0.051	K	LSSPATLNSR	V				880
A0A287B5W2	Trypsinogen isoform X1 OS=Sus scrofa OX=9823 GN=LOC100302368 PE=3 SV=1	2288	26563	126	82	10	9	51.2	246	6.85	2394	2	0	1	523.285	1044.56	2	1044.56	-0.0005	0	4.08	0.64	K	LSSPATLNSR	V				5979
A0A287B5W2	Trypsinogen isoform X1 OS=Sus scrofa OX=9823 GN=LOC100302368 PE=3 SV=1	2288	26563	126	82	10	9	51.2	246	6.85	2395	1	1	1	523.285	1044.56	2	1044.56	-0.0005	0	60.76	2e-06	K	LSSPATLNSR	V				3721
A0A287B5W2	Trypsinogen isoform X1 OS=Sus scrofa OX=9823 GN=LOC100302368 PE=3 SV=1	2288	26563	126	82	10	9	51.2	246	6.85	2396	1	1	1	523.285	1044.56	2	1044.56	-0.0003	0	11.9	0.096	K	LSSPATLNSR	V				5309
A0A287B5W2	Trypsinogen isoform X1 OS=Sus scrofa OX=9823 GN=LOC100302368 PE=3 SV=1	2288	26563	126	82	10	9	51.2	246	6.85	2398	1	1	1	523.285	1044.56	2	1044.56	0	0	7.17	0.25	K	LSSPATLNSR	V				1179
A0A287B5W2	Trypsinogen isoform X1 OS=Sus scrofa OX=9823 GN=LOC100302368 PE=3 SV=1	2288	26563	126	82	10	9	51.2	246	6.85	2399	1	1	1	523.285	1044.56	2	1044.56	0	0	56.81	4.7e-06	K	LSSPATLNSR	V				1471
A0A287B5W2	Trypsinogen isoform X1 OS=Sus scrofa OX=9823 GN=LOC100302368 PE=3 SV=1	2288	26563	126	82	10	9	51.2	246	6.85	2400	1	1	1	523.286	1044.56	2	1044.56	0.0003	0	53	1.6e-05	K	LSSPATLNSR	V				2772
A0A287B5W2	Trypsinogen isoform X1 OS=Sus scrofa OX=9823 GN=LOC100302368 PE=3 SV=1	2288	26563	126	82	10	9	51.2	246	6.85	2402	1	1	1	523.286	1044.56	2	1044.56	0.0005	0	5.64	0.31	K	LSSPATLNSR	V				11341
A0A287B5W2	Trypsinogen isoform X1 OS=Sus scrofa OX=9823 GN=LOC100302368 PE=3 SV=1	2288	26563	126	82	10	9	51.2	246	6.85	2405	1	1	1	523.287	1044.56	2	1044.56	0.0026	0	51.03	6.5e-05	K	LSSPATLNSR	V				4393
A0A287B5W2	Trypsinogen isoform X1 OS=Sus scrofa OX=9823 GN=LOC100302368 PE=3 SV=1	2288	26563	126	82	10	9	51.2	246	6.85	2406	1	1	1	523.287	1044.56	2	1044.56	0.0034	0	16.08	0.098	K	LSSPATLNSR	V				5633
A0A287B5W2	Trypsinogen isoform X1 OS=Sus scrofa OX=9823 GN=LOC100302368 PE=3 SV=1	2288	26563	126	82	10	9	51.2	246	6.85	2417	1	1	1	523.777	1045.54	2	1045.54	-0.0019	0	9.97	0.12	K	LSSPATLNSR	V	Deamidated (NQ)	0.0000000100.0		1672
A0A287B5W2	Trypsinogen isoform X1 OS=Sus scrofa OX=9823 GN=LOC100302368 PE=3 SV=1	2288	26563	126	82	10	9	51.2	246	6.85	2418	1	1	1	523.777	1045.54	2	1045.54	-0.001	0	56.32	5.9e-05	K	LSSPATLNSR	V	Deamidated (NQ)	0.0000000100.0		3093
A0A287B5W2	Trypsinogen isoform X1 OS=Sus scrofa OX=9823 GN=LOC100302368 PE=3 SV=1	2288	26563	126	82	10	9	51.2	246	6.85	6721	1	1	1	763.881	1525.75	2	1525.74	0.0027	0	52.62	1.4e-05	K	SSGSSYPSLLQCLK	A				9518
A0A287B5W2	Trypsinogen isoform X1 OS=Sus scrofa OX=9823 GN=LOC100302368 PE=3 SV=1	2288	26563	126	82	10	9	51.2	246	6.85	8882	1	1	1	598.626	1792.86	3	1792.86	0.0004	0	27.02	0.0029	K	VCNYVNWIQQTIAAN	-				17309
A0A287B5W2	Trypsinogen isoform X1 OS=Sus scrofa OX=9823 GN=LOC100302368 PE=3 SV=1	2288	26563	126	82	10	9	51.2	246	6.85	8883	1	1	1	897.437	1792.86	2	1792.86	0.0021	0	42.37	0.00011	K	VCNYVNWIQQTIAAN	-				17446
A0A287B5W2	Trypsinogen isoform X1 OS=Sus scrofa OX=9823 GN=LOC100302368 PE=3 SV=1	2288	26563	126	82	10	9	51.2	246	6.85	8900	1	1	1	897.925	1793.83	2	1793.84	-0.0057	0	40.36	0.00016	K	VCNYVNWIQQTIAAN	-	Deamidated (NQ)	0.000000001000000.0		18842
A0A287B5W2	Trypsinogen isoform X1 OS=Sus scrofa OX=9823 GN=LOC100302368 PE=3 SV=1	2288	26563	126	82	10	9	51.2	246	6.85	8901	1	1	1	897.926	1793.84	2	1793.84	-0.004	0	12.6	0.066	K	VCNYVNWIQQTIAAN	-	Deamidated (NQ)	0.000001000000000.0		18314
A0A287B5W2	Trypsinogen isoform X1 OS=Sus scrofa OX=9823 GN=LOC100302368 PE=3 SV=1	2288	26563	126	82	10	9	51.2	246	6.85	8902	1	1	1	897.928	1793.84	2	1793.84	0.0004	0	41.11	0.00014	K	VCNYVNWIQQTIAAN	-	Deamidated (NQ)	0.000000000100000.0		17994
A0A287B5W2	Trypsinogen isoform X1 OS=Sus scrofa OX=9823 GN=LOC100302368 PE=3 SV=1	2288	26563	126	82	10	9	51.2	246	6.85	8903	1	1	1	897.928	1793.84	2	1793.84	0.0008	0	6.69	0.24	K	VCNYVNWIQQTIAAN	-	Deamidated (NQ)	0.001000000000000.0		18123
A0A287B5W2	Trypsinogen isoform X1 OS=Sus scrofa OX=9823 GN=LOC100302368 PE=3 SV=1	2288	26563	126	82	10	9	51.2	246	6.85	8904	1	1	1	897.929	1793.84	2	1793.84	0.0025	0	21.7	0.0092	K	VCNYVNWIQQTIAAN	-	Deamidated (NQ)	0.001000000000000.0		18113
A0A287B5W2	Trypsinogen isoform X1 OS=Sus scrofa OX=9823 GN=LOC100302368 PE=3 SV=1	2288	26563	126	82	10	9	51.2	246	6.85	9796	1	1	1	628.283	1881.83	3	1881.83	-0.0075	0	43.05	0.00066	R	SCAAAGTECLISGWGNTK	S				5544
A0A287B5W2	Trypsinogen isoform X1 OS=Sus scrofa OX=9823 GN=LOC100302368 PE=3 SV=1	2288	26563	126	82	10	9	51.2	246	6.85	9798	1	1	1	628.286	1881.84	3	1881.83	0.0011	0	55.34	1.6e-05	R	SCAAAGTECLISGWGNTK	S				8799
A0A287B5W2	Trypsinogen isoform X1 OS=Sus scrofa OX=9823 GN=LOC100302368 PE=3 SV=1	2288	26563	126	82	10	9	51.2	246	6.85	9799	1	1	1	941.925	1881.84	2	1881.83	0.0011	0	124.97	2.5e-12	R	SCAAAGTECLISGWGNTK	S				8810
A0A287B5W2	Trypsinogen isoform X1 OS=Sus scrofa OX=9823 GN=LOC100302368 PE=3 SV=1	2288	26563	126	82	10	9	51.2	246	6.85	9817	1	1	1	942.412	1882.81	2	1882.82	-0.0089	0	41.42	0.00013	R	SCAAAGTECLISGWGNTK	S	Deamidated (NQ)	0.000000000000000100.0		9143
A0A287B5W2	Trypsinogen isoform X1 OS=Sus scrofa OX=9823 GN=LOC100302368 PE=3 SV=1	2288	26563	126	82	10	9	51.2	246	6.85	9818	1	1	1	942.414	1882.81	2	1882.82	-0.0062	0	3.6	0.46	R	SCAAAGTECLISGWGNTK	S	Deamidated (NQ)	0.000000000000000100.0		9484
A0A287B5W2	Trypsinogen isoform X1 OS=Sus scrofa OX=9823 GN=LOC100302368 PE=3 SV=1	2288	26563	126	82	10	9	51.2	246	6.85	12393	1	1	1	737.703	2210.09	3	2210.1	-0.0079	0	19.11	0.043	R	LGEHNIDVLEGNEQFINAAK	I				13082
A0A287B5W2	Trypsinogen isoform X1 OS=Sus scrofa OX=9823 GN=LOC100302368 PE=3 SV=1	2288	26563	126	82	10	9	51.2	246	6.85	12394	1	1	1	737.706	2210.1	3	2210.1	-0.0009	0	19	0.099	R	LGEHNIDVLEGNEQFINAAK	I				12267
A0A287B5W2	Trypsinogen isoform X1 OS=Sus scrofa OX=9823 GN=LOC100302368 PE=3 SV=1	2288	26563	126	82	10	9	51.2	246	6.85	12395	1	1	1	553.531	2210.1	4	2210.1	-0.0006	0	45.81	0.00012	R	LGEHNIDVLEGNEQFINAAK	I				9183
A0A287B5W2	Trypsinogen isoform X1 OS=Sus scrofa OX=9823 GN=LOC100302368 PE=3 SV=1	2288	26563	126	82	10	9	51.2	246	6.85	12396	1	1	1	737.706	2210.1	3	2210.1	0	0	16.29	0.051	R	LGEHNIDVLEGNEQFINAAK	I				16543
A0A287B5W2	Trypsinogen isoform X1 OS=Sus scrofa OX=9823 GN=LOC100302368 PE=3 SV=1	2288	26563	126	82	10	9	51.2	246	6.85	12397	1	1	1	737.706	2210.1	3	2210.1	0.0002	0	15.86	0.051	R	LGEHNIDVLEGNEQFINAAK	I				16912
A0A287B5W2	Trypsinogen isoform X1 OS=Sus scrofa OX=9823 GN=LOC100302368 PE=3 SV=1	2288	26563	126	82	10	9	51.2	246	6.85	12398	1	1	1	737.706	2210.1	3	2210.1	0.0003	0	13.18	0.14	R	LGEHNIDVLEGNEQFINAAK	I				8824
A0A287B5W2	Trypsinogen isoform X1 OS=Sus scrofa OX=9823 GN=LOC100302368 PE=3 SV=1	2288	26563	126	82	10	9	51.2	246	6.85	12399	1	1	1	737.706	2210.1	3	2210.1	0.0003	0	5.68	0.35	R	LGEHNIDVLEGNEQFINAAK	I				15345
A0A287B5W2	Trypsinogen isoform X1 OS=Sus scrofa OX=9823 GN=LOC100302368 PE=3 SV=1	2288	26563	126	82	10	9	51.2	246	6.85	12400	1	1	1	737.706	2210.1	3	2210.1	0.0005	0	51.17	2.9e-05	R	LGEHNIDVLEGNEQFINAAK	I				11500
A0A287B5W2	Trypsinogen isoform X1 OS=Sus scrofa OX=9823 GN=LOC100302368 PE=3 SV=1	2288	26563	126	82	10	9	51.2	246	6.85	12401	1	1	1	737.707	2210.1	3	2210.1	0.0014	0	17.83	0.021	R	LGEHNIDVLEGNEQFINAAK	I				12739
A0A287B5W2	Trypsinogen isoform X1 OS=Sus scrofa OX=9823 GN=LOC100302368 PE=3 SV=1	2288	26563	126	82	10	9	51.2	246	6.85	12402	1	1	1	737.707	2210.1	3	2210.1	0.0018	0	34.47	0.001	R	LGEHNIDVLEGNEQFINAAK	I				11172
A0A287B5W2	Trypsinogen isoform X1 OS=Sus scrofa OX=9823 GN=LOC100302368 PE=3 SV=1	2288	26563	126	82	10	9	51.2	246	6.85	12403	1	1	1	737.707	2210.1	3	2210.1	0.002	0	54.62	1.1e-05	R	LGEHNIDVLEGNEQFINAAK	I				9829
A0A287B5W2	Trypsinogen isoform X1 OS=Sus scrofa OX=9823 GN=LOC100302368 PE=3 SV=1	2288	26563	126	82	10	9	51.2	246	6.85	12404	1	1	1	737.707	2210.1	3	2210.1	0.002	0	69.28	3.2e-07	R	LGEHNIDVLEGNEQFINAAK	I				9495
A0A287B5W2	Trypsinogen isoform X1 OS=Sus scrofa OX=9823 GN=LOC100302368 PE=3 SV=1	2288	26563	126	82	10	9	51.2	246	6.85	12405	1	1	1	1106.06	2210.1	2	2210.1	0.002	0	95.39	3.9e-09	R	LGEHNIDVLEGNEQFINAAK	I				9376
A0A287B5W2	Trypsinogen isoform X1 OS=Sus scrofa OX=9823 GN=LOC100302368 PE=3 SV=1	2288	26563	126	82	10	9	51.2	246	6.85	12406	1	1	1	737.707	2210.1	3	2210.1	0.0027	0	71.61	2.5e-07	R	LGEHNIDVLEGNEQFINAAK	I				9153
A0A287B5W2	Trypsinogen isoform X1 OS=Sus scrofa OX=9823 GN=LOC100302368 PE=3 SV=1	2288	26563	126	82	10	9	51.2	246	6.85	12409	1	1	1	737.71	2210.11	3	2210.1	0.0111	0	14.76	0.047	R	LGEHNIDVLEGNEQFINAAK	I				14753
A0A287B5W2	Trypsinogen isoform X1 OS=Sus scrofa OX=9823 GN=LOC100302368 PE=3 SV=1	2288	26563	126	82	10	9	51.2	246	6.85	12413	1	1	1	738.037	2211.09	3	2211.08	0.0073	0	62.22	2.1e-06	R	LGEHNIDVLEGNEQFINAAK	I	Deamidated (NQ)	0.00001000000000000000.0		10164
A0A287B5W2	Trypsinogen isoform X1 OS=Sus scrofa OX=9823 GN=LOC100302368 PE=3 SV=1	2288	26563	126	82	10	9	51.2	246	6.85	12415	1	1	1	1106.55	2211.09	2	2211.08	0.0097	0	70.01	4.7e-07	R	LGEHNIDVLEGNEQFINAAK	I	Deamidated (NQ)	0.00000000000000001000.0		9094
A0A287B5W2	Trypsinogen isoform X1 OS=Sus scrofa OX=9823 GN=LOC100302368 PE=3 SV=1	2288	26563	126	82	10	9	51.2	246	6.85	12416	1	1	1	738.038	2211.09	3	2211.08	0.011	0	50.38	1.9e-05	R	LGEHNIDVLEGNEQFINAAK	I	Deamidated (NQ)	0.00001000000000000000.0		10846
A0A287B5W2	Trypsinogen isoform X1 OS=Sus scrofa OX=9823 GN=LOC100302368 PE=3 SV=1	2288	26563	126	82	10	9	51.2	246	6.85	12417	1	1	1	738.038	2211.09	3	2211.08	0.0117	0	64.36	9.2e-07	R	LGEHNIDVLEGNEQFINAAK	I	Deamidated (NQ)	0.00000000000100000000.0		10515
A0A287B5W2	Trypsinogen isoform X1 OS=Sus scrofa OX=9823 GN=LOC100302368 PE=3 SV=1	2288	26563	126	82	10	9	51.2	246	6.85	12419	1	1	1	1106.55	2211.09	2	2211.08	0.0136	0	24.87	0.0046	R	LGEHNIDVLEGNEQFINAAK	I	Deamidated (NQ)	0.00000000000000001000.0		10859
A0A287B5W2	Trypsinogen isoform X1 OS=Sus scrofa OX=9823 GN=LOC100302368 PE=3 SV=1	2288	26563	126	82	10	9	51.2	246	6.85	12420	1	1	1	1106.55	2211.09	2	2211.08	0.0141	0	114.12	2.7e-11	R	LGEHNIDVLEGNEQFINAAK	I	Deamidated (NQ)	0.00000000000001000000.0		10049
A0A287B5W2	Trypsinogen isoform X1 OS=Sus scrofa OX=9823 GN=LOC100302368 PE=3 SV=1	2288	26563	126	82	10	9	51.2	246	6.85	12422	1	1	1	1106.56	2211.1	2	2211.08	0.0158	0	81.75	2e-07	R	LGEHNIDVLEGNEQFINAAK	I	Deamidated (NQ)	0.00000000000001000000.0		9705
A0A287B5W2	Trypsinogen isoform X1 OS=Sus scrofa OX=9823 GN=LOC100302368 PE=3 SV=1	2288	26563	126	82	10	9	51.2	246	6.85	12440	1	1	1	1108.03	2214.05	2	2214.04	0.0018	0	52.81	1.1e-05	K	SSYPGQITGNMICVGFLEGGK	D				13379
A0A287B5W2	Trypsinogen isoform X1 OS=Sus scrofa OX=9823 GN=LOC100302368 PE=3 SV=1	2288	26563	126	82	10	9	51.2	246	6.85	12876	1	1	1	571.549	2282.17	4	2282.17	-0.0045	0	9.68	0.12	K	IITHPNFNGNTLDNDIMLIK	L				10730
A0A287B5W2	Trypsinogen isoform X1 OS=Sus scrofa OX=9823 GN=LOC100302368 PE=3 SV=1	2288	26563	126	82	10	9	51.2	246	6.85	12877	1	1	1	1142.09	2282.17	2	2282.17	-0.0014	0	57.46	4.1e-06	K	IITHPNFNGNTLDNDIMLIK	L				11263
A0A287B5W2	Trypsinogen isoform X1 OS=Sus scrofa OX=9823 GN=LOC100302368 PE=3 SV=1	2288	26563	126	82	10	9	51.2	246	6.85	12878	1	1	1	1142.09	2282.17	2	2282.17	0.0003	0	71.98	1.8e-07	K	IITHPNFNGNTLDNDIMLIK	L				10947
A0A287B5W2	Trypsinogen isoform X1 OS=Sus scrofa OX=9823 GN=LOC100302368 PE=3 SV=1	2288	26563	126	82	10	9	51.2	246	6.85	12879	1	1	1	761.732	2282.17	3	2282.17	0.0005	0	46.12	4.7e-05	K	IITHPNFNGNTLDNDIMLIK	L				13126
A0A287B5W2	Trypsinogen isoform X1 OS=Sus scrofa OX=9823 GN=LOC100302368 PE=3 SV=1	2288	26563	126	82	10	9	51.2	246	6.85	12880	1	1	1	761.732	2282.17	3	2282.17	0.0011	0	71.28	2.1e-07	K	IITHPNFNGNTLDNDIMLIK	L				11217
A0A287B5W2	Trypsinogen isoform X1 OS=Sus scrofa OX=9823 GN=LOC100302368 PE=3 SV=1	2288	26563	126	82	10	9	51.2	246	6.85	12881	1	1	1	761.732	2282.17	3	2282.17	0.0017	0	34.77	0.00055	K	IITHPNFNGNTLDNDIMLIK	L				13742
A0A287B5W2	Trypsinogen isoform X1 OS=Sus scrofa OX=9823 GN=LOC100302368 PE=3 SV=1	2288	26563	126	82	10	9	51.2	246	6.85	12882	1	1	1	761.732	2282.18	3	2282.17	0.0026	0	64.36	1.3e-06	K	IITHPNFNGNTLDNDIMLIK	L				10897
A0A287B5W2	Trypsinogen isoform X1 OS=Sus scrofa OX=9823 GN=LOC100302368 PE=3 SV=1	2288	26563	126	82	10	9	51.2	246	6.85	12883	1	1	1	761.732	2282.18	3	2282.17	0.0029	0	38.91	0.00022	K	IITHPNFNGNTLDNDIMLIK	L				13441
A0A287B5W2	Trypsinogen isoform X1 OS=Sus scrofa OX=9823 GN=LOC100302368 PE=3 SV=1	2288	26563	126	82	10	9	51.2	246	6.85	12889	4	1	1	762.06	2283.16	3	2283.16	0.0007	0	0.1	1	K	IITHPNFNGNTLDNDIMLIK	L	Deamidated (NQ)	0.00000000010000000000.0		15059
A0A287B5W2	Trypsinogen isoform X1 OS=Sus scrofa OX=9823 GN=LOC100302368 PE=3 SV=1	2288	26563	126	82	10	9	51.2	246	6.85	12890	1	1	1	762.06	2283.16	3	2283.16	0.0022	0	50.24	2.1e-05	K	IITHPNFNGNTLDNDIMLIK	L	Deamidated (NQ)	0.00000000000001000000.0		10569
A0A287B5W2	Trypsinogen isoform X1 OS=Sus scrofa OX=9823 GN=LOC100302368 PE=3 SV=1	2288	26563	126	82	10	9	51.2	246	6.85	12891	1	1	1	1142.59	2283.16	2	2283.16	0.0024	0	62.27	1.4e-06	K	IITHPNFNGNTLDNDIMLIK	L	Deamidated (NQ)	0.00000001000000000000.0		11931
A0A287B5W2	Trypsinogen isoform X1 OS=Sus scrofa OX=9823 GN=LOC100302368 PE=3 SV=1	2288	26563	126	82	10	9	51.2	246	6.85	12892	1	1	1	1142.59	2283.16	2	2283.16	0.0026	0	0.47	0.9	K	IITHPNFNGNTLDNDIMLIK	L	Deamidated (NQ)	0.00000000000001000000.0		10617
A0A287B5W2	Trypsinogen isoform X1 OS=Sus scrofa OX=9823 GN=LOC100302368 PE=3 SV=1	2288	26563	126	82	10	9	51.2	246	6.85	12893	1	1	1	762.062	2283.16	3	2283.16	0.0077	0	60.75	2e-06	K	IITHPNFNGNTLDNDIMLIK	L	Deamidated (NQ)	0.00000001000000000000.0		12176
A0A287B5W2	Trypsinogen isoform X1 OS=Sus scrofa OX=9823 GN=LOC100302368 PE=3 SV=1	2288	26563	126	82	10	9	51.2	246	6.85	12894	1	1	1	762.063	2283.17	3	2283.16	0.0097	0	62.93	1.3e-06	K	IITHPNFNGNTLDNDIMLIK	L	Deamidated (NQ)	0.00000001000000000000.0		11856
A0A287B5W2	Trypsinogen isoform X1 OS=Sus scrofa OX=9823 GN=LOC100302368 PE=3 SV=1	2288	26563	126	82	10	9	51.2	246	6.85	12895	1	1	1	762.063	2283.17	3	2283.16	0.0103	0	23.11	0.0083	K	IITHPNFNGNTLDNDIMLIK	L	Deamidated (NQ)	0.00000001000000000000.0		14369
A0A287B5W2	Trypsinogen isoform X1 OS=Sus scrofa OX=9823 GN=LOC100302368 PE=3 SV=1	2288	26563	126	82	10	9	51.2	246	6.85	12896	1	1	1	762.064	2283.17	3	2283.16	0.0121	0	52.53	1.2e-05	K	IITHPNFNGNTLDNDIMLIK	L	Deamidated (NQ)	0.00000001000000000000.0		11537
A0A287B5W2	Trypsinogen isoform X1 OS=Sus scrofa OX=9823 GN=LOC100302368 PE=3 SV=1	2288	26563	126	82	10	9	51.2	246	6.85	12897	1	1	1	1142.59	2283.17	2	2283.16	0.0134	0	80.4	2.9e-08	K	IITHPNFNGNTLDNDIMLIK	L	Deamidated (NQ)	0.00000001000000000000.0		11584
A0A287B5W2	Trypsinogen isoform X1 OS=Sus scrofa OX=9823 GN=LOC100302368 PE=3 SV=1	2288	26563	126	82	10	9	51.2	246	6.85	12898	1	1	1	762.064	2283.17	3	2283.16	0.0137	0	56.43	5.1e-06	K	IITHPNFNGNTLDNDIMLIK	L	Deamidated (NQ)	0.00000100000000000000.0		12487
A0A287B5W2	Trypsinogen isoform X1 OS=Sus scrofa OX=9823 GN=LOC100302368 PE=3 SV=1	2288	26563	126	82	10	9	51.2	246	6.85	12899	1	1	1	762.064	2283.17	3	2283.16	0.0141	0	0.52	0.89	K	IITHPNFNGNTLDNDIMLIK	L	Deamidated (NQ)	0.00000000000001000000.0		14725
A0A287B5W2	Trypsinogen isoform X1 OS=Sus scrofa OX=9823 GN=LOC100302368 PE=3 SV=1	2288	26563	126	82	10	9	51.2	246	6.85	12900	1	1	1	762.065	2283.17	3	2283.16	0.0161	0	39.39	0.0002	K	IITHPNFNGNTLDNDIMLIK	L	Deamidated (NQ)	0.00000100000000000000.0		14056
A0A287B5W2	Trypsinogen isoform X1 OS=Sus scrofa OX=9823 GN=LOC100302368 PE=3 SV=1	2288	26563	126	82	10	9	51.2	246	6.85	12901	1	1	1	762.065	2283.17	3	2283.16	0.0172	0	61.73	2.3e-06	K	IITHPNFNGNTLDNDIMLIK	L	Deamidated (NQ)	0.00000001000000000000.0		12805
A0A287B5W2	Trypsinogen isoform X1 OS=Sus scrofa OX=9823 GN=LOC100302368 PE=3 SV=1	2288	26563	126	82	10	9	51.2	246	6.85	13026	1	1	1	767.064	2298.17	3	2298.17	0.0028	0	62.55	1.1e-05	K	IITHPNFNGNTLDNDIMLIK	L	Oxidation (M)	0.00000000000000003000.0		10252
A0A287B5W2	Trypsinogen isoform X1 OS=Sus scrofa OX=9823 GN=LOC100302368 PE=3 SV=1	2288	26563	126	82	10	9	51.2	246	6.85	13027	1	1	1	767.065	2298.17	3	2298.17	0.0065	0	76.47	6.8e-08	K	IITHPNFNGNTLDNDIMLIK	L	Oxidation (M)	0.00000000000000003000.0		9933
A0A287B5W2	Trypsinogen isoform X1 OS=Sus scrofa OX=9823 GN=LOC100302368 PE=3 SV=1	2288	26563	126	82	10	9	51.2	246	6.85	13029	1	1	1	767.066	2298.18	3	2298.17	0.0074	0	44.56	6.6e-05	K	IITHPNFNGNTLDNDIMLIK	L	Oxidation (M)	0.00000000000000003000.0		10585
A0A287B5W2	Trypsinogen isoform X1 OS=Sus scrofa OX=9823 GN=LOC100302368 PE=3 SV=1	2288	26563	126	82	10	9	51.2	246	6.85	17138	1	1	1	828.183	3308.7	4	3308.72	-0.0149	1	2.19	0.62	K	IITHPNFNGNTLDNDIMLIKLSSPATLNSR	V				15285
A0A287B5W2	Trypsinogen isoform X1 OS=Sus scrofa OX=9823 GN=LOC100302368 PE=3 SV=1	2288	26563	126	82	10	9	51.2	246	6.85	17208	1	1	1	1109.25	3324.74	3	3324.71	0.0248	1	3.37	0.48	K	IITHPNFNGNTLDNDIMLIKLSSPATLNSR	V	Oxidation (M)	0.000000000000000030000000000000.0		13049
A0A287B5W2	Trypsinogen isoform X1 OS=Sus scrofa OX=9823 GN=LOC100302368 PE=3 SV=1	2288	26563	126	82	10	9	51.2	246	6.85	17209	1	1	1	832.193	3324.74	4	3324.71	0.0303	1	32.28	0.00094	K	IITHPNFNGNTLDNDIMLIKLSSPATLNSR	V	Oxidation (M)	0.000000000000000030000000000000.0		16422
A0A287B5W2	Trypsinogen isoform X1 OS=Sus scrofa OX=9823 GN=LOC100302368 PE=3 SV=1	2288	26563	126	82	10	9	51.2	246	6.85	20030	1	1	1	1104.38	5516.85	5	5516.8	0.0529	2	6.32	0.33	R	LGEHNIDVLEGNEQFINAAKIITHPNFNGNTLDNDIMLIKLSSPATLNSR	V	Oxidation (M)	0.00000000000000000000000000000000000030000000000000.0		18790	emPAI	12.55
A0A480JLT6	Ig heavy chain Mem5-like OS=Sus scrofa OX=9823 PE=4 SV=1	1879	26605	75	62	11	10	52.3	241	6.89	606	1	0	0	414.763	827.511	2	827.512	-0.0009	0	11.95	0.16	K	TLASPLVK	S				5559
A0A480JLT6	Ig heavy chain Mem5-like OS=Sus scrofa OX=9823 PE=4 SV=1	1879	26605	75	62	11	10	52.3	241	6.89	607	1	0	0	414.763	827.511	2	827.512	-0.0004	0	15.28	0.037	K	TLASPLVK	S				5875
A0A480JLT6	Ig heavy chain Mem5-like OS=Sus scrofa OX=9823 PE=4 SV=1	1879	26605	75	62	11	10	52.3	241	6.89	608	1	0	0	414.763	827.511	2	827.512	-0.0003	0	18.89	0.024	K	TLASPLVK	S				7708
A0A480JLT6	Ig heavy chain Mem5-like OS=Sus scrofa OX=9823 PE=4 SV=1	1879	26605	75	62	11	10	52.3	241	6.89	609	1	0	0	414.763	827.511	2	827.512	-0.0002	0	13.59	0.75	K	TLASPLVK	S				2030
A0A480JLT6	Ig heavy chain Mem5-like OS=Sus scrofa OX=9823 PE=4 SV=1	1879	26605	75	62	11	10	52.3	241	6.89	610	1	0	0	414.763	827.511	2	827.512	-0.0001	0	23.15	0.022	K	TLASPLVK	S				4905
A0A480JLT6	Ig heavy chain Mem5-like OS=Sus scrofa OX=9823 PE=4 SV=1	1879	26605	75	62	11	10	52.3	241	6.89	611	1	0	0	414.763	827.512	2	827.512	-0.0001	0	29.3	0.0088	K	TLASPLVK	S				4631
A0A480JLT6	Ig heavy chain Mem5-like OS=Sus scrofa OX=9823 PE=4 SV=1	1879	26605	75	62	11	10	52.3	241	6.89	612	1	0	0	414.763	827.512	2	827.512	0	0	19.31	0.017	K	TLASPLVK	S				5231
A0A480JLT6	Ig heavy chain Mem5-like OS=Sus scrofa OX=9823 PE=4 SV=1	1879	26605	75	62	11	10	52.3	241	6.89	613	1	0	0	414.763	827.512	2	827.512	0.0003	0	30.53	0.0082	K	TLASPLVK	S				4346
A0A480JLT6	Ig heavy chain Mem5-like OS=Sus scrofa OX=9823 PE=4 SV=1	1879	26605	75	62	11	10	52.3	241	6.89	3235	1	0	1	563.733	1125.45	2	1125.45	0	1	6.5	0.25	K	SFNRNECEA	-				844
A0A480JLT6	Ig heavy chain Mem5-like OS=Sus scrofa OX=9823 PE=4 SV=1	1879	26605	75	62	11	10	52.3	241	6.89	3240	1	0	1	563.817	1125.62	2	1125.62	0.0002	0	45.57	0.0029	R	LLIYYATNR	A				7729
A0A480JLT6	Ig heavy chain Mem5-like OS=Sus scrofa OX=9823 PE=4 SV=1	1879	26605	75	62	11	10	52.3	241	6.89	4870	1	0	0	435.21	1302.61	3	1302.61	-0.0002	0	19.48	0.025	R	FSGSGSGTDFTLK	I				3744
A0A480JLT6	Ig heavy chain Mem5-like OS=Sus scrofa OX=9823 PE=4 SV=1	1879	26605	75	62	11	10	52.3	241	6.89	4873	1	0	0	652.312	1302.61	2	1302.61	0.0009	0	78.59	7e-08	R	FSGSGSGTDFTLK	I				6289
A0A480JLT6	Ig heavy chain Mem5-like OS=Sus scrofa OX=9823 PE=4 SV=1	1879	26605	75	62	11	10	52.3	241	6.89	4874	1	0	0	652.313	1302.61	2	1302.61	0.0021	0	65.18	1.2e-06	R	FSGSGSGTDFTLK	I				3650
A0A480JLT6	Ig heavy chain Mem5-like OS=Sus scrofa OX=9823 PE=4 SV=1	1879	26605	75	62	11	10	52.3	241	6.89	4875	1	0	0	652.313	1302.61	2	1302.61	0.0032	0	85.27	2.3e-07	R	FSGSGSGTDFTLK	I				5971
A0A480JLT6	Ig heavy chain Mem5-like OS=Sus scrofa OX=9823 PE=4 SV=1	1879	26605	75	62	11	10	52.3	241	6.89	5134	1	0	1	666.886	1331.76	2	1331.76	0.0009	1	35.48	0.00047	K	TLASPLVKSFNR	N				5721
A0A480JLT6	Ig heavy chain Mem5-like OS=Sus scrofa OX=9823 PE=4 SV=1	1879	26605	75	62	11	10	52.3	241	6.89	5139	1	0	1	667.377	1332.74	2	1332.74	-0.0007	1	49.63	3.6e-05	K	TLASPLVKSFNR	N	Deamidated (NQ)	0.000000000010.0		9435
A0A480JLT6	Ig heavy chain Mem5-like OS=Sus scrofa OX=9823 PE=4 SV=1	1879	26605	75	62	11	10	52.3	241	6.89	6521	1	0	0	501.945	1502.81	3	1502.81	0.0003	0	17.71	0.17	R	ADAKPSVFIFPPSK	E				8378
A0A480JLT6	Ig heavy chain Mem5-like OS=Sus scrofa OX=9823 PE=4 SV=1	1879	26605	75	62	11	10	52.3	241	6.89	6522	1	0	0	501.945	1502.81	3	1502.81	0.0003	0	20.74	0.084	R	ADAKPSVFIFPPSK	E				8886
A0A480JLT6	Ig heavy chain Mem5-like OS=Sus scrofa OX=9823 PE=4 SV=1	1879	26605	75	62	11	10	52.3	241	6.89	6523	1	0	0	752.414	1502.81	2	1502.81	0.0003	0	31.87	0.011	R	ADAKPSVFIFPPSK	E				8388
A0A480JLT6	Ig heavy chain Mem5-like OS=Sus scrofa OX=9823 PE=4 SV=1	1879	26605	75	62	11	10	52.3	241	6.89	6525	1	0	0	501.945	1502.81	3	1502.81	0.0004	0	27.91	0.022	R	ADAKPSVFIFPPSK	E				8052
A0A480JLT6	Ig heavy chain Mem5-like OS=Sus scrofa OX=9823 PE=4 SV=1	1879	26605	75	62	11	10	52.3	241	6.89	6526	1	0	0	752.414	1502.81	2	1502.81	0.0006	0	29.31	0.0082	R	ADAKPSVFIFPPSK	E				8062
A0A480JLT6	Ig heavy chain Mem5-like OS=Sus scrofa OX=9823 PE=4 SV=1	1879	26605	75	62	11	10	52.3	241	6.89	6527	1	0	0	501.945	1502.81	3	1502.81	0.0007	0	18.48	0.036	R	ADAKPSVFIFPPSK	E				7732
A0A480JLT6	Ig heavy chain Mem5-like OS=Sus scrofa OX=9823 PE=4 SV=1	1879	26605	75	62	11	10	52.3	241	6.89	6528	2	0	0	752.414	1502.81	2	1502.81	0.0009	0	9.03	1.2	R	ADAKPSVFIFPPSK	E				8424
A0A480JLT6	Ig heavy chain Mem5-like OS=Sus scrofa OX=9823 PE=4 SV=1	1879	26605	75	62	11	10	52.3	241	6.89	6530	1	0	0	752.415	1502.82	2	1502.81	0.0021	0	32.06	0.0049	R	ADAKPSVFIFPPSK	E				8711
A0A480JLT6	Ig heavy chain Mem5-like OS=Sus scrofa OX=9823 PE=4 SV=1	1879	26605	75	62	11	10	52.3	241	6.89	6531	1	0	0	752.415	1502.82	2	1502.81	0.0022	0	36.83	0.0019	R	ADAKPSVFIFPPSK	E				7738
A0A480JLT6	Ig heavy chain Mem5-like OS=Sus scrofa OX=9823 PE=4 SV=1	1879	26605	75	62	11	10	52.3	241	6.89	6532	1	0	0	376.711	1502.82	4	1502.81	0.0027	0	13.86	0.11	R	ADAKPSVFIFPPSK	E				7852
A0A480JLT6	Ig heavy chain Mem5-like OS=Sus scrofa OX=9823 PE=4 SV=1	1879	26605	75	62	11	10	52.3	241	6.89	7697	1	0	0	830.464	1658.91	2	1658.91	-0.0012	1	1.05	0.89	K	RADAKPSVFIFPPSK	E				7248
A0A480JLT6	Ig heavy chain Mem5-like OS=Sus scrofa OX=9823 PE=4 SV=1	1879	26605	75	62	11	10	52.3	241	6.89	7698	1	0	0	415.736	1658.91	4	1658.91	-0.0003	1	29.52	0.012	K	RADAKPSVFIFPPSK	E				6287
A0A480JLT6	Ig heavy chain Mem5-like OS=Sus scrofa OX=9823 PE=4 SV=1	1879	26605	75	62	11	10	52.3	241	6.89	7699	1	0	0	415.736	1658.91	4	1658.91	-0.0003	1	3.33	0.54	K	RADAKPSVFIFPPSK	E				6611
A0A480JLT6	Ig heavy chain Mem5-like OS=Sus scrofa OX=9823 PE=4 SV=1	1879	26605	75	62	11	10	52.3	241	6.89	7700	1	0	0	415.736	1658.91	4	1658.91	0.0001	1	21.43	0.045	K	RADAKPSVFIFPPSK	E				5961
A0A480JLT6	Ig heavy chain Mem5-like OS=Sus scrofa OX=9823 PE=4 SV=1	1879	26605	75	62	11	10	52.3	241	6.89	7701	1	0	0	415.736	1658.91	4	1658.91	0.0003	1	17.36	0.027	K	RADAKPSVFIFPPSK	E				6932
A0A480JLT6	Ig heavy chain Mem5-like OS=Sus scrofa OX=9823 PE=4 SV=1	1879	26605	75	62	11	10	52.3	241	6.89	7702	1	0	0	830.465	1658.91	2	1658.91	0.0004	1	17.15	0.12	K	RADAKPSVFIFPPSK	E				6571
A0A480JLT6	Ig heavy chain Mem5-like OS=Sus scrofa OX=9823 PE=4 SV=1	1879	26605	75	62	11	10	52.3	241	6.89	7703	1	0	0	830.465	1658.91	2	1658.91	0.0004	1	23.98	0.13	K	RADAKPSVFIFPPSK	E				6892
A0A480JLT6	Ig heavy chain Mem5-like OS=Sus scrofa OX=9823 PE=4 SV=1	1879	26605	75	62	11	10	52.3	241	6.89	7704	1	0	0	553.979	1658.91	3	1658.91	0.0004	1	25.79	0.0064	K	RADAKPSVFIFPPSK	E				6081
A0A480JLT6	Ig heavy chain Mem5-like OS=Sus scrofa OX=9823 PE=4 SV=1	1879	26605	75	62	11	10	52.3	241	6.89	7705	1	0	0	830.465	1658.91	2	1658.91	0.0005	1	21.89	0.099	K	RADAKPSVFIFPPSK	E				6246
A0A480JLT6	Ig heavy chain Mem5-like OS=Sus scrofa OX=9823 PE=4 SV=1	1879	26605	75	62	11	10	52.3	241	6.89	7706	1	0	0	553.979	1658.92	3	1658.91	0.0008	1	26.21	0.0092	K	RADAKPSVFIFPPSK	E				6400
A0A480JLT6	Ig heavy chain Mem5-like OS=Sus scrofa OX=9823 PE=4 SV=1	1879	26605	75	62	11	10	52.3	241	6.89	7707	1	0	0	553.979	1658.92	3	1658.91	0.0008	1	22.95	0.0085	K	RADAKPSVFIFPPSK	E				6731
A0A480JLT6	Ig heavy chain Mem5-like OS=Sus scrofa OX=9823 PE=4 SV=1	1879	26605	75	62	11	10	52.3	241	6.89	7708	1	0	0	553.979	1658.92	3	1658.91	0.0011	1	37.17	0.00033	K	RADAKPSVFIFPPSK	E				7052
A0A480JLT6	Ig heavy chain Mem5-like OS=Sus scrofa OX=9823 PE=4 SV=1	1879	26605	75	62	11	10	52.3	241	6.89	7709	1	0	0	553.979	1658.92	3	1658.91	0.0013	1	24.17	0.0054	K	RADAKPSVFIFPPSK	E				8217
A0A480JLT6	Ig heavy chain Mem5-like OS=Sus scrofa OX=9823 PE=4 SV=1	1879	26605	75	62	11	10	52.3	241	6.89	7711	1	0	0	553.98	1658.92	3	1658.91	0.0024	1	17.24	0.039	K	RADAKPSVFIFPPSK	E				7379
A0A480JLT6	Ig heavy chain Mem5-like OS=Sus scrofa OX=9823 PE=4 SV=1	1879	26605	75	62	11	10	52.3	241	6.89	7712	1	0	0	553.98	1658.92	3	1658.91	0.0033	1	31.33	0.0012	K	RADAKPSVFIFPPSK	E				7705
A0A480JLT6	Ig heavy chain Mem5-like OS=Sus scrofa OX=9823 PE=4 SV=1	1879	26605	75	62	11	10	52.3	241	6.89	7713	1	0	0	415.737	1658.92	4	1658.91	0.0036	1	17.34	0.062	K	RADAKPSVFIFPPSK	E				7370
A0A480JLT6	Ig heavy chain Mem5-like OS=Sus scrofa OX=9823 PE=4 SV=1	1879	26605	75	62	11	10	52.3	241	6.89	11386	1	0	0	688.338	2061.99	3	2062.01	-0.0141	0	48.57	2.8e-05	K	VDGVVQSSGILDSVTEQDSK	D				9590
A0A480JLT6	Ig heavy chain Mem5-like OS=Sus scrofa OX=9823 PE=4 SV=1	1879	26605	75	62	11	10	52.3	241	6.89	11387	1	0	0	1032.01	2062	2	2062.01	-0.0051	0	51.39	1.5e-05	K	VDGVVQSSGILDSVTEQDSK	D				10577
A0A480JLT6	Ig heavy chain Mem5-like OS=Sus scrofa OX=9823 PE=4 SV=1	1879	26605	75	62	11	10	52.3	241	6.89	11388	1	0	0	1032.01	2062	2	2062.01	-0.0022	0	44.15	7.4e-05	K	VDGVVQSSGILDSVTEQDSK	D				7499
A0A480JLT6	Ig heavy chain Mem5-like OS=Sus scrofa OX=9823 PE=4 SV=1	1879	26605	75	62	11	10	52.3	241	6.89	11389	1	0	0	1032.01	2062.01	2	2062.01	-0.0012	0	92.46	2.6e-08	K	VDGVVQSSGILDSVTEQDSK	D				8073
A0A480JLT6	Ig heavy chain Mem5-like OS=Sus scrofa OX=9823 PE=4 SV=1	1879	26605	75	62	11	10	52.3	241	6.89	11390	1	0	0	1032.01	2062.01	2	2062.01	-0.0009	0	102	2.9e-08	K	VDGVVQSSGILDSVTEQDSK	D				9583
A0A480JLT6	Ig heavy chain Mem5-like OS=Sus scrofa OX=9823 PE=4 SV=1	1879	26605	75	62	11	10	52.3	241	6.89	11391	1	0	0	1032.01	2062.01	2	2062.01	-0.0009	0	122.06	2.9e-10	K	VDGVVQSSGILDSVTEQDSK	D				9587
A0A480JLT6	Ig heavy chain Mem5-like OS=Sus scrofa OX=9823 PE=4 SV=1	1879	26605	75	62	11	10	52.3	241	6.89	11392	1	0	0	688.343	2062.01	3	2062.01	-0.0002	0	30.29	0.048	K	VDGVVQSSGILDSVTEQDSK	D				6260
A0A480JLT6	Ig heavy chain Mem5-like OS=Sus scrofa OX=9823 PE=4 SV=1	1879	26605	75	62	11	10	52.3	241	6.89	11393	1	0	0	688.343	2062.01	3	2062.01	0.0002	0	45.56	0.0016	K	VDGVVQSSGILDSVTEQDSK	D				7502
A0A480JLT6	Ig heavy chain Mem5-like OS=Sus scrofa OX=9823 PE=4 SV=1	1879	26605	75	62	11	10	52.3	241	6.89	11394	1	0	0	688.343	2062.01	3	2062.01	0.001	0	52.32	0.00092	K	VDGVVQSSGILDSVTEQDSK	D				8097
A0A480JLT6	Ig heavy chain Mem5-like OS=Sus scrofa OX=9823 PE=4 SV=1	1879	26605	75	62	11	10	52.3	241	6.89	11395	1	0	0	688.344	2062.01	3	2062.01	0.0031	0	39.55	0.0013	K	VDGVVQSSGILDSVTEQDSK	D				7156
A0A480JLT6	Ig heavy chain Mem5-like OS=Sus scrofa OX=9823 PE=4 SV=1	1879	26605	75	62	11	10	52.3	241	6.89	11396	1	0	0	1032.01	2062.01	2	2062.01	0.0042	0	82.94	2.3e-06	K	VDGVVQSSGILDSVTEQDSK	D				11015
A0A480JLT6	Ig heavy chain Mem5-like OS=Sus scrofa OX=9823 PE=4 SV=1	1879	26605	75	62	11	10	52.3	241	6.89	11397	1	0	0	688.345	2062.01	3	2062.01	0.0072	0	28.14	0.024	K	VDGVVQSSGILDSVTEQDSK	D				9942
A0A480JLT6	Ig heavy chain Mem5-like OS=Sus scrofa OX=9823 PE=4 SV=1	1879	26605	75	62	11	10	52.3	241	6.89	11409	1	0	0	1032.5	2062.99	2	2062.99	-0.0035	0	46	4.9e-05	K	VDGVVQSSGILDSVTEQDSK	D	Deamidated (NQ)	0.00000100000000000000.0		10250
A0A480JLT6	Ig heavy chain Mem5-like OS=Sus scrofa OX=9823 PE=4 SV=1	1879	26605	75	62	11	10	52.3	241	6.89	11410	1	0	0	1032.51	2063	2	2062.99	0.0065	0	128.37	3.8e-11	K	VDGVVQSSGILDSVTEQDSK	D	Deamidated (NQ)	0.00000000000000001000.0		9928
A0A480JLT6	Ig heavy chain Mem5-like OS=Sus scrofa OX=9823 PE=4 SV=1	1879	26605	75	62	11	10	52.3	241	6.89	11411	1	0	0	1032.51	2063.01	2	2062.99	0.0158	0	18.96	0.033	K	VDGVVQSSGILDSVTEQDSK	D	Deamidated (NQ)	0.00000100000000000000.0		11380
A0A480JLT6	Ig heavy chain Mem5-like OS=Sus scrofa OX=9823 PE=4 SV=1	1879	26605	75	62	11	10	52.3	241	6.89	13450	1	0	0	789.739	2366.19	3	2366.19	0.0003	0	81.25	4e-08	K	EQLETQTVSVVCLLNSFFPR	E				19785
A0A480JLT6	Ig heavy chain Mem5-like OS=Sus scrofa OX=9823 PE=4 SV=1	1879	26605	75	62	11	10	52.3	241	6.89	13451	1	0	0	1184.11	2366.2	2	2366.19	0.0048	0	131.61	5e-13	K	EQLETQTVSVVCLLNSFFPR	E				19779
A0A480JLT6	Ig heavy chain Mem5-like OS=Sus scrofa OX=9823 PE=4 SV=1	1879	26605	75	62	11	10	52.3	241	6.89	13460	1	0	0	790.071	2367.19	3	2367.18	0.0131	0	117.19	2e-11	K	EQLETQTVSVVCLLNSFFPR	E	Deamidated (NQ)	0.00000100000000000000.0		20088
A0A480JLT6	Ig heavy chain Mem5-like OS=Sus scrofa OX=9823 PE=4 SV=1	1879	26605	75	62	11	10	52.3	241	6.89	13510	1	0	0	1189.1	2376.18	2	2376.18	0.0006	1	113.87	2.1e-11	K	WKVDGVVQSSGILDSVTEQDSK	D				10316
A0A480JLT6	Ig heavy chain Mem5-like OS=Sus scrofa OX=9823 PE=4 SV=1	1879	26605	75	62	11	10	52.3	241	6.89	13511	1	0	0	1189.1	2376.18	2	2376.18	0.0008	1	45.1	5.9e-05	K	WKVDGVVQSSGILDSVTEQDSK	D				11315
A0A480JLT6	Ig heavy chain Mem5-like OS=Sus scrofa OX=9823 PE=4 SV=1	1879	26605	75	62	11	10	52.3	241	6.89	13512	1	0	0	793.068	2376.18	3	2376.18	0.0016	1	58.63	3.2e-06	K	WKVDGVVQSSGILDSVTEQDSK	D				10558
A0A480JLT6	Ig heavy chain Mem5-like OS=Sus scrofa OX=9823 PE=4 SV=1	1879	26605	75	62	11	10	52.3	241	6.89	13513	1	0	0	1189.1	2376.18	2	2376.18	0.0018	1	96.27	9.4e-10	K	WKVDGVVQSSGILDSVTEQDSK	D				10969
A0A480JLT6	Ig heavy chain Mem5-like OS=Sus scrofa OX=9823 PE=4 SV=1	1879	26605	75	62	11	10	52.3	241	6.89	13514	1	0	0	1189.1	2376.18	2	2376.18	0.0018	1	128.57	8.8e-13	K	WKVDGVVQSSGILDSVTEQDSK	D				10644
A0A480JLT6	Ig heavy chain Mem5-like OS=Sus scrofa OX=9823 PE=4 SV=1	1879	26605	75	62	11	10	52.3	241	6.89	13515	1	0	0	793.068	2376.18	3	2376.18	0.0018	1	77.71	5.2e-08	K	WKVDGVVQSSGILDSVTEQDSK	D				10887
A0A480JLT6	Ig heavy chain Mem5-like OS=Sus scrofa OX=9823 PE=4 SV=1	1879	26605	75	62	11	10	52.3	241	6.89	13516	1	0	0	793.068	2376.18	3	2376.18	0.0018	1	35.28	0.00055	K	WKVDGVVQSSGILDSVTEQDSK	D				11668
A0A480JLT6	Ig heavy chain Mem5-like OS=Sus scrofa OX=9823 PE=4 SV=1	1879	26605	75	62	11	10	52.3	241	6.89	13517	1	0	0	793.068	2376.18	3	2376.18	0.0027	1	79.6	4.9e-08	K	WKVDGVVQSSGILDSVTEQDSK	D				11211
A0A480JLT6	Ig heavy chain Mem5-like OS=Sus scrofa OX=9823 PE=4 SV=1	1879	26605	75	62	11	10	52.3	241	6.89	13521	1	0	0	793.073	2376.2	3	2376.18	0.0163	1	40.49	0.00016	K	WKVDGVVQSSGILDSVTEQDSK	D				12027
A0A480JLT6	Ig heavy chain Mem5-like OS=Sus scrofa OX=9823 PE=4 SV=1	1879	26605	75	62	11	10	52.3	241	6.89	13522	1	0	0	793.075	2376.2	3	2376.18	0.023	1	21.05	0.011	K	WKVDGVVQSSGILDSVTEQDSK	D				12464
A0A480JLT6	Ig heavy chain Mem5-like OS=Sus scrofa OX=9823 PE=4 SV=1	1879	26605	75	62	11	10	52.3	241	6.89	13526	1	0	0	1189.6	2377.18	2	2377.16	0.0161	1	46.53	8.2e-05	K	WKVDGVVQSSGILDSVTEQDSK	D	Deamidated (NQ)	0.0000000100000000000000.0		11292
A0A480JLT6	Ig heavy chain Mem5-like OS=Sus scrofa OX=9823 PE=4 SV=1	1879	26605	75	62	11	10	52.3	241	6.89	13527	1	0	0	793.403	2377.19	3	2377.16	0.0206	1	70.13	1e-06	K	WKVDGVVQSSGILDSVTEQDSK	D	Deamidated (NQ)	0.0000000100000000000000.0		11994
A0A480JLT6	Ig heavy chain Mem5-like OS=Sus scrofa OX=9823 PE=4 SV=1	1879	26605	75	62	11	10	52.3	241	6.89	17612	1	0	0	1140.2	3417.59	3	3417.6	-0.0104	0	39.08	0.00022	K	DSTYSLSSTLSLPTSQYLSHNLYSCEVTHK	T				12152
A0A480JLT6	Ig heavy chain Mem5-like OS=Sus scrofa OX=9823 PE=4 SV=1	1879	26605	75	62	11	10	52.3	241	6.89	17613	1	0	0	855.406	3417.6	4	3417.6	-0.0083	0	34.69	0.00056	K	DSTYSLSSTLSLPTSQYLSHNLYSCEVTHK	T				12138
A0A480JLT6	Ig heavy chain Mem5-like OS=Sus scrofa OX=9823 PE=4 SV=1	1879	26605	75	62	11	10	52.3	241	6.89	17616	1	0	0	1140.21	3417.61	3	3417.6	0.0094	0	37.7	0.00029	K	DSTYSLSSTLSLPTSQYLSHNLYSCEVTHK	T				11824	emPAI	12.4

## Sheet: Pig_39_MASCOT_Pep
Header	MASCOT PEPTIDE RESULTS OF SDS-PAGE BAND 39
Search title
Timestamp	2019-07-31T13:51:30Z
Peak list format	Mascot generic
Search type	MIS
Mascot version	2001-04-02
Database	UP_SusScrofa_2019
Fasta file	UP_tx_9823_SusScrofa_CRAP_190731.fasta
Total sequences	334012
Total residues	170052557
Sequences after taxonomy filter	334012
Number of queries	19461
Fixed modifications	--------------------------------------------------------
Identifier	Name	Delta	Neutral loss
1	Carbamidomethyl (C)	57.0215
Variable modifications	--------------------------------------------------------
Identifier	Name	Delta	Neutral loss(es)
1	Deamidated (NQ)	0.984016
2	Gln->pyro-Glu (N-term Q)	-17.0265
3	Oxidation (M)	15.9949	0	63.9983
Search Parameters	--------------------------------------------------------
Taxonomy filter	All entries
Enzyme	Trypsin
Maximum Missed Cleavages	2
Fixed modifications	Carbamidomethyl (C)
Quantitation method	None
Variable modifications	Deamidated (NQ),Gln->pyro-Glu (N-term Q),Oxidation (M)
Peptide Mass Tolerance	10
Peptide Mass Tolerance Units	ppm
Fragment Mass Tolerance	0.05
Fragment Mass Tolerance Units	Da
Mass values	Monoisotopic
Instrument type	ESI-TRAP
Isotope error mode	0
Format parameters	--------------------------------------------------------
Significance threshold	0.05
Max. number of hits	0
Use MudPIT protein scoring	1
Ions score cut-off	0
Include same-set proteins	0
Include sub-set proteins	1
Include unassigned	0
Require bold red	0
Use homology threshold	1
Group protein families	1
Protein hits	--------------------------------------------------------
prot_acc	prot_desc	prot_score	prot_mass	prot_matches	prot_matches_sig	prot_sequences	prot_sequences_sig	prot_cover	prot_len	prot_pi	pep_query	pep_rank	pep_isbold	pep_isunique	pep_exp_mz	pep_exp_mr	pep_exp_z	pep_calc_mr	pep_delta	pep_miss	pep_score	pep_expect	pep_res_before	pep_seq	pep_res_after	pep_var_mod	pep_var_mod_pos	pep_summed_mod_pos	pep_scan_title
F1SN92	Epididymal-specific lipocalin-9 isoform X1 OS=Sus scrofa OX=9823 GN=SAL1 PE=3 SV=1	13677	21893	646	500	28	25	83.2	191	5.19	70	1	1	0	362.183	722.352	2	722.353	-0.0017	0	34.15	0.03	R	CFQLR	G				4220
F1SN92	Epididymal-specific lipocalin-9 isoform X1 OS=Sus scrofa OX=9823 GN=SAL1 PE=3 SV=1	13677	21893	646	500	28	25	83.2	191	5.19	71	1	1	0	362.184	722.353	2	722.353	-0.0004	0	21.43	0.65	R	CFQLR	G				3207
F1SN92	Epididymal-specific lipocalin-9 isoform X1 OS=Sus scrofa OX=9823 GN=SAL1 PE=3 SV=1	13677	21893	646	500	28	25	83.2	191	5.19	72	1	1	0	362.184	722.354	2	722.353	0.0006	0	26.92	0.2	R	CFQLR	G				3492
F1SN92	Epididymal-specific lipocalin-9 isoform X1 OS=Sus scrofa OX=9823 GN=SAL1 PE=3 SV=1	13677	21893	646	500	28	25	83.2	191	5.19	75	8	1	0	362.675	723.336	2	723.337	-0.001	0	3.49	1.3	R	CFQLR	G	Deamidated (NQ)	0.00100.0		4661
F1SN92	Epididymal-specific lipocalin-9 isoform X1 OS=Sus scrofa OX=9823 GN=SAL1 PE=3 SV=1	13677	21893	646	500	28	25	83.2	191	5.19	76	5	1	0	362.675	723.337	2	723.337	-0.0009	0	3.79	0.44	R	CFQLR	G	Deamidated (NQ)	0.00100.0		6194
F1SN92	Epididymal-specific lipocalin-9 isoform X1 OS=Sus scrofa OX=9823 GN=SAL1 PE=3 SV=1	13677	21893	646	500	28	25	83.2	191	5.19	78	1	1	0	362.676	723.337	2	723.337	-0.0006	0	29.95	0.053	R	CFQLR	G	Deamidated (NQ)	0.00100.0		3687
F1SN92	Epididymal-specific lipocalin-9 isoform X1 OS=Sus scrofa OX=9823 GN=SAL1 PE=3 SV=1	13677	21893	646	500	28	25	83.2	191	5.19	463	1	1	0	406.728	811.442	2	811.444	-0.0023	0	7.08	0.24	R	KPDVEPK	L				8890
F1SN92	Epididymal-specific lipocalin-9 isoform X1 OS=Sus scrofa OX=9823 GN=SAL1 PE=3 SV=1	13677	21893	646	500	28	25	83.2	191	5.19	464	1	1	0	406.728	811.442	2	811.444	-0.0018	0	17.5	0.24	R	KPDVEPK	L				12323
F1SN92	Epididymal-specific lipocalin-9 isoform X1 OS=Sus scrofa OX=9823 GN=SAL1 PE=3 SV=1	13677	21893	646	500	28	25	83.2	191	5.19	465	1	1	0	406.728	811.442	2	811.444	-0.0018	0	21.97	0.16	R	KPDVEPK	L				11699
F1SN92	Epididymal-specific lipocalin-9 isoform X1 OS=Sus scrofa OX=9823 GN=SAL1 PE=3 SV=1	13677	21893	646	500	28	25	83.2	191	5.19	467	1	1	0	406.729	811.443	2	811.444	-0.0013	0	15.42	0.94	R	KPDVEPK	L				9729
F1SN92	Epididymal-specific lipocalin-9 isoform X1 OS=Sus scrofa OX=9823 GN=SAL1 PE=3 SV=1	13677	21893	646	500	28	25	83.2	191	5.19	468	1	1	0	406.729	811.443	2	811.444	-0.0013	0	19.86	0.6	R	KPDVEPK	L				7274
F1SN92	Epididymal-specific lipocalin-9 isoform X1 OS=Sus scrofa OX=9823 GN=SAL1 PE=3 SV=1	13677	21893	646	500	28	25	83.2	191	5.19	469	1	1	0	406.729	811.443	2	811.444	-0.0012	0	15.16	0.98	R	KPDVEPK	L				10400
F1SN92	Epididymal-specific lipocalin-9 isoform X1 OS=Sus scrofa OX=9823 GN=SAL1 PE=3 SV=1	13677	21893	646	500	28	25	83.2	191	5.19	470	1	1	0	406.729	811.443	2	811.444	-0.0011	0	3.9	0.43	R	KPDVEPK	L				18706
F1SN92	Epididymal-specific lipocalin-9 isoform X1 OS=Sus scrofa OX=9823 GN=SAL1 PE=3 SV=1	13677	21893	646	500	28	25	83.2	191	5.19	471	1	1	0	406.729	811.443	2	811.444	-0.0011	0	15.25	0.15	R	KPDVEPK	L				12016
F1SN92	Epididymal-specific lipocalin-9 isoform X1 OS=Sus scrofa OX=9823 GN=SAL1 PE=3 SV=1	13677	21893	646	500	28	25	83.2	191	5.19	472	1	1	0	406.729	811.443	2	811.444	-0.0011	0	8.13	0.45	R	KPDVEPK	L				10065
F1SN92	Epididymal-specific lipocalin-9 isoform X1 OS=Sus scrofa OX=9823 GN=SAL1 PE=3 SV=1	13677	21893	646	500	28	25	83.2	191	5.19	473	1	1	0	406.729	811.443	2	811.444	-0.0009	0	10.58	0.8	R	KPDVEPK	L				7596
F1SN92	Epididymal-specific lipocalin-9 isoform X1 OS=Sus scrofa OX=9823 GN=SAL1 PE=3 SV=1	13677	21893	646	500	28	25	83.2	191	5.19	474	1	1	0	406.729	811.443	2	811.444	-0.0009	0	15.57	0.21	R	KPDVEPK	L				11092
F1SN92	Epididymal-specific lipocalin-9 isoform X1 OS=Sus scrofa OX=9823 GN=SAL1 PE=3 SV=1	13677	21893	646	500	28	25	83.2	191	5.19	475	1	1	0	406.729	811.443	2	811.444	-0.0009	0	22.79	0.098	R	KPDVEPK	L				3311
F1SN92	Epididymal-specific lipocalin-9 isoform X1 OS=Sus scrofa OX=9823 GN=SAL1 PE=3 SV=1	13677	21893	646	500	28	25	83.2	191	5.19	476	1	1	0	406.729	811.443	2	811.444	-0.0008	0	5.45	0.31	R	KPDVEPK	L				14140
F1SN92	Epididymal-specific lipocalin-9 isoform X1 OS=Sus scrofa OX=9823 GN=SAL1 PE=3 SV=1	13677	21893	646	500	28	25	83.2	191	5.19	477	4	1	0	406.729	811.443	2	811.444	-0.0008	0	1.01	1.4	R	KPDVEPK	L				16887
F1SN92	Epididymal-specific lipocalin-9 isoform X1 OS=Sus scrofa OX=9823 GN=SAL1 PE=3 SV=1	13677	21893	646	500	28	25	83.2	191	5.19	478	2	1	0	406.729	811.443	2	811.444	-0.0008	0	7.43	1.2	R	KPDVEPK	L				9367
F1SN92	Epididymal-specific lipocalin-9 isoform X1 OS=Sus scrofa OX=9823 GN=SAL1 PE=3 SV=1	13677	21893	646	500	28	25	83.2	191	5.19	479	1	1	0	406.729	811.443	2	811.444	-0.0006	0	12.99	0.24	R	KPDVEPK	L				15157
F1SN92	Epididymal-specific lipocalin-9 isoform X1 OS=Sus scrofa OX=9823 GN=SAL1 PE=3 SV=1	13677	21893	646	500	28	25	83.2	191	5.19	480	1	1	0	406.729	811.443	2	811.444	-0.0006	0	18	0.34	R	KPDVEPK	L				6522
F1SN92	Epididymal-specific lipocalin-9 isoform X1 OS=Sus scrofa OX=9823 GN=SAL1 PE=3 SV=1	13677	21893	646	500	28	25	83.2	191	5.19	481	2	1	0	406.729	811.443	2	811.444	-0.0006	0	7.72	1.1	R	KPDVEPK	L				12943
F1SN92	Epididymal-specific lipocalin-9 isoform X1 OS=Sus scrofa OX=9823 GN=SAL1 PE=3 SV=1	13677	21893	646	500	28	25	83.2	191	5.19	482	1	1	0	406.729	811.443	2	811.444	-0.0006	0	19.33	0.2	R	KPDVEPK	L				4387
F1SN92	Epididymal-specific lipocalin-9 isoform X1 OS=Sus scrofa OX=9823 GN=SAL1 PE=3 SV=1	13677	21893	646	500	28	25	83.2	191	5.19	483	1	1	0	406.729	811.443	2	811.444	-0.0006	0	6.67	0.32	R	KPDVEPK	L				12632
F1SN92	Epididymal-specific lipocalin-9 isoform X1 OS=Sus scrofa OX=9823 GN=SAL1 PE=3 SV=1	13677	21893	646	500	28	25	83.2	191	5.19	484	1	1	0	406.729	811.443	2	811.444	-0.0006	0	10.14	0.17	R	KPDVEPK	L				15745
F1SN92	Epididymal-specific lipocalin-9 isoform X1 OS=Sus scrofa OX=9823 GN=SAL1 PE=3 SV=1	13677	21893	646	500	28	25	83.2	191	5.19	485	1	1	0	406.729	811.443	2	811.444	-0.0006	0	30.23	0.096	R	KPDVEPK	L				92
F1SN92	Epididymal-specific lipocalin-9 isoform X1 OS=Sus scrofa OX=9823 GN=SAL1 PE=3 SV=1	13677	21893	646	500	28	25	83.2	191	5.19	486	1	1	0	406.729	811.443	2	811.444	-0.0006	0	20.99	0.13	R	KPDVEPK	L				840
F1SN92	Epididymal-specific lipocalin-9 isoform X1 OS=Sus scrofa OX=9823 GN=SAL1 PE=3 SV=1	13677	21893	646	500	28	25	83.2	191	5.19	487	2	1	0	406.729	811.443	2	811.444	-0.0005	0	3.53	1.1	R	KPDVEPK	L				20997
F1SN92	Epididymal-specific lipocalin-9 isoform X1 OS=Sus scrofa OX=9823 GN=SAL1 PE=3 SV=1	13677	21893	646	500	28	25	83.2	191	5.19	489	2	1	0	406.729	811.443	2	811.444	-0.0005	0	6.85	1.1	R	KPDVEPK	L				11443
F1SN92	Epididymal-specific lipocalin-9 isoform X1 OS=Sus scrofa OX=9823 GN=SAL1 PE=3 SV=1	13677	21893	646	500	28	25	83.2	191	5.19	490	1	1	0	406.729	811.443	2	811.444	-0.0004	0	8.56	0.66	R	KPDVEPK	L				13237
F1SN92	Epididymal-specific lipocalin-9 isoform X1 OS=Sus scrofa OX=9823 GN=SAL1 PE=3 SV=1	13677	21893	646	500	28	25	83.2	191	5.19	491	1	1	0	406.729	811.444	2	811.444	-0.0004	0	12.76	0.66	R	KPDVEPK	L				20913
F1SN92	Epididymal-specific lipocalin-9 isoform X1 OS=Sus scrofa OX=9823 GN=SAL1 PE=3 SV=1	13677	21893	646	500	28	25	83.2	191	5.19	492	1	1	0	406.729	811.444	2	811.444	-0.0004	0	12.85	0.22	R	KPDVEPK	L				1432
F1SN92	Epididymal-specific lipocalin-9 isoform X1 OS=Sus scrofa OX=9823 GN=SAL1 PE=3 SV=1	13677	21893	646	500	28	25	83.2	191	5.19	494	1	1	0	406.729	811.444	2	811.444	-0.0004	0	32.02	0.056	R	KPDVEPK	L				2671
F1SN92	Epididymal-specific lipocalin-9 isoform X1 OS=Sus scrofa OX=9823 GN=SAL1 PE=3 SV=1	13677	21893	646	500	28	25	83.2	191	5.19	495	3	1	0	406.729	811.444	2	811.444	-0.0003	0	3.59	1.1	R	KPDVEPK	L				17455
F1SN92	Epididymal-specific lipocalin-9 isoform X1 OS=Sus scrofa OX=9823 GN=SAL1 PE=3 SV=1	13677	21893	646	500	28	25	83.2	191	5.19	497	1	1	0	406.729	811.444	2	811.444	-0.0003	0	12.52	0.26	R	KPDVEPK	L				18066
F1SN92	Epididymal-specific lipocalin-9 isoform X1 OS=Sus scrofa OX=9823 GN=SAL1 PE=3 SV=1	13677	21893	646	500	28	25	83.2	191	5.19	498	1	1	0	406.729	811.444	2	811.444	-0.0003	0	2.17	0.62	R	KPDVEPK	L				16330
F1SN92	Epididymal-specific lipocalin-9 isoform X1 OS=Sus scrofa OX=9823 GN=SAL1 PE=3 SV=1	13677	21893	646	500	28	25	83.2	191	5.19	499	1	1	0	406.729	811.444	2	811.444	-0.0003	0	26.29	0.085	R	KPDVEPK	L				5861
F1SN92	Epididymal-specific lipocalin-9 isoform X1 OS=Sus scrofa OX=9823 GN=SAL1 PE=3 SV=1	13677	21893	646	500	28	25	83.2	191	5.19	500	1	1	0	406.729	811.444	2	811.444	-0.0003	0	18.25	0.44	R	KPDVEPK	L				3583
F1SN92	Epididymal-specific lipocalin-9 isoform X1 OS=Sus scrofa OX=9823 GN=SAL1 PE=3 SV=1	13677	21893	646	500	28	25	83.2	191	5.19	502	1	1	0	406.729	811.444	2	811.444	-0.0002	0	12.24	0.55	R	KPDVEPK	L				20785
F1SN92	Epididymal-specific lipocalin-9 isoform X1 OS=Sus scrofa OX=9823 GN=SAL1 PE=3 SV=1	13677	21893	646	500	28	25	83.2	191	5.19	503	1	1	0	406.729	811.444	2	811.444	-0.0002	0	14.4	0.62	R	KPDVEPK	L				13839
F1SN92	Epididymal-specific lipocalin-9 isoform X1 OS=Sus scrofa OX=9823 GN=SAL1 PE=3 SV=1	13677	21893	646	500	28	25	83.2	191	5.19	504	2	1	0	406.729	811.444	2	811.444	-0.0002	0	18.39	1.4	R	KPDVEPK	L				528
F1SN92	Epididymal-specific lipocalin-9 isoform X1 OS=Sus scrofa OX=9823 GN=SAL1 PE=3 SV=1	13677	21893	646	500	28	25	83.2	191	5.19	505	1	1	0	406.729	811.444	2	811.444	-0.0002	0	31.56	0.032	R	KPDVEPK	L				20640
F1SN92	Epididymal-specific lipocalin-9 isoform X1 OS=Sus scrofa OX=9823 GN=SAL1 PE=3 SV=1	13677	21893	646	500	28	25	83.2	191	5.19	506	1	1	0	406.729	811.444	2	811.444	-0.0002	0	40.88	0.0082	R	KPDVEPK	L				2038
F1SN92	Epididymal-specific lipocalin-9 isoform X1 OS=Sus scrofa OX=9823 GN=SAL1 PE=3 SV=1	13677	21893	646	500	28	25	83.2	191	5.19	507	2	1	0	406.729	811.444	2	811.444	-0.0002	0	13.03	1.2	R	KPDVEPK	L				5534
F1SN92	Epididymal-specific lipocalin-9 isoform X1 OS=Sus scrofa OX=9823 GN=SAL1 PE=3 SV=1	13677	21893	646	500	28	25	83.2	191	5.19	508	1	1	0	406.729	811.444	2	811.444	-0.0002	0	3.91	0.61	R	KPDVEPK	L				21079
F1SN92	Epididymal-specific lipocalin-9 isoform X1 OS=Sus scrofa OX=9823 GN=SAL1 PE=3 SV=1	13677	21893	646	500	28	25	83.2	191	5.19	509	2	1	0	406.729	811.444	2	811.444	-0.0002	0	13.72	0.25	R	KPDVEPK	L				13537
F1SN92	Epididymal-specific lipocalin-9 isoform X1 OS=Sus scrofa OX=9823 GN=SAL1 PE=3 SV=1	13677	21893	646	500	28	25	83.2	191	5.19	510	1	1	0	406.729	811.444	2	811.444	-0.0002	0	31.59	0.07	R	KPDVEPK	L				336
F1SN92	Epididymal-specific lipocalin-9 isoform X1 OS=Sus scrofa OX=9823 GN=SAL1 PE=3 SV=1	13677	21893	646	500	28	25	83.2	191	5.19	511	1	1	0	406.729	811.444	2	811.444	-0.0002	0	11.98	0.28	R	KPDVEPK	L				21041
F1SN92	Epididymal-specific lipocalin-9 isoform X1 OS=Sus scrofa OX=9823 GN=SAL1 PE=3 SV=1	13677	21893	646	500	28	25	83.2	191	5.19	512	1	1	0	406.729	811.444	2	811.444	-0.0002	0	17.89	0.1	R	KPDVEPK	L				10771
F1SN92	Epididymal-specific lipocalin-9 isoform X1 OS=Sus scrofa OX=9823 GN=SAL1 PE=3 SV=1	13677	21893	646	500	28	25	83.2	191	5.19	513	1	1	0	406.729	811.444	2	811.444	-0.0001	0	7.96	0.56	R	KPDVEPK	L				21127
F1SN92	Epididymal-specific lipocalin-9 isoform X1 OS=Sus scrofa OX=9823 GN=SAL1 PE=3 SV=1	13677	21893	646	500	28	25	83.2	191	5.19	514	1	1	0	406.729	811.444	2	811.444	-0.0001	0	14.48	0.22	R	KPDVEPK	L				4807
F1SN92	Epididymal-specific lipocalin-9 isoform X1 OS=Sus scrofa OX=9823 GN=SAL1 PE=3 SV=1	13677	21893	646	500	28	25	83.2	191	5.19	516	1	1	0	406.729	811.444	2	811.444	-0.0001	0	7.75	0.64	R	KPDVEPK	L				21117
F1SN92	Epididymal-specific lipocalin-9 isoform X1 OS=Sus scrofa OX=9823 GN=SAL1 PE=3 SV=1	13677	21893	646	500	28	25	83.2	191	5.19	517	1	1	0	406.729	811.444	2	811.444	-0.0001	0	8.79	0.29	R	KPDVEPK	L				21098
F1SN92	Epididymal-specific lipocalin-9 isoform X1 OS=Sus scrofa OX=9823 GN=SAL1 PE=3 SV=1	13677	21893	646	500	28	25	83.2	191	5.19	518	1	1	0	406.729	811.444	2	811.444	-0.0001	0	0.7	0.86	R	KPDVEPK	L				21132
F1SN92	Epididymal-specific lipocalin-9 isoform X1 OS=Sus scrofa OX=9823 GN=SAL1 PE=3 SV=1	13677	21893	646	500	28	25	83.2	191	5.19	519	1	1	0	406.729	811.444	2	811.444	-0.0001	0	22.51	0.11	R	KPDVEPK	L				1150
F1SN92	Epididymal-specific lipocalin-9 isoform X1 OS=Sus scrofa OX=9823 GN=SAL1 PE=3 SV=1	13677	21893	646	500	28	25	83.2	191	5.19	520	1	1	0	406.729	811.444	2	811.444	0	0	31.86	0.05	R	KPDVEPK	L				2345
F1SN92	Epididymal-specific lipocalin-9 isoform X1 OS=Sus scrofa OX=9823 GN=SAL1 PE=3 SV=1	13677	21893	646	500	28	25	83.2	191	5.19	522	1	1	0	406.729	811.444	2	811.444	0.0001	0	26.98	0.079	R	KPDVEPK	L				6185
F1SN92	Epididymal-specific lipocalin-9 isoform X1 OS=Sus scrofa OX=9823 GN=SAL1 PE=3 SV=1	13677	21893	646	500	28	25	83.2	191	5.19	523	1	1	0	406.729	811.444	2	811.444	0.0001	0	5.03	0.47	R	KPDVEPK	L				17752
F1SN92	Epididymal-specific lipocalin-9 isoform X1 OS=Sus scrofa OX=9823 GN=SAL1 PE=3 SV=1	13677	21893	646	500	28	25	83.2	191	5.19	524	1	1	0	406.729	811.444	2	811.444	0.0001	0	24.13	0.39	R	KPDVEPK	L				5199
F1SN92	Epididymal-specific lipocalin-9 isoform X1 OS=Sus scrofa OX=9823 GN=SAL1 PE=3 SV=1	13677	21893	646	500	28	25	83.2	191	5.19	525	2	1	0	406.729	811.444	2	811.444	0.0001	0	14.18	1.2	R	KPDVEPK	L				8145
F1SN92	Epididymal-specific lipocalin-9 isoform X1 OS=Sus scrofa OX=9823 GN=SAL1 PE=3 SV=1	13677	21893	646	500	28	25	83.2	191	5.19	527	2	1	0	406.729	811.444	2	811.444	0.0003	0	13.36	1.3	R	KPDVEPK	L				6848
F1SN92	Epididymal-specific lipocalin-9 isoform X1 OS=Sus scrofa OX=9823 GN=SAL1 PE=3 SV=1	13677	21893	646	500	28	25	83.2	191	5.19	528	1	1	0	406.729	811.444	2	811.444	0.0005	0	7.96	0.95	R	KPDVEPK	L				14861
F1SN92	Epididymal-specific lipocalin-9 isoform X1 OS=Sus scrofa OX=9823 GN=SAL1 PE=3 SV=1	13677	21893	646	500	28	25	83.2	191	5.19	529	3	1	0	406.729	811.444	2	811.444	0.0005	0	21.23	0.82	R	KPDVEPK	L				1724
F1SN92	Epididymal-specific lipocalin-9 isoform X1 OS=Sus scrofa OX=9823 GN=SAL1 PE=3 SV=1	13677	21893	646	500	28	25	83.2	191	5.19	530	1	1	0	406.73	811.445	2	811.444	0.0007	0	11.98	0.23	R	KPDVEPK	L				14564
F1SN92	Epididymal-specific lipocalin-9 isoform X1 OS=Sus scrofa OX=9823 GN=SAL1 PE=3 SV=1	13677	21893	646	500	28	25	83.2	191	5.19	531	2	1	0	406.731	811.446	2	811.444	0.0025	0	17.97	1.3	R	KPDVEPK	L				4035
F1SN92	Epididymal-specific lipocalin-9 isoform X1 OS=Sus scrofa OX=9823 GN=SAL1 PE=3 SV=1	13677	21893	646	500	28	25	83.2	191	5.19	1038	1	1	0	450.258	898.501	2	898.503	-0.0014	0	24.4	0.0072	R	VFVEHIR	V				19719
F1SN92	Epididymal-specific lipocalin-9 isoform X1 OS=Sus scrofa OX=9823 GN=SAL1 PE=3 SV=1	13677	21893	646	500	28	25	83.2	191	5.19	1039	1	1	0	450.258	898.502	2	898.503	-0.0009	0	18.58	0.018	R	VFVEHIR	V				19428
F1SN92	Epididymal-specific lipocalin-9 isoform X1 OS=Sus scrofa OX=9823 GN=SAL1 PE=3 SV=1	13677	21893	646	500	28	25	83.2	191	5.19	1040	1	1	0	450.258	898.502	2	898.503	-0.0009	0	28.46	0.0038	R	VFVEHIR	V				2603
F1SN92	Epididymal-specific lipocalin-9 isoform X1 OS=Sus scrofa OX=9823 GN=SAL1 PE=3 SV=1	13677	21893	646	500	28	25	83.2	191	5.19	1041	1	1	0	450.258	898.502	2	898.503	-0.0009	0	22.39	0.067	R	VFVEHIR	V				4139
F1SN92	Epididymal-specific lipocalin-9 isoform X1 OS=Sus scrofa OX=9823 GN=SAL1 PE=3 SV=1	13677	21893	646	500	28	25	83.2	191	5.19	1042	1	1	0	450.258	898.502	2	898.503	-0.0008	0	27.44	0.0083	R	VFVEHIR	V				7154
F1SN92	Epididymal-specific lipocalin-9 isoform X1 OS=Sus scrofa OX=9823 GN=SAL1 PE=3 SV=1	13677	21893	646	500	28	25	83.2	191	5.19	1043	1	1	0	450.258	898.502	2	898.503	-0.0007	0	37.04	0.0012	R	VFVEHIR	V				9281
F1SN92	Epididymal-specific lipocalin-9 isoform X1 OS=Sus scrofa OX=9823 GN=SAL1 PE=3 SV=1	13677	21893	646	500	28	25	83.2	191	5.19	1044	1	1	0	450.258	898.502	2	898.503	-0.0007	0	24.11	0.016	R	VFVEHIR	V				19114
F1SN92	Epididymal-specific lipocalin-9 isoform X1 OS=Sus scrofa OX=9823 GN=SAL1 PE=3 SV=1	13677	21893	646	500	28	25	83.2	191	5.19	1045	1	1	0	450.258	898.502	2	898.503	-0.0006	0	33.17	0.0033	R	VFVEHIR	V				15616
F1SN92	Epididymal-specific lipocalin-9 isoform X1 OS=Sus scrofa OX=9823 GN=SAL1 PE=3 SV=1	13677	21893	646	500	28	25	83.2	191	5.19	1046	1	1	0	450.258	898.502	2	898.503	-0.0005	0	38.82	0.0022	R	VFVEHIR	V				2931
F1SN92	Epididymal-specific lipocalin-9 isoform X1 OS=Sus scrofa OX=9823 GN=SAL1 PE=3 SV=1	13677	21893	646	500	28	25	83.2	191	5.19	1047	1	1	0	450.258	898.502	2	898.503	-0.0005	0	35.57	0.0042	R	VFVEHIR	V				4445
F1SN92	Epididymal-specific lipocalin-9 isoform X1 OS=Sus scrofa OX=9823 GN=SAL1 PE=3 SV=1	13677	21893	646	500	28	25	83.2	191	5.19	1048	1	1	0	450.258	898.502	2	898.503	-0.0004	0	27.7	0.0045	R	VFVEHIR	V				18805
F1SN92	Epididymal-specific lipocalin-9 isoform X1 OS=Sus scrofa OX=9823 GN=SAL1 PE=3 SV=1	13677	21893	646	500	28	25	83.2	191	5.19	1050	1	1	0	450.258	898.502	2	898.503	-0.0003	0	36.28	0.0053	R	VFVEHIR	V				6081
F1SN92	Epididymal-specific lipocalin-9 isoform X1 OS=Sus scrofa OX=9823 GN=SAL1 PE=3 SV=1	13677	21893	646	500	28	25	83.2	191	5.19	1051	1	1	0	450.258	898.502	2	898.503	-0.0003	0	37.56	0.0063	R	VFVEHIR	V				13723
F1SN92	Epididymal-specific lipocalin-9 isoform X1 OS=Sus scrofa OX=9823 GN=SAL1 PE=3 SV=1	13677	21893	646	500	28	25	83.2	191	5.19	1052	1	1	0	450.258	898.502	2	898.503	-0.0003	0	38.17	0.0021	R	VFVEHIR	V				10322
F1SN92	Epididymal-specific lipocalin-9 isoform X1 OS=Sus scrofa OX=9823 GN=SAL1 PE=3 SV=1	13677	21893	646	500	28	25	83.2	191	5.19	1053	1	1	0	450.258	898.502	2	898.503	-0.0003	0	16.09	0.038	R	VFVEHIR	V				20884
F1SN92	Epididymal-specific lipocalin-9 isoform X1 OS=Sus scrofa OX=9823 GN=SAL1 PE=3 SV=1	13677	21893	646	500	28	25	83.2	191	5.19	1054	1	1	0	450.258	898.502	2	898.503	-0.0003	0	39.14	0.0016	R	VFVEHIR	V				10638
F1SN92	Epididymal-specific lipocalin-9 isoform X1 OS=Sus scrofa OX=9823 GN=SAL1 PE=3 SV=1	13677	21893	646	500	28	25	83.2	191	5.19	1055	1	1	0	450.258	898.502	2	898.503	-0.0003	0	37.72	0.0051	R	VFVEHIR	V				13419
F1SN92	Epididymal-specific lipocalin-9 isoform X1 OS=Sus scrofa OX=9823 GN=SAL1 PE=3 SV=1	13677	21893	646	500	28	25	83.2	191	5.19	1056	1	1	0	450.258	898.502	2	898.503	-0.0002	0	40.17	0.0017	R	VFVEHIR	V				3264
F1SN92	Epididymal-specific lipocalin-9 isoform X1 OS=Sus scrofa OX=9823 GN=SAL1 PE=3 SV=1	13677	21893	646	500	28	25	83.2	191	5.19	1057	1	1	0	450.258	898.502	2	898.503	-0.0002	0	38.31	0.002	R	VFVEHIR	V				5087
F1SN92	Epididymal-specific lipocalin-9 isoform X1 OS=Sus scrofa OX=9823 GN=SAL1 PE=3 SV=1	13677	21893	646	500	28	25	83.2	191	5.19	1058	1	1	0	450.258	898.502	2	898.503	-0.0002	0	37.56	0.0018	R	VFVEHIR	V				9989
F1SN92	Epididymal-specific lipocalin-9 isoform X1 OS=Sus scrofa OX=9823 GN=SAL1 PE=3 SV=1	13677	21893	646	500	28	25	83.2	191	5.19	1059	1	1	0	450.258	898.502	2	898.503	-0.0002	0	34.02	0.0038	R	VFVEHIR	V				8629
F1SN92	Epididymal-specific lipocalin-9 isoform X1 OS=Sus scrofa OX=9823 GN=SAL1 PE=3 SV=1	13677	21893	646	500	28	25	83.2	191	5.19	1060	1	1	0	450.258	898.502	2	898.503	-0.0002	0	34.18	0.0021	R	VFVEHIR	V				9635
F1SN92	Epididymal-specific lipocalin-9 isoform X1 OS=Sus scrofa OX=9823 GN=SAL1 PE=3 SV=1	13677	21893	646	500	28	25	83.2	191	5.19	1061	1	1	0	450.258	898.502	2	898.503	-0.0001	0	39.51	0.0019	R	VFVEHIR	V				12478
F1SN92	Epididymal-specific lipocalin-9 isoform X1 OS=Sus scrofa OX=9823 GN=SAL1 PE=3 SV=1	13677	21893	646	500	28	25	83.2	191	5.19	1063	1	1	0	450.259	898.502	2	898.503	-0.0001	0	39.94	0.0024	R	VFVEHIR	V				3538
F1SN92	Epididymal-specific lipocalin-9 isoform X1 OS=Sus scrofa OX=9823 GN=SAL1 PE=3 SV=1	13677	21893	646	500	28	25	83.2	191	5.19	1064	1	1	0	450.259	898.502	2	898.503	-0.0001	0	39.2	0.0018	R	VFVEHIR	V				3860
F1SN92	Epididymal-specific lipocalin-9 isoform X1 OS=Sus scrofa OX=9823 GN=SAL1 PE=3 SV=1	13677	21893	646	500	28	25	83.2	191	5.19	1065	1	1	0	450.259	898.502	2	898.503	-0.0001	0	36.82	0.0063	R	VFVEHIR	V				12792
F1SN92	Epididymal-specific lipocalin-9 isoform X1 OS=Sus scrofa OX=9823 GN=SAL1 PE=3 SV=1	13677	21893	646	500	28	25	83.2	191	5.19	1066	1	1	0	450.259	898.503	2	898.503	0	0	35.03	0.0041	R	VFVEHIR	V				7854
F1SN92	Epididymal-specific lipocalin-9 isoform X1 OS=Sus scrofa OX=9823 GN=SAL1 PE=3 SV=1	13677	21893	646	500	28	25	83.2	191	5.19	1067	1	1	0	450.259	898.503	2	898.503	0	0	39.1	0.0014	R	VFVEHIR	V				2375
F1SN92	Epididymal-specific lipocalin-9 isoform X1 OS=Sus scrofa OX=9823 GN=SAL1 PE=3 SV=1	13677	21893	646	500	28	25	83.2	191	5.19	1068	1	1	0	450.259	898.503	2	898.503	0	0	35.43	0.0027	R	VFVEHIR	V				5421
F1SN92	Epididymal-specific lipocalin-9 isoform X1 OS=Sus scrofa OX=9823 GN=SAL1 PE=3 SV=1	13677	21893	646	500	28	25	83.2	191	5.19	1069	1	1	0	450.259	898.503	2	898.503	0	0	39.36	0.0023	R	VFVEHIR	V				8959
F1SN92	Epididymal-specific lipocalin-9 isoform X1 OS=Sus scrofa OX=9823 GN=SAL1 PE=3 SV=1	13677	21893	646	500	28	25	83.2	191	5.19	1070	1	1	0	450.259	898.503	2	898.503	0.0002	0	39.43	0.0021	R	VFVEHIR	V				4747
F1SN92	Epididymal-specific lipocalin-9 isoform X1 OS=Sus scrofa OX=9823 GN=SAL1 PE=3 SV=1	13677	21893	646	500	28	25	83.2	191	5.19	1071	1	1	0	450.259	898.503	2	898.503	0.0002	0	40.95	0.00085	R	VFVEHIR	V				16752
F1SN92	Epididymal-specific lipocalin-9 isoform X1 OS=Sus scrofa OX=9823 GN=SAL1 PE=3 SV=1	13677	21893	646	500	28	25	83.2	191	5.19	1072	1	1	0	450.259	898.503	2	898.503	0.0002	0	38.34	0.0013	R	VFVEHIR	V				8182
F1SN92	Epididymal-specific lipocalin-9 isoform X1 OS=Sus scrofa OX=9823 GN=SAL1 PE=3 SV=1	13677	21893	646	500	28	25	83.2	191	5.19	1073	1	1	0	450.259	898.503	2	898.503	0.0002	0	40.21	0.0016	R	VFVEHIR	V				5751
F1SN92	Epididymal-specific lipocalin-9 isoform X1 OS=Sus scrofa OX=9823 GN=SAL1 PE=3 SV=1	13677	21893	646	500	28	25	83.2	191	5.19	1075	1	1	0	450.259	898.503	2	898.503	0.0003	0	28.22	0.0061	R	VFVEHIR	V				16473
F1SN92	Epididymal-specific lipocalin-9 isoform X1 OS=Sus scrofa OX=9823 GN=SAL1 PE=3 SV=1	13677	21893	646	500	28	25	83.2	191	5.19	1076	1	1	0	450.259	898.503	2	898.503	0.0004	0	40.06	0.0011	R	VFVEHIR	V				11276
F1SN92	Epididymal-specific lipocalin-9 isoform X1 OS=Sus scrofa OX=9823 GN=SAL1 PE=3 SV=1	13677	21893	646	500	28	25	83.2	191	5.19	1077	1	1	0	450.259	898.503	2	898.503	0.0004	0	28.04	0.0044	R	VFVEHIR	V				20748
F1SN92	Epididymal-specific lipocalin-9 isoform X1 OS=Sus scrofa OX=9823 GN=SAL1 PE=3 SV=1	13677	21893	646	500	28	25	83.2	191	5.19	1078	1	1	0	450.259	898.503	2	898.503	0.0006	0	33.46	0.0035	R	VFVEHIR	V				14021
F1SN92	Epididymal-specific lipocalin-9 isoform X1 OS=Sus scrofa OX=9823 GN=SAL1 PE=3 SV=1	13677	21893	646	500	28	25	83.2	191	5.19	1080	1	1	0	450.259	898.503	2	898.503	0.0007	0	36.9	0.0028	R	VFVEHIR	V				16183
F1SN92	Epididymal-specific lipocalin-9 isoform X1 OS=Sus scrofa OX=9823 GN=SAL1 PE=3 SV=1	13677	21893	646	500	28	25	83.2	191	5.19	1081	1	1	0	450.259	898.503	2	898.503	0.0007	0	36.35	0.0031	R	VFVEHIR	V				14888
F1SN92	Epididymal-specific lipocalin-9 isoform X1 OS=Sus scrofa OX=9823 GN=SAL1 PE=3 SV=1	13677	21893	646	500	28	25	83.2	191	5.19	1082	1	1	0	450.259	898.503	2	898.503	0.0007	0	30.28	0.0059	R	VFVEHIR	V				14590
F1SN92	Epididymal-specific lipocalin-9 isoform X1 OS=Sus scrofa OX=9823 GN=SAL1 PE=3 SV=1	13677	21893	646	500	28	25	83.2	191	5.19	1083	1	1	0	450.259	898.503	2	898.503	0.0007	0	22.86	0.0072	R	VFVEHIR	V				18162
F1SN92	Epididymal-specific lipocalin-9 isoform X1 OS=Sus scrofa OX=9823 GN=SAL1 PE=3 SV=1	13677	21893	646	500	28	25	83.2	191	5.19	1084	1	1	0	450.259	898.503	2	898.503	0.0007	0	28.5	0.0057	R	VFVEHIR	V				13140
F1SN92	Epididymal-specific lipocalin-9 isoform X1 OS=Sus scrofa OX=9823 GN=SAL1 PE=3 SV=1	13677	21893	646	500	28	25	83.2	191	5.19	1085	1	1	0	450.259	898.503	2	898.503	0.0009	0	25.86	0.11	R	VFVEHIR	V				15897
F1SN92	Epididymal-specific lipocalin-9 isoform X1 OS=Sus scrofa OX=9823 GN=SAL1 PE=3 SV=1	13677	21893	646	500	28	25	83.2	191	5.19	1087	1	1	0	450.259	898.503	2	898.503	0.001	0	31.35	0.023	R	VFVEHIR	V				18487
F1SN92	Epididymal-specific lipocalin-9 isoform X1 OS=Sus scrofa OX=9823 GN=SAL1 PE=3 SV=1	13677	21893	646	500	28	25	83.2	191	5.19	1088	1	1	0	450.259	898.503	2	898.503	0.001	0	25.37	0.033	R	VFVEHIR	V				20004
F1SN92	Epididymal-specific lipocalin-9 isoform X1 OS=Sus scrofa OX=9823 GN=SAL1 PE=3 SV=1	13677	21893	646	500	28	25	83.2	191	5.19	1089	1	1	0	450.259	898.504	2	898.503	0.001	0	40.22	0.0035	R	VFVEHIR	V				10961
F1SN92	Epididymal-specific lipocalin-9 isoform X1 OS=Sus scrofa OX=9823 GN=SAL1 PE=3 SV=1	13677	21893	646	500	28	25	83.2	191	5.19	1090	1	1	0	450.259	898.504	2	898.503	0.0013	0	37.78	0.0016	R	VFVEHIR	V				17084
F1SN92	Epididymal-specific lipocalin-9 isoform X1 OS=Sus scrofa OX=9823 GN=SAL1 PE=3 SV=1	13677	21893	646	500	28	25	83.2	191	5.19	1091	1	1	0	450.26	898.505	2	898.503	0.0021	0	35	0.0033	R	VFVEHIR	V				17366
F1SN92	Epididymal-specific lipocalin-9 isoform X1 OS=Sus scrofa OX=9823 GN=SAL1 PE=3 SV=1	13677	21893	646	500	28	25	83.2	191	5.19	1092	1	1	0	450.26	898.505	2	898.503	0.0022	0	20.39	0.012	R	VFVEHIR	V				17700
F1SN92	Epididymal-specific lipocalin-9 isoform X1 OS=Sus scrofa OX=9823 GN=SAL1 PE=3 SV=1	13677	21893	646	500	28	25	83.2	191	5.19	1093	1	1	0	450.26	898.505	2	898.503	0.0026	0	31.44	0.0061	R	VFVEHIR	V				14304
F1SN92	Epididymal-specific lipocalin-9 isoform X1 OS=Sus scrofa OX=9823 GN=SAL1 PE=3 SV=1	13677	21893	646	500	28	25	83.2	191	5.19	1094	1	1	0	450.261	898.507	2	898.503	0.0047	0	37.7	0.0052	R	VFVEHIR	V				20457
F1SN92	Epididymal-specific lipocalin-9 isoform X1 OS=Sus scrofa OX=9823 GN=SAL1 PE=3 SV=1	13677	21893	646	500	28	25	83.2	191	5.19	1095	1	1	0	450.262	898.51	2	898.503	0.008	0	32.72	0.01	R	VFVEHIR	V				7524
F1SN92	Epididymal-specific lipocalin-9 isoform X1 OS=Sus scrofa OX=9823 GN=SAL1 PE=3 SV=1	13677	21893	646	500	28	25	83.2	191	5.19	1394	1	1	0	473.262	944.509	2	944.518	-0.0085	0	30.07	0.021	K	ENIIDLTK	I				10293
F1SN92	Epididymal-specific lipocalin-9 isoform X1 OS=Sus scrofa OX=9823 GN=SAL1 PE=3 SV=1	13677	21893	646	500	28	25	83.2	191	5.19	1395	1	1	0	473.264	944.514	2	944.518	-0.0034	0	33.64	0.013	K	ENIIDLTK	I				8219
F1SN92	Epididymal-specific lipocalin-9 isoform X1 OS=Sus scrofa OX=9823 GN=SAL1 PE=3 SV=1	13677	21893	646	500	28	25	83.2	191	5.19	1396	1	1	0	473.265	944.515	2	944.518	-0.0024	0	35.78	0.0089	K	ENIIDLTK	I				8309
F1SN92	Epididymal-specific lipocalin-9 isoform X1 OS=Sus scrofa OX=9823 GN=SAL1 PE=3 SV=1	13677	21893	646	500	28	25	83.2	191	5.19	1397	1	1	0	473.265	944.516	2	944.518	-0.0016	0	36.96	0.0075	K	ENIIDLTK	I				9290
F1SN92	Epididymal-specific lipocalin-9 isoform X1 OS=Sus scrofa OX=9823 GN=SAL1 PE=3 SV=1	13677	21893	646	500	28	25	83.2	191	5.19	1398	2	1	0	473.266	944.517	2	944.518	-0.001	0	9.63	1.2	K	ENIIDLTK	I				4426
F1SN92	Epididymal-specific lipocalin-9 isoform X1 OS=Sus scrofa OX=9823 GN=SAL1 PE=3 SV=1	13677	21893	646	500	28	25	83.2	191	5.19	1399	1	1	0	473.266	944.517	2	944.518	-0.0009	0	41.96	0.0056	K	ENIIDLTK	I				7196
F1SN92	Epididymal-specific lipocalin-9 isoform X1 OS=Sus scrofa OX=9823 GN=SAL1 PE=3 SV=1	13677	21893	646	500	28	25	83.2	191	5.19	1400	1	1	0	473.266	944.517	2	944.518	-0.0006	0	38.84	0.007	K	ENIIDLTK	I				8635
F1SN92	Epididymal-specific lipocalin-9 isoform X1 OS=Sus scrofa OX=9823 GN=SAL1 PE=3 SV=1	13677	21893	646	500	28	25	83.2	191	5.19	1401	1	1	0	473.266	944.517	2	944.518	-0.0006	0	17.07	0.11	K	ENIIDLTK	I				18776
F1SN92	Epididymal-specific lipocalin-9 isoform X1 OS=Sus scrofa OX=9823 GN=SAL1 PE=3 SV=1	13677	21893	646	500	28	25	83.2	191	5.19	1402	1	1	0	473.266	944.517	2	944.518	-0.0005	0	22.53	0.028	K	ENIIDLTK	I				14630
F1SN92	Epididymal-specific lipocalin-9 isoform X1 OS=Sus scrofa OX=9823 GN=SAL1 PE=3 SV=1	13677	21893	646	500	28	25	83.2	191	5.19	1404	1	1	0	473.266	944.518	2	944.518	-0.0003	0	35.35	0.011	K	ENIIDLTK	I				8967
F1SN92	Epididymal-specific lipocalin-9 isoform X1 OS=Sus scrofa OX=9823 GN=SAL1 PE=3 SV=1	13677	21893	646	500	28	25	83.2	191	5.19	1405	1	1	0	473.266	944.518	2	944.518	-0.0002	0	31.88	0.022	K	ENIIDLTK	I				15775
F1SN92	Epididymal-specific lipocalin-9 isoform X1 OS=Sus scrofa OX=9823 GN=SAL1 PE=3 SV=1	13677	21893	646	500	28	25	83.2	191	5.19	1406	1	1	0	473.266	944.518	2	944.518	-0.0002	0	11.56	0.51	K	ENIIDLTK	I				6642
F1SN92	Epididymal-specific lipocalin-9 isoform X1 OS=Sus scrofa OX=9823 GN=SAL1 PE=3 SV=1	13677	21893	646	500	28	25	83.2	191	5.19	1407	1	1	0	473.266	944.518	2	944.518	-0.0002	0	37.43	0.0074	K	ENIIDLTK	I				7831
F1SN92	Epididymal-specific lipocalin-9 isoform X1 OS=Sus scrofa OX=9823 GN=SAL1 PE=3 SV=1	13677	21893	646	500	28	25	83.2	191	5.19	1408	1	1	0	473.266	944.518	2	944.518	-0.0001	0	42.82	0.005	K	ENIIDLTK	I				16843
F1SN92	Epididymal-specific lipocalin-9 isoform X1 OS=Sus scrofa OX=9823 GN=SAL1 PE=3 SV=1	13677	21893	646	500	28	25	83.2	191	5.19	1409	1	1	0	473.266	944.518	2	944.518	-0.0001	0	33.68	0.015	K	ENIIDLTK	I				16348
F1SN92	Epididymal-specific lipocalin-9 isoform X1 OS=Sus scrofa OX=9823 GN=SAL1 PE=3 SV=1	13677	21893	646	500	28	25	83.2	191	5.19	1410	1	1	0	473.266	944.518	2	944.518	-0.0001	0	39.65	0.0068	K	ENIIDLTK	I				12536
F1SN92	Epididymal-specific lipocalin-9 isoform X1 OS=Sus scrofa OX=9823 GN=SAL1 PE=3 SV=1	13677	21893	646	500	28	25	83.2	191	5.19	1411	1	1	0	473.266	944.518	2	944.518	-0.0001	0	27.34	0.033	K	ENIIDLTK	I				11256
F1SN92	Epididymal-specific lipocalin-9 isoform X1 OS=Sus scrofa OX=9823 GN=SAL1 PE=3 SV=1	13677	21893	646	500	28	25	83.2	191	5.19	1415	1	1	0	473.266	944.518	2	944.518	0	0	36.93	0.0074	K	ENIIDLTK	I				10940
F1SN92	Epididymal-specific lipocalin-9 isoform X1 OS=Sus scrofa OX=9823 GN=SAL1 PE=3 SV=1	13677	21893	646	500	28	25	83.2	191	5.19	1416	1	1	0	473.266	944.518	2	944.518	0	0	42.86	0.0057	K	ENIIDLTK	I				6307
F1SN92	Epididymal-specific lipocalin-9 isoform X1 OS=Sus scrofa OX=9823 GN=SAL1 PE=3 SV=1	13677	21893	646	500	28	25	83.2	191	5.19	1418	1	1	0	473.266	944.518	2	944.518	0.0001	0	33.61	0.016	K	ENIIDLTK	I				9627
F1SN92	Epididymal-specific lipocalin-9 isoform X1 OS=Sus scrofa OX=9823 GN=SAL1 PE=3 SV=1	13677	21893	646	500	28	25	83.2	191	5.19	1419	1	1	0	473.266	944.518	2	944.518	0.0002	0	31.24	0.018	K	ENIIDLTK	I				9962
F1SN92	Epididymal-specific lipocalin-9 isoform X1 OS=Sus scrofa OX=9823 GN=SAL1 PE=3 SV=1	13677	21893	646	500	28	25	83.2	191	5.19	1420	1	1	0	473.266	944.518	2	944.518	0.0002	0	19.95	0.19	K	ENIIDLTK	I				4737
F1SN92	Epididymal-specific lipocalin-9 isoform X1 OS=Sus scrofa OX=9823 GN=SAL1 PE=3 SV=1	13677	21893	646	500	28	25	83.2	191	5.19	1421	1	1	0	473.266	944.518	2	944.518	0.0003	0	38.54	0.0066	K	ENIIDLTK	I				14927
F1SN92	Epididymal-specific lipocalin-9 isoform X1 OS=Sus scrofa OX=9823 GN=SAL1 PE=3 SV=1	13677	21893	646	500	28	25	83.2	191	5.19	1422	1	1	0	473.266	944.518	2	944.518	0.0003	0	35.91	0.011	K	ENIIDLTK	I				7503
F1SN92	Epididymal-specific lipocalin-9 isoform X1 OS=Sus scrofa OX=9823 GN=SAL1 PE=3 SV=1	13677	21893	646	500	28	25	83.2	191	5.19	1424	1	1	0	473.266	944.518	2	944.518	0.0003	0	37	0.0073	K	ENIIDLTK	I				16061
F1SN92	Epididymal-specific lipocalin-9 isoform X1 OS=Sus scrofa OX=9823 GN=SAL1 PE=3 SV=1	13677	21893	646	500	28	25	83.2	191	5.19	1425	1	1	0	473.266	944.518	2	944.518	0.0003	0	15.76	0.066	K	ENIIDLTK	I				17221
F1SN92	Epididymal-specific lipocalin-9 isoform X1 OS=Sus scrofa OX=9823 GN=SAL1 PE=3 SV=1	13677	21893	646	500	28	25	83.2	191	5.19	1426	1	1	0	473.266	944.518	2	944.518	0.0003	0	34.92	0.0079	K	ENIIDLTK	I				13804
F1SN92	Epididymal-specific lipocalin-9 isoform X1 OS=Sus scrofa OX=9823 GN=SAL1 PE=3 SV=1	13677	21893	646	500	28	25	83.2	191	5.19	1427	1	1	0	473.266	944.518	2	944.518	0.0003	0	36.46	0.013	K	ENIIDLTK	I				10618
F1SN92	Epididymal-specific lipocalin-9 isoform X1 OS=Sus scrofa OX=9823 GN=SAL1 PE=3 SV=1	13677	21893	646	500	28	25	83.2	191	5.19	1428	1	1	0	473.266	944.518	2	944.518	0.0004	0	33.11	0.016	K	ENIIDLTK	I				11928
F1SN92	Epididymal-specific lipocalin-9 isoform X1 OS=Sus scrofa OX=9823 GN=SAL1 PE=3 SV=1	13677	21893	646	500	28	25	83.2	191	5.19	1430	1	1	0	473.267	944.518	2	944.518	0.0005	0	31.74	0.02	K	ENIIDLTK	I				15223
F1SN92	Epididymal-specific lipocalin-9 isoform X1 OS=Sus scrofa OX=9823 GN=SAL1 PE=3 SV=1	13677	21893	646	500	28	25	83.2	191	5.19	1432	1	1	0	473.267	944.519	2	944.518	0.0007	0	32.21	0.038	K	ENIIDLTK	I				17836
F1SN92	Epididymal-specific lipocalin-9 isoform X1 OS=Sus scrofa OX=9823 GN=SAL1 PE=3 SV=1	13677	21893	646	500	28	25	83.2	191	5.19	1433	1	1	0	473.267	944.519	2	944.518	0.0007	0	32.33	0.012	K	ENIIDLTK	I				12233
F1SN92	Epididymal-specific lipocalin-9 isoform X1 OS=Sus scrofa OX=9823 GN=SAL1 PE=3 SV=1	13677	21893	646	500	28	25	83.2	191	5.19	1434	1	1	0	473.267	944.519	2	944.518	0.0008	0	36.15	0.0091	K	ENIIDLTK	I				12854
F1SN92	Epididymal-specific lipocalin-9 isoform X1 OS=Sus scrofa OX=9823 GN=SAL1 PE=3 SV=1	13677	21893	646	500	28	25	83.2	191	5.19	1435	1	1	0	473.267	944.519	2	944.518	0.0009	0	37.28	0.0081	K	ENIIDLTK	I				13156
F1SN92	Epididymal-specific lipocalin-9 isoform X1 OS=Sus scrofa OX=9823 GN=SAL1 PE=3 SV=1	13677	21893	646	500	28	25	83.2	191	5.19	1436	1	1	0	473.267	944.519	2	944.518	0.001	0	31.92	0.009	K	ENIIDLTK	I				15491
F1SN92	Epididymal-specific lipocalin-9 isoform X1 OS=Sus scrofa OX=9823 GN=SAL1 PE=3 SV=1	13677	21893	646	500	28	25	83.2	191	5.19	1437	1	1	0	473.267	944.519	2	944.518	0.001	0	11.5	0.2	K	ENIIDLTK	I				12824
F1SN92	Epididymal-specific lipocalin-9 isoform X1 OS=Sus scrofa OX=9823 GN=SAL1 PE=3 SV=1	13677	21893	646	500	28	25	83.2	191	5.19	1438	1	1	0	473.267	944.519	2	944.518	0.0012	0	35.22	0.0097	K	ENIIDLTK	I				11624
F1SN92	Epididymal-specific lipocalin-9 isoform X1 OS=Sus scrofa OX=9823 GN=SAL1 PE=3 SV=1	13677	21893	646	500	28	25	83.2	191	5.19	1439	1	1	0	473.267	944.519	2	944.518	0.0012	0	22.06	0.35	K	ENIIDLTK	I				17527
F1SN92	Epididymal-specific lipocalin-9 isoform X1 OS=Sus scrofa OX=9823 GN=SAL1 PE=3 SV=1	13677	21893	646	500	28	25	83.2	191	5.19	1441	1	1	0	473.267	944.519	2	944.518	0.0015	0	24.25	0.035	K	ENIIDLTK	I				14097
F1SN92	Epididymal-specific lipocalin-9 isoform X1 OS=Sus scrofa OX=9823 GN=SAL1 PE=3 SV=1	13677	21893	646	500	28	25	83.2	191	5.19	1442	1	1	0	473.267	944.519	2	944.518	0.0015	0	15.88	0.052	K	ENIIDLTK	I				14380
F1SN92	Epididymal-specific lipocalin-9 isoform X1 OS=Sus scrofa OX=9823 GN=SAL1 PE=3 SV=1	13677	21893	646	500	28	25	83.2	191	5.19	1443	1	1	0	473.267	944.519	2	944.518	0.0016	0	14.02	0.1	K	ENIIDLTK	I				19084
F1SN92	Epididymal-specific lipocalin-9 isoform X1 OS=Sus scrofa OX=9823 GN=SAL1 PE=3 SV=1	13677	21893	646	500	28	25	83.2	191	5.19	1444	1	1	0	473.267	944.519	2	944.518	0.0017	0	21.49	0.023	K	ENIIDLTK	I				19408
F1SN92	Epididymal-specific lipocalin-9 isoform X1 OS=Sus scrofa OX=9823 GN=SAL1 PE=3 SV=1	13677	21893	646	500	28	25	83.2	191	5.19	1445	1	1	0	473.267	944.52	2	944.518	0.0023	0	15.34	0.073	K	ENIIDLTK	I				19987
F1SN92	Epididymal-specific lipocalin-9 isoform X1 OS=Sus scrofa OX=9823 GN=SAL1 PE=3 SV=1	13677	21893	646	500	28	25	83.2	191	5.19	1446	1	1	0	473.267	944.52	2	944.518	0.0025	0	22.49	0.1	K	ENIIDLTK	I				19704
F1SN92	Epididymal-specific lipocalin-9 isoform X1 OS=Sus scrofa OX=9823 GN=SAL1 PE=3 SV=1	13677	21893	646	500	28	25	83.2	191	5.19	1448	1	1	0	473.269	944.523	2	944.518	0.0046	0	2.93	0.53	K	ENIIDLTK	I				20581
F1SN92	Epididymal-specific lipocalin-9 isoform X1 OS=Sus scrofa OX=9823 GN=SAL1 PE=3 SV=1	13677	21893	646	500	28	25	83.2	191	5.19	1449	1	1	0	473.269	944.523	2	944.518	0.0048	0	6.25	0.26	K	ENIIDLTK	I				20738
F1SN92	Epididymal-specific lipocalin-9 isoform X1 OS=Sus scrofa OX=9823 GN=SAL1 PE=3 SV=1	13677	21893	646	500	28	25	83.2	191	5.19	1453	2	1	0	473.756	945.498	2	945.502	-0.004	0	11.45	0.37	K	ENIIDLTK	I	Deamidated (NQ)	0.01000000.0		4630
F1SN92	Epididymal-specific lipocalin-9 isoform X1 OS=Sus scrofa OX=9823 GN=SAL1 PE=3 SV=1	13677	21893	646	500	28	25	83.2	191	5.19	1454	1	1	0	473.758	945.501	2	945.502	-0.0005	0	32.66	0.018	K	ENIIDLTK	I	Deamidated (NQ)	0.01000000.0		7904
F1SN92	Epididymal-specific lipocalin-9 isoform X1 OS=Sus scrofa OX=9823 GN=SAL1 PE=3 SV=1	13677	21893	646	500	28	25	83.2	191	5.19	2208	1	1	0	351.882	1052.62	3	1052.62	-0.0002	1	23.29	0.015	R	KPDVEPKLK	D				741
F1SN92	Epididymal-specific lipocalin-9 isoform X1 OS=Sus scrofa OX=9823 GN=SAL1 PE=3 SV=1	13677	21893	646	500	28	25	83.2	191	5.19	2209	1	1	0	527.319	1052.62	2	1052.62	0.0004	1	17.95	0.063	R	KPDVEPKLK	D				722
F1SN92	Epididymal-specific lipocalin-9 isoform X1 OS=Sus scrofa OX=9823 GN=SAL1 PE=3 SV=1	13677	21893	646	500	28	25	83.2	191	5.19	2528	1	1	0	547.298	1092.58	2	1092.58	-0.0007	0	77.56	6.3e-07	R	VLDNSSLAFK	F				6484
F1SN92	Epididymal-specific lipocalin-9 isoform X1 OS=Sus scrofa OX=9823 GN=SAL1 PE=3 SV=1	13677	21893	646	500	28	25	83.2	191	5.19	2539	1	1	0	547.788	1093.56	2	1093.57	-0.0042	0	10.58	0.1	R	VLDNSSLAFK	F	Deamidated (NQ)	0.0001000000.0		7453
F1SN92	Epididymal-specific lipocalin-9 isoform X1 OS=Sus scrofa OX=9823 GN=SAL1 PE=3 SV=1	13677	21893	646	500	28	25	83.2	191	5.19	2640	1	1	1	554.288	1106.56	2	1106.57	-0.0033	1	16.46	0.49	K	IDRCFQLR	G				3313
F1SN92	Epididymal-specific lipocalin-9 isoform X1 OS=Sus scrofa OX=9823 GN=SAL1 PE=3 SV=1	13677	21893	646	500	28	25	83.2	191	5.19	3180	1	1	1	589.756	1177.5	2	1177.5	-0.005	0	16.41	0.087	K	ENIEENGSMR	V				4168
F1SN92	Epididymal-specific lipocalin-9 isoform X1 OS=Sus scrofa OX=9823 GN=SAL1 PE=3 SV=1	13677	21893	646	500	28	25	83.2	191	5.19	3181	1	1	1	589.758	1177.5	2	1177.5	-0.002	0	43.32	0.00038	K	ENIEENGSMR	V				2527
F1SN92	Epididymal-specific lipocalin-9 isoform X1 OS=Sus scrofa OX=9823 GN=SAL1 PE=3 SV=1	13677	21893	646	500	28	25	83.2	191	5.19	3182	1	1	1	393.508	1177.5	3	1177.5	-0.0014	0	17.35	0.1	K	ENIEENGSMR	V				1363
F1SN92	Epididymal-specific lipocalin-9 isoform X1 OS=Sus scrofa OX=9823 GN=SAL1 PE=3 SV=1	13677	21893	646	500	28	25	83.2	191	5.19	3183	1	1	1	393.508	1177.5	3	1177.5	-0.0002	0	32.95	0.036	K	ENIEENGSMR	V				228
F1SN92	Epididymal-specific lipocalin-9 isoform X1 OS=Sus scrofa OX=9823 GN=SAL1 PE=3 SV=1	13677	21893	646	500	28	25	83.2	191	5.19	3184	1	1	1	589.759	1177.5	2	1177.5	-0.0002	0	39.27	0.00055	K	ENIEENGSMR	V				1391
F1SN92	Epididymal-specific lipocalin-9 isoform X1 OS=Sus scrofa OX=9823 GN=SAL1 PE=3 SV=1	13677	21893	646	500	28	25	83.2	191	5.19	3185	1	1	1	589.759	1177.5	2	1177.5	-0.0002	0	22.17	0.016	K	ENIEENGSMR	V				4873
F1SN92	Epididymal-specific lipocalin-9 isoform X1 OS=Sus scrofa OX=9823 GN=SAL1 PE=3 SV=1	13677	21893	646	500	28	25	83.2	191	5.19	3186	1	1	1	589.759	1177.5	2	1177.5	-0.0002	0	38.3	0.00077	K	ENIEENGSMR	V				3435
F1SN92	Epididymal-specific lipocalin-9 isoform X1 OS=Sus scrofa OX=9823 GN=SAL1 PE=3 SV=1	13677	21893	646	500	28	25	83.2	191	5.19	3187	1	1	1	393.508	1177.5	3	1177.5	-0.0001	0	10.55	0.64	K	ENIEENGSMR	V				682
F1SN92	Epididymal-specific lipocalin-9 isoform X1 OS=Sus scrofa OX=9823 GN=SAL1 PE=3 SV=1	13677	21893	646	500	28	25	83.2	191	5.19	3188	1	1	1	589.759	1177.5	2	1177.5	0	0	8.58	0.61	K	ENIEENGSMR	V				8036
F1SN92	Epididymal-specific lipocalin-9 isoform X1 OS=Sus scrofa OX=9823 GN=SAL1 PE=3 SV=1	13677	21893	646	500	28	25	83.2	191	5.19	3189	1	1	1	589.759	1177.5	2	1177.5	0	0	39.48	0.0031	K	ENIEENGSMR	V				218
F1SN92	Epididymal-specific lipocalin-9 isoform X1 OS=Sus scrofa OX=9823 GN=SAL1 PE=3 SV=1	13677	21893	646	500	28	25	83.2	191	5.19	3190	1	1	1	589.759	1177.5	2	1177.5	0.0006	0	11.07	0.091	K	ENIEENGSMR	V				8540
F1SN92	Epididymal-specific lipocalin-9 isoform X1 OS=Sus scrofa OX=9823 GN=SAL1 PE=3 SV=1	13677	21893	646	500	28	25	83.2	191	5.19	3191	1	1	1	589.759	1177.5	2	1177.5	0.0007	0	27.58	0.011	K	ENIEENGSMR	V				2259
F1SN92	Epididymal-specific lipocalin-9 isoform X1 OS=Sus scrofa OX=9823 GN=SAL1 PE=3 SV=1	13677	21893	646	500	28	25	83.2	191	5.19	3192	1	1	1	589.759	1177.5	2	1177.5	0.0008	0	54.88	3.8e-05	K	ENIEENGSMR	V				2812
F1SN92	Epididymal-specific lipocalin-9 isoform X1 OS=Sus scrofa OX=9823 GN=SAL1 PE=3 SV=1	13677	21893	646	500	28	25	83.2	191	5.19	3194	1	1	1	589.76	1177.5	2	1177.5	0.0012	0	38.29	0.0026	K	ENIEENGSMR	V				3144
F1SN92	Epididymal-specific lipocalin-9 isoform X1 OS=Sus scrofa OX=9823 GN=SAL1 PE=3 SV=1	13677	21893	646	500	28	25	83.2	191	5.19	3196	1	1	1	589.76	1177.51	2	1177.5	0.0017	0	32.9	0.0011	K	ENIEENGSMR	V				4486
F1SN92	Epididymal-specific lipocalin-9 isoform X1 OS=Sus scrofa OX=9823 GN=SAL1 PE=3 SV=1	13677	21893	646	500	28	25	83.2	191	5.19	3197	1	1	1	589.76	1177.51	2	1177.5	0.002	0	18.95	0.12	K	ENIEENGSMR	V				7707
F1SN92	Epididymal-specific lipocalin-9 isoform X1 OS=Sus scrofa OX=9823 GN=SAL1 PE=3 SV=1	13677	21893	646	500	28	25	83.2	191	5.19	3198	1	1	1	589.76	1177.51	2	1177.5	0.0024	0	18.61	0.018	K	ENIEENGSMR	V				6108
F1SN92	Epididymal-specific lipocalin-9 isoform X1 OS=Sus scrofa OX=9823 GN=SAL1 PE=3 SV=1	13677	21893	646	500	28	25	83.2	191	5.19	3199	1	1	1	589.762	1177.51	2	1177.5	0.0067	0	12.98	0.11	K	ENIEENGSMR	V				689
F1SN92	Epididymal-specific lipocalin-9 isoform X1 OS=Sus scrofa OX=9823 GN=SAL1 PE=3 SV=1	13677	21893	646	500	28	25	83.2	191	5.19	3205	1	1	1	590.25	1178.48	2	1178.49	-0.003	0	20.3	0.029	K	ENIEENGSMR	V	Deamidated (NQ)	0.0000010000.0		419
F1SN92	Epididymal-specific lipocalin-9 isoform X1 OS=Sus scrofa OX=9823 GN=SAL1 PE=3 SV=1	13677	21893	646	500	28	25	83.2	191	5.19	3207	2	1	1	590.251	1178.49	2	1178.49	0.0008	0	5.7	1.1	K	ENIEENGSMR	V	Deamidated (NQ)	0.0000010000.0		1621
F1SN92	Epididymal-specific lipocalin-9 isoform X1 OS=Sus scrofa OX=9823 GN=SAL1 PE=3 SV=1	13677	21893	646	500	28	25	83.2	191	5.19	3208	1	1	1	590.252	1178.49	2	1178.49	0.0013	0	38.76	0.0011	K	ENIEENGSMR	V	Deamidated (NQ)	0.0000010000.0		1964
F1SN92	Epididymal-specific lipocalin-9 isoform X1 OS=Sus scrofa OX=9823 GN=SAL1 PE=3 SV=1	13677	21893	646	500	28	25	83.2	191	5.19	3209	1	1	1	590.252	1178.49	2	1178.49	0.0021	0	38.45	0.00026	K	ENIEENGSMR	V	Deamidated (NQ)	0.0000010000.0		1663
F1SN92	Epididymal-specific lipocalin-9 isoform X1 OS=Sus scrofa OX=9823 GN=SAL1 PE=3 SV=1	13677	21893	646	500	28	25	83.2	191	5.19	3307	1	1	1	597.756	1193.5	2	1193.5	-0.0007	0	19.77	0.045	K	ENIEENGSMR	V	Oxidation (M)	0.0000000030.0		2548
F1SN92	Epididymal-specific lipocalin-9 isoform X1 OS=Sus scrofa OX=9823 GN=SAL1 PE=3 SV=1	13677	21893	646	500	28	25	83.2	191	5.19	3308	1	1	1	597.756	1193.5	2	1193.5	-0.0002	0	14.01	0.048	K	ENIEENGSMR	V	Oxidation (M)	0.0000000030.0		72
F1SN92	Epididymal-specific lipocalin-9 isoform X1 OS=Sus scrofa OX=9823 GN=SAL1 PE=3 SV=1	13677	21893	646	500	28	25	83.2	191	5.19	3309	1	1	1	597.756	1193.5	2	1193.5	-0.0002	0	30.07	0.0045	K	ENIEENGSMR	V	Oxidation (M)	0.0000000030.0		1498
F1SN92	Epididymal-specific lipocalin-9 isoform X1 OS=Sus scrofa OX=9823 GN=SAL1 PE=3 SV=1	13677	21893	646	500	28	25	83.2	191	5.19	3310	4	1	1	398.84	1193.5	3	1193.5	0	0	3.5	1.9	K	ENIEENGSMR	V	Oxidation (M)	0.0000000030.0		85
F1SN92	Epididymal-specific lipocalin-9 isoform X1 OS=Sus scrofa OX=9823 GN=SAL1 PE=3 SV=1	13677	21893	646	500	28	25	83.2	191	5.19	3311	1	1	1	597.756	1193.5	2	1193.5	0.0002	0	25.32	0.0099	K	ENIEENGSMR	V	Oxidation (M)	0.0000000030.0		324
F1SN92	Epididymal-specific lipocalin-9 isoform X1 OS=Sus scrofa OX=9823 GN=SAL1 PE=3 SV=1	13677	21893	646	500	28	25	83.2	191	5.19	3312	1	1	1	597.756	1193.5	2	1193.5	0.0002	0	31.12	0.0073	K	ENIEENGSMR	V	Oxidation (M)	0.0000000030.0		932
F1SN92	Epididymal-specific lipocalin-9 isoform X1 OS=Sus scrofa OX=9823 GN=SAL1 PE=3 SV=1	13677	21893	646	500	28	25	83.2	191	5.19	3313	1	1	1	597.756	1193.5	2	1193.5	0.0003	0	23.82	0.02	K	ENIEENGSMR	V	Oxidation (M)	0.0000000030.0		1240
F1SN92	Epididymal-specific lipocalin-9 isoform X1 OS=Sus scrofa OX=9823 GN=SAL1 PE=3 SV=1	13677	21893	646	500	28	25	83.2	191	5.19	3314	1	1	1	597.757	1193.5	2	1193.5	0.0006	0	18.52	0.018	K	ENIEENGSMR	V	Oxidation (M)	0.0000000030.0		3185
F1SN92	Epididymal-specific lipocalin-9 isoform X1 OS=Sus scrofa OX=9823 GN=SAL1 PE=3 SV=1	13677	21893	646	500	28	25	83.2	191	5.19	3315	1	1	1	597.757	1193.5	2	1193.5	0.0011	0	4.24	0.4	K	ENIEENGSMR	V	Oxidation (M)	0.0000000030.0		2853
F1SN92	Epididymal-specific lipocalin-9 isoform X1 OS=Sus scrofa OX=9823 GN=SAL1 PE=3 SV=1	13677	21893	646	500	28	25	83.2	191	5.19	3316	1	1	1	597.758	1193.5	2	1193.5	0.0026	0	2.99	0.52	K	ENIEENGSMR	V	Oxidation (M)	0.0000000030.0		3819
F1SN92	Epididymal-specific lipocalin-9 isoform X1 OS=Sus scrofa OX=9823 GN=SAL1 PE=3 SV=1	13677	21893	646	500	28	25	83.2	191	5.19	3328	1	1	1	598.248	1194.48	2	1194.48	-0.0012	0	32.3	0.0041	K	ENIEENGSMR	V	Deamidated (NQ)
F1SN92	Epididymal-specific lipocalin-9 isoform X1 OS=Sus scrofa OX=9823 GN=SAL1 PE=3 SV=1	13677	21893	646	500	28	25	83.2	191	5.19	3336	1	1	1	598.25	1194.49	2	1194.48	0.0037	0	27.82	0.016	K	ENIEENGSMR	V	Deamidated (NQ)
F1SN92	Epididymal-specific lipocalin-9 isoform X1 OS=Sus scrofa OX=9823 GN=SAL1 PE=3 SV=1	13677	21893	646	500	28	25	83.2	191	5.19	3337	1	1	1	598.25	1194.49	2	1194.48	0.0039	0	25.25	0.02	K	ENIEENGSMR	V	Deamidated (NQ)
F1SN92	Epididymal-specific lipocalin-9 isoform X1 OS=Sus scrofa OX=9823 GN=SAL1 PE=3 SV=1	13677	21893	646	500	28	25	83.2	191	5.19	3338	1	1	1	598.252	1194.49	2	1194.48	0.0071	0	14.34	0.059	K	ENIEENGSMR	V	Deamidated (NQ)
F1SN92	Epididymal-specific lipocalin-9 isoform X1 OS=Sus scrofa OX=9823 GN=SAL1 PE=3 SV=1	13677	21893	646	500	28	25	83.2	191	5.19	4052	1	1	0	646.309	1290.6	2	1290.61	-0.0041	0	23.19	0.0067	K	TFQLMEFYGR	K				20207
F1SN92	Epididymal-specific lipocalin-9 isoform X1 OS=Sus scrofa OX=9823 GN=SAL1 PE=3 SV=1	13677	21893	646	500	28	25	83.2	191	5.19	4053	1	1	0	646.309	1290.6	2	1290.61	-0.0033	0	24.99	0.0045	K	TFQLMEFYGR	K				20014
F1SN92	Epididymal-specific lipocalin-9 isoform X1 OS=Sus scrofa OX=9823 GN=SAL1 PE=3 SV=1	13677	21893	646	500	28	25	83.2	191	5.19	4054	1	1	0	431.209	1290.6	3	1290.61	-0.0026	0	24.28	0.0053	K	TFQLMEFYGR	K				12100
F1SN92	Epididymal-specific lipocalin-9 isoform X1 OS=Sus scrofa OX=9823 GN=SAL1 PE=3 SV=1	13677	21893	646	500	28	25	83.2	191	5.19	4055	1	1	0	646.309	1290.6	2	1290.61	-0.0025	0	48.65	0.00016	K	TFQLMEFYGR	K				14464
F1SN92	Epididymal-specific lipocalin-9 isoform X1 OS=Sus scrofa OX=9823 GN=SAL1 PE=3 SV=1	13677	21893	646	500	28	25	83.2	191	5.19	4057	1	1	0	646.31	1290.61	2	1290.61	-0.0014	0	8.65	0.18	K	TFQLMEFYGR	K				21025
F1SN92	Epididymal-specific lipocalin-9 isoform X1 OS=Sus scrofa OX=9823 GN=SAL1 PE=3 SV=1	13677	21893	646	500	28	25	83.2	191	5.19	4058	1	1	0	646.31	1290.61	2	1290.61	-0.0011	0	44.92	0.00033	K	TFQLMEFYGR	K				20161
F1SN92	Epididymal-specific lipocalin-9 isoform X1 OS=Sus scrofa OX=9823 GN=SAL1 PE=3 SV=1	13677	21893	646	500	28	25	83.2	191	5.19	4060	1	1	0	646.31	1290.61	2	1290.61	-0.0008	0	57.75	2.8e-05	K	TFQLMEFYGR	K				15312
F1SN92	Epididymal-specific lipocalin-9 isoform X1 OS=Sus scrofa OX=9823 GN=SAL1 PE=3 SV=1	13677	21893	646	500	28	25	83.2	191	5.19	4061	1	1	0	646.31	1290.61	2	1290.61	-0.0006	0	45.1	9.4e-05	K	TFQLMEFYGR	K				20432
F1SN92	Epididymal-specific lipocalin-9 isoform X1 OS=Sus scrofa OX=9823 GN=SAL1 PE=3 SV=1	13677	21893	646	500	28	25	83.2	191	5.19	4063	1	1	0	646.31	1290.61	2	1290.61	-0.0005	0	54.52	3.2e-05	K	TFQLMEFYGR	K				20582
F1SN92	Epididymal-specific lipocalin-9 isoform X1 OS=Sus scrofa OX=9823 GN=SAL1 PE=3 SV=1	13677	21893	646	500	28	25	83.2	191	5.19	4064	1	1	0	646.31	1290.61	2	1290.61	-0.0004	0	10.38	0.2	K	TFQLMEFYGR	K				20877
F1SN92	Epididymal-specific lipocalin-9 isoform X1 OS=Sus scrofa OX=9823 GN=SAL1 PE=3 SV=1	13677	21893	646	500	28	25	83.2	191	5.19	4065	1	1	0	646.31	1290.61	2	1290.61	-0.0004	0	46.17	0.00039	K	TFQLMEFYGR	K				13600
F1SN92	Epididymal-specific lipocalin-9 isoform X1 OS=Sus scrofa OX=9823 GN=SAL1 PE=3 SV=1	13677	21893	646	500	28	25	83.2	191	5.19	4066	1	1	0	646.31	1290.61	2	1290.61	-0.0004	0	50.07	0.00017	K	TFQLMEFYGR	K				17266
F1SN92	Epididymal-specific lipocalin-9 isoform X1 OS=Sus scrofa OX=9823 GN=SAL1 PE=3 SV=1	13677	21893	646	500	28	25	83.2	191	5.19	4067	1	1	0	646.311	1290.61	2	1290.61	-0.0003	0	43.85	0.0028	K	TFQLMEFYGR	K				13303
F1SN92	Epididymal-specific lipocalin-9 isoform X1 OS=Sus scrofa OX=9823 GN=SAL1 PE=3 SV=1	13677	21893	646	500	28	25	83.2	191	5.19	4068	1	1	0	646.311	1290.61	2	1290.61	-0.0003	0	36.85	0.00056	K	TFQLMEFYGR	K				20137
F1SN92	Epididymal-specific lipocalin-9 isoform X1 OS=Sus scrofa OX=9823 GN=SAL1 PE=3 SV=1	13677	21893	646	500	28	25	83.2	191	5.19	4069	1	1	0	431.209	1290.61	3	1290.61	-0.0002	0	38.82	0.00036	K	TFQLMEFYGR	K				11520
F1SN92	Epididymal-specific lipocalin-9 isoform X1 OS=Sus scrofa OX=9823 GN=SAL1 PE=3 SV=1	13677	21893	646	500	28	25	83.2	191	5.19	4072	1	1	0	646.311	1290.61	2	1290.61	0	0	46.04	0.00016	K	TFQLMEFYGR	K				20247
F1SN92	Epididymal-specific lipocalin-9 isoform X1 OS=Sus scrofa OX=9823 GN=SAL1 PE=3 SV=1	13677	21893	646	500	28	25	83.2	191	5.19	4073	1	1	0	431.209	1290.61	3	1290.61	0	0	30.69	0.0013	K	TFQLMEFYGR	K				11781
F1SN92	Epididymal-specific lipocalin-9 isoform X1 OS=Sus scrofa OX=9823 GN=SAL1 PE=3 SV=1	13677	21893	646	500	28	25	83.2	191	5.19	4074	1	1	0	646.311	1290.61	2	1290.61	0.0001	0	48.47	0.00016	K	TFQLMEFYGR	K				16723
F1SN92	Epididymal-specific lipocalin-9 isoform X1 OS=Sus scrofa OX=9823 GN=SAL1 PE=3 SV=1	13677	21893	646	500	28	25	83.2	191	5.19	4075	1	1	0	646.311	1290.61	2	1290.61	0.0001	0	30	0.0022	K	TFQLMEFYGR	K				20294
F1SN92	Epididymal-specific lipocalin-9 isoform X1 OS=Sus scrofa OX=9823 GN=SAL1 PE=3 SV=1	13677	21893	646	500	28	25	83.2	191	5.19	4076	1	1	0	646.311	1290.61	2	1290.61	0.0002	0	58.42	2.7e-05	K	TFQLMEFYGR	K				16151
F1SN92	Epididymal-specific lipocalin-9 isoform X1 OS=Sus scrofa OX=9823 GN=SAL1 PE=3 SV=1	13677	21893	646	500	28	25	83.2	191	5.19	4077	1	1	0	646.311	1290.61	2	1290.61	0.0002	0	45.48	0.00042	K	TFQLMEFYGR	K				14193
F1SN92	Epididymal-specific lipocalin-9 isoform X1 OS=Sus scrofa OX=9823 GN=SAL1 PE=3 SV=1	13677	21893	646	500	28	25	83.2	191	5.19	4078	1	1	0	646.311	1290.61	2	1290.61	0.0002	0	47.31	0.0003	K	TFQLMEFYGR	K				19433
F1SN92	Epididymal-specific lipocalin-9 isoform X1 OS=Sus scrofa OX=9823 GN=SAL1 PE=3 SV=1	13677	21893	646	500	28	25	83.2	191	5.19	4079	1	1	0	646.311	1290.61	2	1290.61	0.0002	0	33.19	0.00079	K	TFQLMEFYGR	K				20340
F1SN92	Epididymal-specific lipocalin-9 isoform X1 OS=Sus scrofa OX=9823 GN=SAL1 PE=3 SV=1	13677	21893	646	500	28	25	83.2	191	5.19	4080	1	1	0	646.311	1290.61	2	1290.61	0.0003	0	54.99	0.00012	K	TFQLMEFYGR	K				15578
F1SN92	Epididymal-specific lipocalin-9 isoform X1 OS=Sus scrofa OX=9823 GN=SAL1 PE=3 SV=1	13677	21893	646	500	28	25	83.2	191	5.19	4081	1	1	0	646.311	1290.61	2	1290.61	0.0003	0	50.28	0.00015	K	TFQLMEFYGR	K				15016
F1SN92	Epididymal-specific lipocalin-9 isoform X1 OS=Sus scrofa OX=9823 GN=SAL1 PE=3 SV=1	13677	21893	646	500	28	25	83.2	191	5.19	4082	1	1	0	646.311	1290.61	2	1290.61	0.0003	0	56.5	4.2e-05	K	TFQLMEFYGR	K				13906
F1SN92	Epididymal-specific lipocalin-9 isoform X1 OS=Sus scrofa OX=9823 GN=SAL1 PE=3 SV=1	13677	21893	646	500	28	25	83.2	191	5.19	4083	1	1	0	646.311	1290.61	2	1290.61	0.0003	0	58.99	2.5e-05	K	TFQLMEFYGR	K				19723
F1SN92	Epididymal-specific lipocalin-9 isoform X1 OS=Sus scrofa OX=9823 GN=SAL1 PE=3 SV=1	13677	21893	646	500	28	25	83.2	191	5.19	4084	1	1	0	646.311	1290.61	2	1290.61	0.0003	0	49.66	0.00016	K	TFQLMEFYGR	K				18182
F1SN92	Epididymal-specific lipocalin-9 isoform X1 OS=Sus scrofa OX=9823 GN=SAL1 PE=3 SV=1	13677	21893	646	500	28	25	83.2	191	5.19	4085	1	1	0	646.311	1290.61	2	1290.61	0.0005	0	21.36	0.02	K	TFQLMEFYGR	K				20974
F1SN92	Epididymal-specific lipocalin-9 isoform X1 OS=Sus scrofa OX=9823 GN=SAL1 PE=3 SV=1	13677	21893	646	500	28	25	83.2	191	5.19	4086	1	1	0	646.311	1290.61	2	1290.61	0.0006	0	37.25	0.0038	K	TFQLMEFYGR	K				20737
F1SN92	Epididymal-specific lipocalin-9 isoform X1 OS=Sus scrofa OX=9823 GN=SAL1 PE=3 SV=1	13677	21893	646	500	28	25	83.2	191	5.19	4087	1	1	0	646.311	1290.61	2	1290.61	0.0006	0	47.99	0.00019	K	TFQLMEFYGR	K				16999
F1SN92	Epididymal-specific lipocalin-9 isoform X1 OS=Sus scrofa OX=9823 GN=SAL1 PE=3 SV=1	13677	21893	646	500	28	25	83.2	191	5.19	4088	1	1	0	646.311	1290.61	2	1290.61	0.0006	0	51.3	0.00012	K	TFQLMEFYGR	K				18495
F1SN92	Epididymal-specific lipocalin-9 isoform X1 OS=Sus scrofa OX=9823 GN=SAL1 PE=3 SV=1	13677	21893	646	500	28	25	83.2	191	5.19	4089	1	1	0	646.311	1290.61	2	1290.61	0.0007	0	41.48	0.001	K	TFQLMEFYGR	K				11525
F1SN92	Epididymal-specific lipocalin-9 isoform X1 OS=Sus scrofa OX=9823 GN=SAL1 PE=3 SV=1	13677	21893	646	500	28	25	83.2	191	5.19	4090	1	1	0	646.311	1290.61	2	1290.61	0.0008	0	54.1	5e-05	K	TFQLMEFYGR	K				16438
F1SN92	Epididymal-specific lipocalin-9 isoform X1 OS=Sus scrofa OX=9823 GN=SAL1 PE=3 SV=1	13677	21893	646	500	28	25	83.2	191	5.19	4092	1	1	0	646.311	1290.61	2	1290.61	0.001	0	48.68	0.00031	K	TFQLMEFYGR	K				12086
F1SN92	Epididymal-specific lipocalin-9 isoform X1 OS=Sus scrofa OX=9823 GN=SAL1 PE=3 SV=1	13677	21893	646	500	28	25	83.2	191	5.19	4093	1	1	0	646.311	1290.61	2	1290.61	0.001	0	47.93	0.00019	K	TFQLMEFYGR	K				15865
F1SN92	Epididymal-specific lipocalin-9 isoform X1 OS=Sus scrofa OX=9823 GN=SAL1 PE=3 SV=1	13677	21893	646	500	28	25	83.2	191	5.19	4094	1	1	0	646.311	1290.61	2	1290.61	0.001	0	49.4	0.00019	K	TFQLMEFYGR	K				19127
F1SN92	Epididymal-specific lipocalin-9 isoform X1 OS=Sus scrofa OX=9823 GN=SAL1 PE=3 SV=1	13677	21893	646	500	28	25	83.2	191	5.19	4095	1	1	0	646.311	1290.61	2	1290.61	0.0011	0	49.55	0.00018	K	TFQLMEFYGR	K				14721
F1SN92	Epididymal-specific lipocalin-9 isoform X1 OS=Sus scrofa OX=9823 GN=SAL1 PE=3 SV=1	13677	21893	646	500	28	25	83.2	191	5.19	4096	1	1	0	646.311	1290.61	2	1290.61	0.0011	0	44.53	0.00044	K	TFQLMEFYGR	K				11779
F1SN92	Epididymal-specific lipocalin-9 isoform X1 OS=Sus scrofa OX=9823 GN=SAL1 PE=3 SV=1	13677	21893	646	500	28	25	83.2	191	5.19	4097	1	1	0	646.311	1290.61	2	1290.61	0.0012	0	48.14	0.00033	K	TFQLMEFYGR	K				13012
F1SN92	Epididymal-specific lipocalin-9 isoform X1 OS=Sus scrofa OX=9823 GN=SAL1 PE=3 SV=1	13677	21893	646	500	28	25	83.2	191	5.19	4098	1	1	0	646.311	1290.61	2	1290.61	0.0013	0	54.4	9.1e-05	K	TFQLMEFYGR	K				12706
F1SN92	Epididymal-specific lipocalin-9 isoform X1 OS=Sus scrofa OX=9823 GN=SAL1 PE=3 SV=1	13677	21893	646	500	28	25	83.2	191	5.19	4099	1	1	0	646.311	1290.61	2	1290.61	0.0013	0	51.7	8.5e-05	K	TFQLMEFYGR	K				17570
F1SN92	Epididymal-specific lipocalin-9 isoform X1 OS=Sus scrofa OX=9823 GN=SAL1 PE=3 SV=1	13677	21893	646	500	28	25	83.2	191	5.19	4100	1	1	0	646.311	1290.61	2	1290.61	0.0013	0	32.27	0.0013	K	TFQLMEFYGR	K				20096
F1SN92	Epididymal-specific lipocalin-9 isoform X1 OS=Sus scrofa OX=9823 GN=SAL1 PE=3 SV=1	13677	21893	646	500	28	25	83.2	191	5.19	4101	1	1	0	646.311	1290.61	2	1290.61	0.0013	0	48.99	0.00015	K	TFQLMEFYGR	K				17872
F1SN92	Epididymal-specific lipocalin-9 isoform X1 OS=Sus scrofa OX=9823 GN=SAL1 PE=3 SV=1	13677	21893	646	500	28	25	83.2	191	5.19	4102	1	1	0	646.312	1290.61	2	1290.61	0.0017	0	50.73	8.3e-05	K	TFQLMEFYGR	K				18815
F1SN92	Epididymal-specific lipocalin-9 isoform X1 OS=Sus scrofa OX=9823 GN=SAL1 PE=3 SV=1	13677	21893	646	500	28	25	83.2	191	5.19	4103	1	1	0	431.21	1290.61	3	1290.61	0.0023	0	16.03	0.072	K	TFQLMEFYGR	K				7950
F1SN92	Epididymal-specific lipocalin-9 isoform X1 OS=Sus scrofa OX=9823 GN=SAL1 PE=3 SV=1	13677	21893	646	500	28	25	83.2	191	5.19	4109	1	1	0	646.807	1291.6	2	1291.59	0.0095	0	51.85	1.4e-05	K	TFQLMEFYGR	K	Deamidated (NQ)	0.0010000000.0		12394
F1SN92	Epididymal-specific lipocalin-9 isoform X1 OS=Sus scrofa OX=9823 GN=SAL1 PE=3 SV=1	13677	21893	646	500	28	25	83.2	191	5.19	4135	1	1	0	648.88	1295.74	2	1295.74	-0.0004	2	18.22	0.22	R	KPDVEPKLKDK	F				576
F1SN92	Epididymal-specific lipocalin-9 isoform X1 OS=Sus scrofa OX=9823 GN=SAL1 PE=3 SV=1	13677	21893	646	500	28	25	83.2	191	5.19	4137	1	1	0	648.881	1295.75	2	1295.74	0.0023	2	58.41	0.00018	R	KPDVEPKLKDK	F				134
F1SN92	Epididymal-specific lipocalin-9 isoform X1 OS=Sus scrofa OX=9823 GN=SAL1 PE=3 SV=1	13677	21893	646	500	28	25	83.2	191	5.19	4242	1	1	0	436.54	1306.6	3	1306.6	-0.0028	0	34.45	0.00059	K	TFQLMEFYGR	K	Oxidation (M)	0.0000300000.0		9296
F1SN92	Epididymal-specific lipocalin-9 isoform X1 OS=Sus scrofa OX=9823 GN=SAL1 PE=3 SV=1	13677	21893	646	500	28	25	83.2	191	5.19	4243	1	1	0	654.307	1306.6	2	1306.6	-0.0014	0	43.36	9.5e-05	K	TFQLMEFYGR	K	Oxidation (M)	0.0000300000.0		16685
F1SN92	Epididymal-specific lipocalin-9 isoform X1 OS=Sus scrofa OX=9823 GN=SAL1 PE=3 SV=1	13677	21893	646	500	28	25	83.2	191	5.19	4244	1	1	0	654.307	1306.6	2	1306.6	-0.0014	0	37.56	0.0003	K	TFQLMEFYGR	K	Oxidation (M)	0.0000300000.0		14849
F1SN92	Epididymal-specific lipocalin-9 isoform X1 OS=Sus scrofa OX=9823 GN=SAL1 PE=3 SV=1	13677	21893	646	500	28	25	83.2	191	5.19	4245	1	1	0	654.308	1306.6	2	1306.6	-0.0008	0	57.6	1.2e-05	K	TFQLMEFYGR	K	Oxidation (M)	0.0000300000.0		11927
F1SN92	Epididymal-specific lipocalin-9 isoform X1 OS=Sus scrofa OX=9823 GN=SAL1 PE=3 SV=1	13677	21893	646	500	28	25	83.2	191	5.19	4246	1	1	0	436.541	1306.6	3	1306.6	-0.0007	0	25.44	0.0067	K	TFQLMEFYGR	K	Oxidation (M)	0.0000300000.0		9628
F1SN92	Epididymal-specific lipocalin-9 isoform X1 OS=Sus scrofa OX=9823 GN=SAL1 PE=3 SV=1	13677	21893	646	500	28	25	83.2	191	5.19	4248	1	1	0	654.308	1306.6	2	1306.6	-0.0001	0	50.66	8.8e-05	K	TFQLMEFYGR	K	Oxidation (M)	0.0000300000.0		13940
F1SN92	Epididymal-specific lipocalin-9 isoform X1 OS=Sus scrofa OX=9823 GN=SAL1 PE=3 SV=1	13677	21893	646	500	28	25	83.2	191	5.19	4249	1	1	0	654.308	1306.6	2	1306.6	-0.0001	0	57.43	9.8e-06	K	TFQLMEFYGR	K	Oxidation (M)	0.0000300000.0		11625
F1SN92	Epididymal-specific lipocalin-9 isoform X1 OS=Sus scrofa OX=9823 GN=SAL1 PE=3 SV=1	13677	21893	646	500	28	25	83.2	191	5.19	4250	1	1	0	654.308	1306.6	2	1306.6	-0.0001	0	55.47	7.5e-06	K	TFQLMEFYGR	K	Oxidation (M)	0.0000300000.0		11364
F1SN92	Epididymal-specific lipocalin-9 isoform X1 OS=Sus scrofa OX=9823 GN=SAL1 PE=3 SV=1	13677	21893	646	500	28	25	83.2	191	5.19	4251	1	1	0	654.308	1306.6	2	1306.6	0	0	43.4	9.8e-05	K	TFQLMEFYGR	K	Oxidation (M)	0.0000300000.0		19739
F1SN92	Epididymal-specific lipocalin-9 isoform X1 OS=Sus scrofa OX=9823 GN=SAL1 PE=3 SV=1	13677	21893	646	500	28	25	83.2	191	5.19	4252	1	1	0	654.308	1306.6	2	1306.6	0.0004	0	42.39	0.00013	K	TFQLMEFYGR	K	Oxidation (M)	0.0000300000.0		12983
F1SN92	Epididymal-specific lipocalin-9 isoform X1 OS=Sus scrofa OX=9823 GN=SAL1 PE=3 SV=1	13677	21893	646	500	28	25	83.2	191	5.19	4253	1	1	0	654.308	1306.6	2	1306.6	0.0007	0	43.6	9e-05	K	TFQLMEFYGR	K	Oxidation (M)	0.0000300000.0		18380
F1SN92	Epididymal-specific lipocalin-9 isoform X1 OS=Sus scrofa OX=9823 GN=SAL1 PE=3 SV=1	13677	21893	646	500	28	25	83.2	191	5.19	4254	1	1	0	654.308	1306.6	2	1306.6	0.0007	0	52.61	1.6e-05	K	TFQLMEFYGR	K	Oxidation (M)	0.0000300000.0		9585
F1SN92	Epididymal-specific lipocalin-9 isoform X1 OS=Sus scrofa OX=9823 GN=SAL1 PE=3 SV=1	13677	21893	646	500	28	25	83.2	191	5.19	4255	1	1	0	654.308	1306.6	2	1306.6	0.0007	0	51.05	3.7e-05	K	TFQLMEFYGR	K	Oxidation (M)	0.0000300000.0		10598
F1SN92	Epididymal-specific lipocalin-9 isoform X1 OS=Sus scrofa OX=9823 GN=SAL1 PE=3 SV=1	13677	21893	646	500	28	25	83.2	191	5.19	4257	1	1	0	654.308	1306.6	2	1306.6	0.0009	0	39	0.00023	K	TFQLMEFYGR	K	Oxidation (M)	0.0000300000.0		19449
F1SN92	Epididymal-specific lipocalin-9 isoform X1 OS=Sus scrofa OX=9823 GN=SAL1 PE=3 SV=1	13677	21893	646	500	28	25	83.2	191	5.19	4258	1	1	0	654.308	1306.6	2	1306.6	0.0009	0	50.2	2e-05	K	TFQLMEFYGR	K	Oxidation (M)	0.0000300000.0		13273
F1SN92	Epididymal-specific lipocalin-9 isoform X1 OS=Sus scrofa OX=9823 GN=SAL1 PE=3 SV=1	13677	21893	646	500	28	25	83.2	191	5.19	4259	1	1	0	654.309	1306.6	2	1306.6	0.001	0	53.98	1.2e-05	K	TFQLMEFYGR	K	Oxidation (M)	0.0000300000.0		9945
F1SN92	Epididymal-specific lipocalin-9 isoform X1 OS=Sus scrofa OX=9823 GN=SAL1 PE=3 SV=1	13677	21893	646	500	28	25	83.2	191	5.19	4260	1	1	0	654.309	1306.6	2	1306.6	0.001	0	42.94	9.8e-05	K	TFQLMEFYGR	K	Oxidation (M)	0.0000300000.0		13572
F1SN92	Epididymal-specific lipocalin-9 isoform X1 OS=Sus scrofa OX=9823 GN=SAL1 PE=3 SV=1	13677	21893	646	500	28	25	83.2	191	5.19	4261	1	1	0	654.309	1306.6	2	1306.6	0.0011	0	49.65	2.2e-05	K	TFQLMEFYGR	K	Oxidation (M)	0.0000300000.0		15704
F1SN92	Epididymal-specific lipocalin-9 isoform X1 OS=Sus scrofa OX=9823 GN=SAL1 PE=3 SV=1	13677	21893	646	500	28	25	83.2	191	5.19	4262	1	1	0	654.309	1306.6	2	1306.6	0.0011	0	21.8	0.01	K	TFQLMEFYGR	K	Oxidation (M)	0.0000300000.0		19065
F1SN92	Epididymal-specific lipocalin-9 isoform X1 OS=Sus scrofa OX=9823 GN=SAL1 PE=3 SV=1	13677	21893	646	500	28	25	83.2	191	5.19	4263	1	1	0	654.309	1306.6	2	1306.6	0.0011	0	51.31	1.9e-05	K	TFQLMEFYGR	K	Oxidation (M)	0.0000300000.0		10924
F1SN92	Epididymal-specific lipocalin-9 isoform X1 OS=Sus scrofa OX=9823 GN=SAL1 PE=3 SV=1	13677	21893	646	500	28	25	83.2	191	5.19	4264	1	1	0	654.309	1306.6	2	1306.6	0.0011	0	36.42	0.00038	K	TFQLMEFYGR	K	Oxidation (M)	0.0000300000.0		15422
F1SN92	Epididymal-specific lipocalin-9 isoform X1 OS=Sus scrofa OX=9823 GN=SAL1 PE=3 SV=1	13677	21893	646	500	28	25	83.2	191	5.19	4265	1	1	0	654.309	1306.6	2	1306.6	0.0013	0	49.21	2.9e-05	K	TFQLMEFYGR	K	Oxidation (M)	0.0000300000.0		16272
F1SN92	Epididymal-specific lipocalin-9 isoform X1 OS=Sus scrofa OX=9823 GN=SAL1 PE=3 SV=1	13677	21893	646	500	28	25	83.2	191	5.19	4266	1	1	0	654.309	1306.6	2	1306.6	0.0013	0	50.03	7.7e-05	K	TFQLMEFYGR	K	Oxidation (M)	0.0000300000.0		10273
F1SN92	Epididymal-specific lipocalin-9 isoform X1 OS=Sus scrofa OX=9823 GN=SAL1 PE=3 SV=1	13677	21893	646	500	28	25	83.2	191	5.19	4267	1	1	0	654.309	1306.6	2	1306.6	0.0014	0	50.38	2.4e-05	K	TFQLMEFYGR	K	Oxidation (M)	0.0000300000.0		14228
F1SN92	Epididymal-specific lipocalin-9 isoform X1 OS=Sus scrofa OX=9823 GN=SAL1 PE=3 SV=1	13677	21893	646	500	28	25	83.2	191	5.19	4268	1	1	0	654.309	1306.6	2	1306.6	0.0018	0	47.95	5.4e-05	K	TFQLMEFYGR	K	Oxidation (M)	0.0000300000.0		17998
F1SN92	Epididymal-specific lipocalin-9 isoform X1 OS=Sus scrofa OX=9823 GN=SAL1 PE=3 SV=1	13677	21893	646	500	28	25	83.2	191	5.19	4269	1	1	0	654.309	1306.6	2	1306.6	0.0018	0	61.04	8.4e-06	K	TFQLMEFYGR	K	Oxidation (M)	0.0000300000.0		12232
F1SN92	Epididymal-specific lipocalin-9 isoform X1 OS=Sus scrofa OX=9823 GN=SAL1 PE=3 SV=1	13677	21893	646	500	28	25	83.2	191	5.19	4270	1	1	0	654.309	1306.6	2	1306.6	0.0018	0	52.57	1.4e-05	K	TFQLMEFYGR	K	Oxidation (M)	0.0000300000.0		9254
F1SN92	Epididymal-specific lipocalin-9 isoform X1 OS=Sus scrofa OX=9823 GN=SAL1 PE=3 SV=1	13677	21893	646	500	28	25	83.2	191	5.19	4271	1	1	0	654.309	1306.6	2	1306.6	0.0019	0	45.23	5.7e-05	K	TFQLMEFYGR	K	Oxidation (M)	0.0000300000.0		18759
F1SN92	Epididymal-specific lipocalin-9 isoform X1 OS=Sus scrofa OX=9823 GN=SAL1 PE=3 SV=1	13677	21893	646	500	28	25	83.2	191	5.19	4272	1	1	0	654.309	1306.6	2	1306.6	0.0019	0	54.58	7.8e-06	K	TFQLMEFYGR	K	Oxidation (M)	0.0000300000.0		15145
F1SN92	Epididymal-specific lipocalin-9 isoform X1 OS=Sus scrofa OX=9823 GN=SAL1 PE=3 SV=1	13677	21893	646	500	28	25	83.2	191	5.19	4273	1	1	0	654.309	1306.6	2	1306.6	0.0029	0	43.62	8.1e-05	K	TFQLMEFYGR	K	Oxidation (M)	0.0000300000.0		12535
F1SN92	Epididymal-specific lipocalin-9 isoform X1 OS=Sus scrofa OX=9823 GN=SAL1 PE=3 SV=1	13677	21893	646	500	28	25	83.2	191	5.19	4274	1	1	0	654.311	1306.61	2	1306.6	0.0051	0	29.76	0.0081	K	TFQLMEFYGR	K	Oxidation (M)	0.0000300000.0		14519
F1SN92	Epididymal-specific lipocalin-9 isoform X1 OS=Sus scrofa OX=9823 GN=SAL1 PE=3 SV=1	13677	21893	646	500	28	25	83.2	191	5.19	4275	1	1	0	654.311	1306.61	2	1306.6	0.0055	0	43.05	9.2e-05	K	TFQLMEFYGR	K	Oxidation (M)	0.0000300000.0		15989
F1SN92	Epididymal-specific lipocalin-9 isoform X1 OS=Sus scrofa OX=9823 GN=SAL1 PE=3 SV=1	13677	21893	646	500	28	25	83.2	191	5.19	4489	1	1	1	443.917	1328.73	3	1328.73	0.0004	1	40.87	0.0012	K	ENIIDLTKIDR	C				8569
F1SN92	Epididymal-specific lipocalin-9 isoform X1 OS=Sus scrofa OX=9823 GN=SAL1 PE=3 SV=1	13677	21893	646	500	28	25	83.2	191	5.19	4490	1	1	1	665.373	1328.73	2	1328.73	0.0017	1	82.39	1.7e-06	K	ENIIDLTKIDR	C				8549
F1SN92	Epididymal-specific lipocalin-9 isoform X1 OS=Sus scrofa OX=9823 GN=SAL1 PE=3 SV=1	13677	21893	646	500	28	25	83.2	191	5.19	5858	1	1	0	499.929	1496.77	3	1496.77	-0.0035	0	14.72	0.11	K	FVEICQQYGIIK	E				11326
F1SN92	Epididymal-specific lipocalin-9 isoform X1 OS=Sus scrofa OX=9823 GN=SAL1 PE=3 SV=1	13677	21893	646	500	28	25	83.2	191	5.19	5859	1	1	0	749.39	1496.77	2	1496.77	-0.0034	0	1.43	0.73	K	FVEICQQYGIIK	E				21012
F1SN92	Epididymal-specific lipocalin-9 isoform X1 OS=Sus scrofa OX=9823 GN=SAL1 PE=3 SV=1	13677	21893	646	500	28	25	83.2	191	5.19	5860	1	1	0	499.93	1496.77	3	1496.77	-0.0029	0	17.87	0.028	K	FVEICQQYGIIK	E				10426
F1SN92	Epididymal-specific lipocalin-9 isoform X1 OS=Sus scrofa OX=9823 GN=SAL1 PE=3 SV=1	13677	21893	646	500	28	25	83.2	191	5.19	5861	1	1	0	749.391	1496.77	2	1496.77	-0.0027	0	42.21	0.00011	K	FVEICQQYGIIK	E				20069
F1SN92	Epididymal-specific lipocalin-9 isoform X1 OS=Sus scrofa OX=9823 GN=SAL1 PE=3 SV=1	13677	21893	646	500	28	25	83.2	191	5.19	5862	1	1	0	749.391	1496.77	2	1496.77	-0.0024	0	50.42	8.2e-05	K	FVEICQQYGIIK	E				20221
F1SN92	Epididymal-specific lipocalin-9 isoform X1 OS=Sus scrofa OX=9823 GN=SAL1 PE=3 SV=1	13677	21893	646	500	28	25	83.2	191	5.19	5864	1	1	0	749.391	1496.77	2	1496.77	-0.0016	0	53	1.8e-05	K	FVEICQQYGIIK	E				14563
F1SN92	Epididymal-specific lipocalin-9 isoform X1 OS=Sus scrofa OX=9823 GN=SAL1 PE=3 SV=1	13677	21893	646	500	28	25	83.2	191	5.19	5865	1	1	0	749.391	1496.77	2	1496.77	-0.0013	0	60.04	7.7e-06	K	FVEICQQYGIIK	E				20266
F1SN92	Epididymal-specific lipocalin-9 isoform X1 OS=Sus scrofa OX=9823 GN=SAL1 PE=3 SV=1	13677	21893	646	500	28	25	83.2	191	5.19	5866	1	1	0	749.391	1496.77	2	1496.77	-0.0012	0	48.74	2.7e-05	K	FVEICQQYGIIK	E				20144
F1SN92	Epididymal-specific lipocalin-9 isoform X1 OS=Sus scrofa OX=9823 GN=SAL1 PE=3 SV=1	13677	21893	646	500	28	25	83.2	191	5.19	5868	1	1	0	749.392	1496.77	2	1496.77	-0.0011	0	65.07	6.3e-06	K	FVEICQQYGIIK	E				15427
F1SN92	Epididymal-specific lipocalin-9 isoform X1 OS=Sus scrofa OX=9823 GN=SAL1 PE=3 SV=1	13677	21893	646	500	28	25	83.2	191	5.19	5869	1	1	0	749.392	1496.77	2	1496.77	-0.0011	0	53.36	4.8e-05	K	FVEICQQYGIIK	E				20309
F1SN92	Epididymal-specific lipocalin-9 isoform X1 OS=Sus scrofa OX=9823 GN=SAL1 PE=3 SV=1	13677	21893	646	500	28	25	83.2	191	5.19	5870	1	1	0	499.93	1496.77	3	1496.77	-0.001	0	16.68	0.027	K	FVEICQQYGIIK	E				9414
F1SN92	Epididymal-specific lipocalin-9 isoform X1 OS=Sus scrofa OX=9823 GN=SAL1 PE=3 SV=1	13677	21893	646	500	28	25	83.2	191	5.19	5871	1	1	0	749.392	1496.77	2	1496.77	-0.001	0	38.95	0.0021	K	FVEICQQYGIIK	E				13430
F1SN92	Epididymal-specific lipocalin-9 isoform X1 OS=Sus scrofa OX=9823 GN=SAL1 PE=3 SV=1	13677	21893	646	500	28	25	83.2	191	5.19	5872	1	1	0	749.392	1496.77	2	1496.77	-0.0007	0	57.27	2.4e-05	K	FVEICQQYGIIK	E				19857
F1SN92	Epididymal-specific lipocalin-9 isoform X1 OS=Sus scrofa OX=9823 GN=SAL1 PE=3 SV=1	13677	21893	646	500	28	25	83.2	191	5.19	5873	1	1	0	499.93	1496.77	3	1496.77	-0.0005	0	18.88	0.21	K	FVEICQQYGIIK	E				9090
F1SN92	Epididymal-specific lipocalin-9 isoform X1 OS=Sus scrofa OX=9823 GN=SAL1 PE=3 SV=1	13677	21893	646	500	28	25	83.2	191	5.19	5874	1	1	0	749.392	1496.77	2	1496.77	-0.0005	0	8.21	0.17	K	FVEICQQYGIIK	E				20846
F1SN92	Epididymal-specific lipocalin-9 isoform X1 OS=Sus scrofa OX=9823 GN=SAL1 PE=3 SV=1	13677	21893	646	500	28	25	83.2	191	5.19	5875	1	1	0	749.392	1496.77	2	1496.77	-0.0005	0	55.22	1.2e-05	K	FVEICQQYGIIK	E				20670
F1SN92	Epididymal-specific lipocalin-9 isoform X1 OS=Sus scrofa OX=9823 GN=SAL1 PE=3 SV=1	13677	21893	646	500	28	25	83.2	191	5.19	5876	1	1	0	749.392	1496.77	2	1496.77	-0.0003	0	43.87	7.7e-05	K	FVEICQQYGIIK	E				13064
F1SN92	Epididymal-specific lipocalin-9 isoform X1 OS=Sus scrofa OX=9823 GN=SAL1 PE=3 SV=1	13677	21893	646	500	28	25	83.2	191	5.19	5877	1	1	0	749.392	1496.77	2	1496.77	-0.0003	0	51.28	2.7e-05	K	FVEICQQYGIIK	E				20407
F1SN92	Epididymal-specific lipocalin-9 isoform X1 OS=Sus scrofa OX=9823 GN=SAL1 PE=3 SV=1	13677	21893	646	500	28	25	83.2	191	5.19	5878	1	1	0	749.392	1496.77	2	1496.77	-0.0002	0	63.09	8.1e-06	K	FVEICQQYGIIK	E				16567
F1SN92	Epididymal-specific lipocalin-9 isoform X1 OS=Sus scrofa OX=9823 GN=SAL1 PE=3 SV=1	13677	21893	646	500	28	25	83.2	191	5.19	5880	1	1	0	749.392	1496.77	2	1496.77	-0.0001	0	63.95	5.3e-06	K	FVEICQQYGIIK	E				20162
F1SN92	Epididymal-specific lipocalin-9 isoform X1 OS=Sus scrofa OX=9823 GN=SAL1 PE=3 SV=1	13677	21893	646	500	28	25	83.2	191	5.19	5881	1	1	0	749.392	1496.77	2	1496.77	-0.0001	0	61.3	2.4e-06	K	FVEICQQYGIIK	E				14314
F1SN92	Epididymal-specific lipocalin-9 isoform X1 OS=Sus scrofa OX=9823 GN=SAL1 PE=3 SV=1	13677	21893	646	500	28	25	83.2	191	5.19	5882	1	1	0	749.392	1496.77	2	1496.77	-0.0001	0	57.87	2e-05	K	FVEICQQYGIIK	E				10587
F1SN92	Epididymal-specific lipocalin-9 isoform X1 OS=Sus scrofa OX=9823 GN=SAL1 PE=3 SV=1	13677	21893	646	500	28	25	83.2	191	5.19	5883	1	1	0	749.392	1496.77	2	1496.77	-0.0001	0	65.58	1.3e-06	K	FVEICQQYGIIK	E				12130
F1SN92	Epididymal-specific lipocalin-9 isoform X1 OS=Sus scrofa OX=9823 GN=SAL1 PE=3 SV=1	13677	21893	646	500	28	25	83.2	191	5.19	5884	1	1	0	749.392	1496.77	2	1496.77	-0.0001	0	48.14	0.00011	K	FVEICQQYGIIK	E				20349
F1SN92	Epididymal-specific lipocalin-9 isoform X1 OS=Sus scrofa OX=9823 GN=SAL1 PE=3 SV=1	13677	21893	646	500	28	25	83.2	191	5.19	5885	1	1	0	749.392	1496.77	2	1496.77	0	0	53.35	5.3e-05	K	FVEICQQYGIIK	E				16840
F1SN92	Epididymal-specific lipocalin-9 isoform X1 OS=Sus scrofa OX=9823 GN=SAL1 PE=3 SV=1	13677	21893	646	500	28	25	83.2	191	5.19	5886	1	1	0	749.392	1496.77	2	1496.77	0	0	56.71	1.8e-05	K	FVEICQQYGIIK	E				17121
F1SN92	Epididymal-specific lipocalin-9 isoform X1 OS=Sus scrofa OX=9823 GN=SAL1 PE=3 SV=1	13677	21893	646	500	28	25	83.2	191	5.19	5887	1	1	0	749.392	1496.77	2	1496.77	0.0001	0	55.36	1.8e-05	K	FVEICQQYGIIK	E				15153
F1SN92	Epididymal-specific lipocalin-9 isoform X1 OS=Sus scrofa OX=9823 GN=SAL1 PE=3 SV=1	13677	21893	646	500	28	25	83.2	191	5.19	5888	1	1	0	749.392	1496.77	2	1496.77	0.0001	0	59.76	3e-06	K	FVEICQQYGIIK	E				11819
F1SN92	Epididymal-specific lipocalin-9 isoform X1 OS=Sus scrofa OX=9823 GN=SAL1 PE=3 SV=1	13677	21893	646	500	28	25	83.2	191	5.19	5889	1	1	0	749.392	1496.77	2	1496.77	0.0003	0	58.18	1.8e-05	K	FVEICQQYGIIK	E				16282
F1SN92	Epididymal-specific lipocalin-9 isoform X1 OS=Sus scrofa OX=9823 GN=SAL1 PE=3 SV=1	13677	21893	646	500	28	25	83.2	191	5.19	5890	1	1	0	749.392	1496.77	2	1496.77	0.0004	0	58.48	2.3e-05	K	FVEICQQYGIIK	E				20521
F1SN92	Epididymal-specific lipocalin-9 isoform X1 OS=Sus scrofa OX=9823 GN=SAL1 PE=3 SV=1	13677	21893	646	500	28	25	83.2	191	5.19	5891	1	1	0	749.392	1496.77	2	1496.77	0.0004	0	42.91	9.5e-05	K	FVEICQQYGIIK	E				20109
F1SN92	Epididymal-specific lipocalin-9 isoform X1 OS=Sus scrofa OX=9823 GN=SAL1 PE=3 SV=1	13677	21893	646	500	28	25	83.2	191	5.19	5892	1	1	0	749.392	1496.77	2	1496.77	0.0005	0	53.66	4.8e-05	K	FVEICQQYGIIK	E				15998
F1SN92	Epididymal-specific lipocalin-9 isoform X1 OS=Sus scrofa OX=9823 GN=SAL1 PE=3 SV=1	13677	21893	646	500	28	25	83.2	191	5.19	5893	1	1	0	749.393	1496.77	2	1496.77	0.0006	0	11.42	0.085	K	FVEICQQYGIIK	E				9260
F1SN92	Epididymal-specific lipocalin-9 isoform X1 OS=Sus scrofa OX=9823 GN=SAL1 PE=3 SV=1	13677	21893	646	500	28	25	83.2	191	5.19	5894	1	1	0	749.393	1496.77	2	1496.77	0.0006	0	59.32	1.9e-05	K	FVEICQQYGIIK	E				18955
F1SN92	Epididymal-specific lipocalin-9 isoform X1 OS=Sus scrofa OX=9823 GN=SAL1 PE=3 SV=1	13677	21893	646	500	28	25	83.2	191	5.19	5895	1	1	0	749.393	1496.77	2	1496.77	0.0008	0	67.06	3.4e-06	K	FVEICQQYGIIK	E				11246
F1SN92	Epididymal-specific lipocalin-9 isoform X1 OS=Sus scrofa OX=9823 GN=SAL1 PE=3 SV=1	13677	21893	646	500	28	25	83.2	191	5.19	5896	1	1	0	749.393	1496.77	2	1496.77	0.0008	0	52.15	1.3e-05	K	FVEICQQYGIIK	E				15708
F1SN92	Epididymal-specific lipocalin-9 isoform X1 OS=Sus scrofa OX=9823 GN=SAL1 PE=3 SV=1	13677	21893	646	500	28	25	83.2	191	5.19	5897	1	1	0	749.393	1496.77	2	1496.77	0.0008	0	51.69	1.4e-05	K	FVEICQQYGIIK	E				14031
F1SN92	Epididymal-specific lipocalin-9 isoform X1 OS=Sus scrofa OX=9823 GN=SAL1 PE=3 SV=1	13677	21893	646	500	28	25	83.2	191	5.19	5900	1	1	0	749.393	1496.77	2	1496.77	0.001	0	49.41	2.3e-05	K	FVEICQQYGIIK	E				11562
F1SN92	Epididymal-specific lipocalin-9 isoform X1 OS=Sus scrofa OX=9823 GN=SAL1 PE=3 SV=1	13677	21893	646	500	28	25	83.2	191	5.19	5901	1	1	0	749.393	1496.77	2	1496.77	0.001	0	36.98	0.00034	K	FVEICQQYGIIK	E				10927
F1SN92	Epididymal-specific lipocalin-9 isoform X1 OS=Sus scrofa OX=9823 GN=SAL1 PE=3 SV=1	13677	21893	646	500	28	25	83.2	191	5.19	5902	1	1	0	749.393	1496.77	2	1496.77	0.0011	0	47.71	3.9e-05	K	FVEICQQYGIIK	E				12752
F1SN92	Epididymal-specific lipocalin-9 isoform X1 OS=Sus scrofa OX=9823 GN=SAL1 PE=3 SV=1	13677	21893	646	500	28	25	83.2	191	5.19	5903	1	1	0	749.393	1496.77	2	1496.77	0.0011	0	52.52	2.1e-05	K	FVEICQQYGIIK	E				14857
F1SN92	Epididymal-specific lipocalin-9 isoform X1 OS=Sus scrofa OX=9823 GN=SAL1 PE=3 SV=1	13677	21893	646	500	28	25	83.2	191	5.19	5904	1	1	0	749.393	1496.77	2	1496.77	0.0011	0	54.95	7.2e-06	K	FVEICQQYGIIK	E				18635
F1SN92	Epididymal-specific lipocalin-9 isoform X1 OS=Sus scrofa OX=9823 GN=SAL1 PE=3 SV=1	13677	21893	646	500	28	25	83.2	191	5.19	5905	1	1	0	749.393	1496.77	2	1496.77	0.0011	0	48.62	2.8e-05	K	FVEICQQYGIIK	E				19266
F1SN92	Epididymal-specific lipocalin-9 isoform X1 OS=Sus scrofa OX=9823 GN=SAL1 PE=3 SV=1	13677	21893	646	500	28	25	83.2	191	5.19	5906	1	1	0	749.393	1496.77	2	1496.77	0.0012	0	56.75	3.1e-05	K	FVEICQQYGIIK	E				12442
F1SN92	Epididymal-specific lipocalin-9 isoform X1 OS=Sus scrofa OX=9823 GN=SAL1 PE=3 SV=1	13677	21893	646	500	28	25	83.2	191	5.19	5907	1	1	0	749.393	1496.77	2	1496.77	0.0012	0	67.13	3.1e-06	K	FVEICQQYGIIK	E				18324
F1SN92	Epididymal-specific lipocalin-9 isoform X1 OS=Sus scrofa OX=9823 GN=SAL1 PE=3 SV=1	13677	21893	646	500	28	25	83.2	191	5.19	5908	1	1	0	749.393	1496.77	2	1496.77	0.0014	0	53.92	1.7e-05	K	FVEICQQYGIIK	E				19571
F1SN92	Epididymal-specific lipocalin-9 isoform X1 OS=Sus scrofa OX=9823 GN=SAL1 PE=3 SV=1	13677	21893	646	500	28	25	83.2	191	5.19	5909	1	1	0	749.393	1496.77	2	1496.77	0.0014	0	57.24	2.7e-05	K	FVEICQQYGIIK	E				17706
F1SN92	Epididymal-specific lipocalin-9 isoform X1 OS=Sus scrofa OX=9823 GN=SAL1 PE=3 SV=1	13677	21893	646	500	28	25	83.2	191	5.19	5910	1	1	0	749.393	1496.77	2	1496.77	0.0015	0	43.84	7.7e-05	K	FVEICQQYGIIK	E				9932
F1SN92	Epididymal-specific lipocalin-9 isoform X1 OS=Sus scrofa OX=9823 GN=SAL1 PE=3 SV=1	13677	21893	646	500	28	25	83.2	191	5.19	5911	1	1	0	749.393	1496.77	2	1496.77	0.0015	0	53.78	4.8e-05	K	FVEICQQYGIIK	E				18015
F1SN92	Epididymal-specific lipocalin-9 isoform X1 OS=Sus scrofa OX=9823 GN=SAL1 PE=3 SV=1	13677	21893	646	500	28	25	83.2	191	5.19	5912	1	1	0	749.393	1496.77	2	1496.77	0.0016	0	59.05	4.8e-06	K	FVEICQQYGIIK	E				13737
F1SN92	Epididymal-specific lipocalin-9 isoform X1 OS=Sus scrofa OX=9823 GN=SAL1 PE=3 SV=1	13677	21893	646	500	28	25	83.2	191	5.19	5915	1	1	0	749.393	1496.77	2	1496.77	0.002	0	65.15	3.1e-06	K	FVEICQQYGIIK	E				17402
F1SN92	Epididymal-specific lipocalin-9 isoform X1 OS=Sus scrofa OX=9823 GN=SAL1 PE=3 SV=1	13677	21893	646	500	28	25	83.2	191	5.19	5925	1	1	0	500.259	1497.75	3	1497.75	0.0008	0	19.6	0.021	K	FVEICQQYGIIK	E	Deamidated (NQ)	0.000001000000.0		10234
F1SN92	Epididymal-specific lipocalin-9 isoform X1 OS=Sus scrofa OX=9823 GN=SAL1 PE=3 SV=1	13677	21893	646	500	28	25	83.2	191	5.19	5926	1	1	0	749.885	1497.76	2	1497.75	0.0025	0	37.02	0.00034	K	FVEICQQYGIIK	E	Deamidated (NQ)	0.000000100000.0		10262
F1SN92	Epididymal-specific lipocalin-9 isoform X1 OS=Sus scrofa OX=9823 GN=SAL1 PE=3 SV=1	13677	21893	646	500	28	25	83.2	191	5.19	5927	1	1	0	749.886	1497.76	2	1497.75	0.0038	0	51	2.8e-05	K	FVEICQQYGIIK	E	Deamidated (NQ)	0.000000100000.0		9595
F1SN92	Epididymal-specific lipocalin-9 isoform X1 OS=Sus scrofa OX=9823 GN=SAL1 PE=3 SV=1	13677	21893	646	500	28	25	83.2	191	5.19	5928	1	1	0	500.261	1497.76	3	1497.75	0.0082	0	33.53	0.0013	K	FVEICQQYGIIK	E	Deamidated (NQ)	0.000001000000.0		9750
F1SN92	Epididymal-specific lipocalin-9 isoform X1 OS=Sus scrofa OX=9823 GN=SAL1 PE=3 SV=1	13677	21893	646	500	28	25	83.2	191	5.19	6421	1	1	1	784.364	1566.71	2	1566.72	-0.0028	0	51.69	1.4e-05	K	EAGQDVVTSNFDASK	I				2699
F1SN92	Epididymal-specific lipocalin-9 isoform X1 OS=Sus scrofa OX=9823 GN=SAL1 PE=3 SV=1	13677	21893	646	500	28	25	83.2	191	5.19	6422	1	1	1	784.365	1566.71	2	1566.72	-0.0012	0	20.39	0.02	K	EAGQDVVTSNFDASK	I				13069
F1SN92	Epididymal-specific lipocalin-9 isoform X1 OS=Sus scrofa OX=9823 GN=SAL1 PE=3 SV=1	13677	21893	646	500	28	25	83.2	191	5.19	6423	1	1	1	784.365	1566.72	2	1566.72	-0.0011	0	3.01	0.72	K	EAGQDVVTSNFDASK	I				12653
F1SN92	Epididymal-specific lipocalin-9 isoform X1 OS=Sus scrofa OX=9823 GN=SAL1 PE=3 SV=1	13677	21893	646	500	28	25	83.2	191	5.19	6424	1	1	1	784.365	1566.72	2	1566.72	-0.0008	0	65.63	2.4e-06	K	EAGQDVVTSNFDASK	I				7611
F1SN92	Epididymal-specific lipocalin-9 isoform X1 OS=Sus scrofa OX=9823 GN=SAL1 PE=3 SV=1	13677	21893	646	500	28	25	83.2	191	5.19	6425	1	1	1	784.365	1566.72	2	1566.72	-0.0003	0	83.03	1.2e-07	K	EAGQDVVTSNFDASK	I				7291
F1SN92	Epididymal-specific lipocalin-9 isoform X1 OS=Sus scrofa OX=9823 GN=SAL1 PE=3 SV=1	13677	21893	646	500	28	25	83.2	191	5.19	6426	1	1	1	784.365	1566.72	2	1566.72	0	0	47.93	3.7e-05	K	EAGQDVVTSNFDASK	I				5017
F1SN92	Epididymal-specific lipocalin-9 isoform X1 OS=Sus scrofa OX=9823 GN=SAL1 PE=3 SV=1	13677	21893	646	500	28	25	83.2	191	5.19	6427	1	1	1	784.366	1566.72	2	1566.72	0.0005	0	53.68	9.4e-06	K	EAGQDVVTSNFDASK	I				6001
F1SN92	Epididymal-specific lipocalin-9 isoform X1 OS=Sus scrofa OX=9823 GN=SAL1 PE=3 SV=1	13677	21893	646	500	28	25	83.2	191	5.19	6429	1	1	1	523.246	1566.72	3	1566.72	0.0006	0	51.14	0.00012	K	EAGQDVVTSNFDASK	I				4954
F1SN92	Epididymal-specific lipocalin-9 isoform X1 OS=Sus scrofa OX=9823 GN=SAL1 PE=3 SV=1	13677	21893	646	500	28	25	83.2	191	5.19	6430	1	1	1	784.366	1566.72	2	1566.72	0.0008	0	60.83	8.9e-06	K	EAGQDVVTSNFDASK	I				6656
F1SN92	Epididymal-specific lipocalin-9 isoform X1 OS=Sus scrofa OX=9823 GN=SAL1 PE=3 SV=1	13677	21893	646	500	28	25	83.2	191	5.19	6431	1	1	1	523.246	1566.72	3	1566.72	0.0008	0	5.64	0.36	K	EAGQDVVTSNFDASK	I				3217
F1SN92	Epididymal-specific lipocalin-9 isoform X1 OS=Sus scrofa OX=9823 GN=SAL1 PE=3 SV=1	13677	21893	646	500	28	25	83.2	191	5.19	6433	1	1	1	523.246	1566.72	3	1566.72	0.0012	0	42.15	0.00014	K	EAGQDVVTSNFDASK	I				5298
F1SN92	Epididymal-specific lipocalin-9 isoform X1 OS=Sus scrofa OX=9823 GN=SAL1 PE=3 SV=1	13677	21893	646	500	28	25	83.2	191	5.19	6434	1	1	1	784.366	1566.72	2	1566.72	0.0012	0	55.22	1.1e-05	K	EAGQDVVTSNFDASK	I				6324
F1SN92	Epididymal-specific lipocalin-9 isoform X1 OS=Sus scrofa OX=9823 GN=SAL1 PE=3 SV=1	13677	21893	646	500	28	25	83.2	191	5.19	6435	1	1	1	784.366	1566.72	2	1566.72	0.0017	0	46.97	0.00013	K	EAGQDVVTSNFDASK	I				9586
F1SN92	Epididymal-specific lipocalin-9 isoform X1 OS=Sus scrofa OX=9823 GN=SAL1 PE=3 SV=1	13677	21893	646	500	28	25	83.2	191	5.19	6436	1	1	1	784.366	1566.72	2	1566.72	0.0018	0	14.33	0.54	K	EAGQDVVTSNFDASK	I				3371
F1SN92	Epididymal-specific lipocalin-9 isoform X1 OS=Sus scrofa OX=9823 GN=SAL1 PE=3 SV=1	13677	21893	646	500	28	25	83.2	191	5.19	6437	1	1	1	784.366	1566.72	2	1566.72	0.002	0	17.66	0.022	K	EAGQDVVTSNFDASK	I				10453
F1SN92	Epididymal-specific lipocalin-9 isoform X1 OS=Sus scrofa OX=9823 GN=SAL1 PE=3 SV=1	13677	21893	646	500	28	25	83.2	191	5.19	6438	3	1	1	784.366	1566.72	2	1566.72	0.0022	0	1.06	4.1	K	EAGQDVVTSNFDASK	I				12344
F1SN92	Epididymal-specific lipocalin-9 isoform X1 OS=Sus scrofa OX=9823 GN=SAL1 PE=3 SV=1	13677	21893	646	500	28	25	83.2	191	5.19	6439	1	1	1	784.366	1566.72	2	1566.72	0.0023	0	32	0.0053	K	EAGQDVVTSNFDASK	I				9922
F1SN92	Epididymal-specific lipocalin-9 isoform X1 OS=Sus scrofa OX=9823 GN=SAL1 PE=3 SV=1	13677	21893	646	500	28	25	83.2	191	5.19	6440	1	1	1	784.367	1566.72	2	1566.72	0.0024	0	0.59	0.88	K	EAGQDVVTSNFDASK	I				16650
F1SN92	Epididymal-specific lipocalin-9 isoform X1 OS=Sus scrofa OX=9823 GN=SAL1 PE=3 SV=1	13677	21893	646	500	28	25	83.2	191	5.19	6442	1	1	1	784.367	1566.72	2	1566.72	0.0027	0	16.74	0.027	K	EAGQDVVTSNFDASK	I				14098
F1SN92	Epididymal-specific lipocalin-9 isoform X1 OS=Sus scrofa OX=9823 GN=SAL1 PE=3 SV=1	13677	21893	646	500	28	25	83.2	191	5.19	6443	1	1	1	784.367	1566.72	2	1566.72	0.0028	0	72.82	7.3e-07	K	EAGQDVVTSNFDASK	I				6976
F1SN92	Epididymal-specific lipocalin-9 isoform X1 OS=Sus scrofa OX=9823 GN=SAL1 PE=3 SV=1	13677	21893	646	500	28	25	83.2	191	5.19	6444	1	1	1	784.367	1566.72	2	1566.72	0.0031	0	62.99	2.5e-06	K	EAGQDVVTSNFDASK	I				8847
F1SN92	Epididymal-specific lipocalin-9 isoform X1 OS=Sus scrofa OX=9823 GN=SAL1 PE=3 SV=1	13677	21893	646	500	28	25	83.2	191	5.19	6445	1	1	1	784.367	1566.72	2	1566.72	0.0036	0	49.25	3.5e-05	K	EAGQDVVTSNFDASK	I				7941
F1SN92	Epididymal-specific lipocalin-9 isoform X1 OS=Sus scrofa OX=9823 GN=SAL1 PE=3 SV=1	13677	21893	646	500	28	25	83.2	191	5.19	6447	1	1	1	784.367	1566.72	2	1566.72	0.0039	0	15.3	0.037	K	EAGQDVVTSNFDASK	I				15524
F1SN92	Epididymal-specific lipocalin-9 isoform X1 OS=Sus scrofa OX=9823 GN=SAL1 PE=3 SV=1	13677	21893	646	500	28	25	83.2	191	5.19	6451	1	1	1	784.369	1566.72	2	1566.72	0.0081	0	3.55	0.62	K	EAGQDVVTSNFDASK	I				13803
F1SN92	Epididymal-specific lipocalin-9 isoform X1 OS=Sus scrofa OX=9823 GN=SAL1 PE=3 SV=1	13677	21893	646	500	28	25	83.2	191	5.19	6452	2	1	1	784.37	1566.73	2	1566.72	0.0097	0	1.04	1	K	EAGQDVVTSNFDASK	I				13360
F1SN92	Epididymal-specific lipocalin-9 isoform X1 OS=Sus scrofa OX=9823 GN=SAL1 PE=3 SV=1	13677	21893	646	500	28	25	83.2	191	5.19	6457	1	1	1	523.574	1567.7	3	1567.7	0.001	0	35.37	0.00063	K	EAGQDVVTSNFDASK	I	Deamidated (NQ)	0.000100000000000.0		5681
F1SN92	Epididymal-specific lipocalin-9 isoform X1 OS=Sus scrofa OX=9823 GN=SAL1 PE=3 SV=1	13677	21893	646	500	28	25	83.2	191	5.19	6458	1	1	1	784.859	1567.7	2	1567.7	0.0029	0	70.1	5.5e-07	K	EAGQDVVTSNFDASK	I	Deamidated (NQ)	0.000100000000000.0		5677
F1SN92	Epididymal-specific lipocalin-9 isoform X1 OS=Sus scrofa OX=9823 GN=SAL1 PE=3 SV=1	13677	21893	646	500	28	25	83.2	191	5.19	6459	1	1	1	784.862	1567.71	2	1567.7	0.0084	0	43.13	0.00013	K	EAGQDVVTSNFDASK	I	Deamidated (NQ)	0.000000000100000.0		5356
F1SN92	Epididymal-specific lipocalin-9 isoform X1 OS=Sus scrofa OX=9823 GN=SAL1 PE=3 SV=1	13677	21893	646	500	28	25	83.2	191	5.19	6936	1	1	1	817.886	1633.76	2	1633.76	-0.0057	0	53.53	1.4e-05	K	VGDGVYTVAYYGENK	F				13122
F1SN92	Epididymal-specific lipocalin-9 isoform X1 OS=Sus scrofa OX=9823 GN=SAL1 PE=3 SV=1	13677	21893	646	500	28	25	83.2	191	5.19	6937	1	1	1	817.886	1633.76	2	1633.76	-0.0046	0	49.15	0.00015	K	VGDGVYTVAYYGENK	F				4280
F1SN92	Epididymal-specific lipocalin-9 isoform X1 OS=Sus scrofa OX=9823 GN=SAL1 PE=3 SV=1	13677	21893	646	500	28	25	83.2	191	5.19	6939	1	1	1	817.886	1633.76	2	1633.76	-0.0041	0	32.89	0.0015	K	VGDGVYTVAYYGENK	F				11597
F1SN92	Epididymal-specific lipocalin-9 isoform X1 OS=Sus scrofa OX=9823 GN=SAL1 PE=3 SV=1	13677	21893	646	500	28	25	83.2	191	5.19	6942	1	1	1	545.594	1633.76	3	1633.76	-0.0028	0	25.42	0.05	K	VGDGVYTVAYYGENK	F				12296
F1SN92	Epididymal-specific lipocalin-9 isoform X1 OS=Sus scrofa OX=9823 GN=SAL1 PE=3 SV=1	13677	21893	646	500	28	25	83.2	191	5.19	6943	1	1	1	817.887	1633.76	2	1633.76	-0.0023	0	57.55	4.4e-05	K	VGDGVYTVAYYGENK	F				13708
F1SN92	Epididymal-specific lipocalin-9 isoform X1 OS=Sus scrofa OX=9823 GN=SAL1 PE=3 SV=1	13677	21893	646	500	28	25	83.2	191	5.19	6944	1	1	1	545.594	1633.76	3	1633.76	-0.0023	0	14.28	0.048	K	VGDGVYTVAYYGENK	F				4293
F1SN92	Epididymal-specific lipocalin-9 isoform X1 OS=Sus scrofa OX=9823 GN=SAL1 PE=3 SV=1	13677	21893	646	500	28	25	83.2	191	5.19	6945	1	1	1	817.888	1633.76	2	1633.76	-0.0019	0	28.87	0.0047	K	VGDGVYTVAYYGENK	F				4596
F1SN92	Epididymal-specific lipocalin-9 isoform X1 OS=Sus scrofa OX=9823 GN=SAL1 PE=3 SV=1	13677	21893	646	500	28	25	83.2	191	5.19	6946	1	1	1	817.888	1633.76	2	1633.76	-0.0019	0	56.96	2.3e-05	K	VGDGVYTVAYYGENK	F				14001
F1SN92	Epididymal-specific lipocalin-9 isoform X1 OS=Sus scrofa OX=9823 GN=SAL1 PE=3 SV=1	13677	21893	646	500	28	25	83.2	191	5.19	6948	1	1	1	817.888	1633.76	2	1633.76	-0.0017	0	58.17	1.1e-05	K	VGDGVYTVAYYGENK	F				9383
F1SN92	Epididymal-specific lipocalin-9 isoform X1 OS=Sus scrofa OX=9823 GN=SAL1 PE=3 SV=1	13677	21893	646	500	28	25	83.2	191	5.19	6949	1	1	1	817.888	1633.76	2	1633.76	-0.0017	0	30.24	0.0019	K	VGDGVYTVAYYGENK	F				4011
F1SN92	Epididymal-specific lipocalin-9 isoform X1 OS=Sus scrofa OX=9823 GN=SAL1 PE=3 SV=1	13677	21893	646	500	28	25	83.2	191	5.19	6950	1	1	1	545.594	1633.76	3	1633.76	-0.0015	0	30.14	0.038	K	VGDGVYTVAYYGENK	F				7363
F1SN92	Epididymal-specific lipocalin-9 isoform X1 OS=Sus scrofa OX=9823 GN=SAL1 PE=3 SV=1	13677	21893	646	500	28	25	83.2	191	5.19	6951	1	1	1	817.888	1633.76	2	1633.76	-0.0011	0	57.49	1.9e-05	K	VGDGVYTVAYYGENK	F				12211
F1SN92	Epididymal-specific lipocalin-9 isoform X1 OS=Sus scrofa OX=9823 GN=SAL1 PE=3 SV=1	13677	21893	646	500	28	25	83.2	191	5.19	6952	1	1	1	817.888	1633.76	2	1633.76	-0.001	0	54.25	2.8e-05	K	VGDGVYTVAYYGENK	F				9718
F1SN92	Epididymal-specific lipocalin-9 isoform X1 OS=Sus scrofa OX=9823 GN=SAL1 PE=3 SV=1	13677	21893	646	500	28	25	83.2	191	5.19	6954	1	1	1	817.888	1633.76	2	1633.76	-0.0007	0	52.56	1.2e-05	K	VGDGVYTVAYYGENK	F				10994
F1SN92	Epididymal-specific lipocalin-9 isoform X1 OS=Sus scrofa OX=9823 GN=SAL1 PE=3 SV=1	13677	21893	646	500	28	25	83.2	191	5.19	6955	1	1	1	545.595	1633.76	3	1633.76	-0.0006	0	15.25	0.54	K	VGDGVYTVAYYGENK	F				18611
F1SN92	Epididymal-specific lipocalin-9 isoform X1 OS=Sus scrofa OX=9823 GN=SAL1 PE=3 SV=1	13677	21893	646	500	28	25	83.2	191	5.19	6956	1	1	1	545.595	1633.76	3	1633.76	-0.0006	0	49.42	0.0004	K	VGDGVYTVAYYGENK	F				9680
F1SN92	Epididymal-specific lipocalin-9 isoform X1 OS=Sus scrofa OX=9823 GN=SAL1 PE=3 SV=1	13677	21893	646	500	28	25	83.2	191	5.19	6957	1	1	1	545.595	1633.76	3	1633.76	-0.0004	0	29.87	0.0025	K	VGDGVYTVAYYGENK	F				13834
F1SN92	Epididymal-specific lipocalin-9 isoform X1 OS=Sus scrofa OX=9823 GN=SAL1 PE=3 SV=1	13677	21893	646	500	28	25	83.2	191	5.19	6958	1	1	1	817.888	1633.76	2	1633.76	-0.0004	0	13.21	0.092	K	VGDGVYTVAYYGENK	F				20797
F1SN92	Epididymal-specific lipocalin-9 isoform X1 OS=Sus scrofa OX=9823 GN=SAL1 PE=3 SV=1	13677	21893	646	500	28	25	83.2	191	5.19	6961	1	1	1	545.595	1633.76	3	1633.76	-0.0003	0	17.98	0.092	K	VGDGVYTVAYYGENK	F				4017
F1SN92	Epididymal-specific lipocalin-9 isoform X1 OS=Sus scrofa OX=9823 GN=SAL1 PE=3 SV=1	13677	21893	646	500	28	25	83.2	191	5.19	6962	1	1	1	817.888	1633.76	2	1633.76	-0.0002	0	41.92	0.00012	K	VGDGVYTVAYYGENK	F				20654
F1SN92	Epididymal-specific lipocalin-9 isoform X1 OS=Sus scrofa OX=9823 GN=SAL1 PE=3 SV=1	13677	21893	646	500	28	25	83.2	191	5.19	6963	1	1	1	817.888	1633.76	2	1633.76	-0.0002	0	54.02	1.5e-05	K	VGDGVYTVAYYGENK	F				17129
F1SN92	Epididymal-specific lipocalin-9 isoform X1 OS=Sus scrofa OX=9823 GN=SAL1 PE=3 SV=1	13677	21893	646	500	28	25	83.2	191	5.19	6964	1	1	1	545.595	1633.76	3	1633.76	0	0	15.44	0.036	K	VGDGVYTVAYYGENK	F				10246
F1SN92	Epididymal-specific lipocalin-9 isoform X1 OS=Sus scrofa OX=9823 GN=SAL1 PE=3 SV=1	13677	21893	646	500	28	25	83.2	191	5.19	6965	1	1	1	817.889	1633.76	2	1633.76	0	0	50.45	1.9e-05	K	VGDGVYTVAYYGENK	F				12510
F1SN92	Epididymal-specific lipocalin-9 isoform X1 OS=Sus scrofa OX=9823 GN=SAL1 PE=3 SV=1	13677	21893	646	500	28	25	83.2	191	5.19	6968	1	1	1	817.889	1633.76	2	1633.76	0.0001	0	60.72	2e-06	K	VGDGVYTVAYYGENK	F				8727
F1SN92	Epididymal-specific lipocalin-9 isoform X1 OS=Sus scrofa OX=9823 GN=SAL1 PE=3 SV=1	13677	21893	646	500	28	25	83.2	191	5.19	6969	1	1	1	817.889	1633.76	2	1633.76	0.0003	0	47	3.9e-05	K	VGDGVYTVAYYGENK	F				10383
F1SN92	Epididymal-specific lipocalin-9 isoform X1 OS=Sus scrofa OX=9823 GN=SAL1 PE=3 SV=1	13677	21893	646	500	28	25	83.2	191	5.19	6971	1	1	1	545.595	1633.76	3	1633.76	0.0003	0	31.29	0.016	K	VGDGVYTVAYYGENK	F				9017
F1SN92	Epididymal-specific lipocalin-9 isoform X1 OS=Sus scrofa OX=9823 GN=SAL1 PE=3 SV=1	13677	21893	646	500	28	25	83.2	191	5.19	6972	1	1	1	545.595	1633.76	3	1633.76	0.0005	0	30.86	0.016	K	VGDGVYTVAYYGENK	F				10835
F1SN92	Epididymal-specific lipocalin-9 isoform X1 OS=Sus scrofa OX=9823 GN=SAL1 PE=3 SV=1	13677	21893	646	500	28	25	83.2	191	5.19	6973	1	1	1	545.595	1633.76	3	1633.76	0.0005	0	37.6	0.0086	K	VGDGVYTVAYYGENK	F				8337
F1SN92	Epididymal-specific lipocalin-9 isoform X1 OS=Sus scrofa OX=9823 GN=SAL1 PE=3 SV=1	13677	21893	646	500	28	25	83.2	191	5.19	6975	1	1	1	545.595	1633.76	3	1633.76	0.0007	0	38.42	0.0073	K	VGDGVYTVAYYGENK	F				7681
F1SN92	Epididymal-specific lipocalin-9 isoform X1 OS=Sus scrofa OX=9823 GN=SAL1 PE=3 SV=1	13677	21893	646	500	28	25	83.2	191	5.19	6977	1	1	1	817.889	1633.76	2	1633.76	0.0007	0	54.73	1e-05	K	VGDGVYTVAYYGENK	F				8072
F1SN92	Epididymal-specific lipocalin-9 isoform X1 OS=Sus scrofa OX=9823 GN=SAL1 PE=3 SV=1	13677	21893	646	500	28	25	83.2	191	5.19	6978	1	1	1	545.595	1633.76	3	1633.76	0.0009	0	30.04	0.0024	K	VGDGVYTVAYYGENK	F				8012
F1SN92	Epididymal-specific lipocalin-9 isoform X1 OS=Sus scrofa OX=9823 GN=SAL1 PE=3 SV=1	13677	21893	646	500	28	25	83.2	191	5.19	6979	1	1	1	817.889	1633.76	2	1633.76	0.001	0	58.28	3.4e-06	K	VGDGVYTVAYYGENK	F				8400
F1SN92	Epididymal-specific lipocalin-9 isoform X1 OS=Sus scrofa OX=9823 GN=SAL1 PE=3 SV=1	13677	21893	646	500	28	25	83.2	191	5.19	6980	1	1	1	817.889	1633.76	2	1633.76	0.001	0	54.61	1.2e-05	K	VGDGVYTVAYYGENK	F				9057
F1SN92	Epididymal-specific lipocalin-9 isoform X1 OS=Sus scrofa OX=9823 GN=SAL1 PE=3 SV=1	13677	21893	646	500	28	25	83.2	191	5.19	6982	1	1	1	817.889	1633.76	2	1633.76	0.0011	0	52.85	1.1e-05	K	VGDGVYTVAYYGENK	F				11315
F1SN92	Epididymal-specific lipocalin-9 isoform X1 OS=Sus scrofa OX=9823 GN=SAL1 PE=3 SV=1	13677	21893	646	500	28	25	83.2	191	5.19	6984	1	1	1	545.595	1633.76	3	1633.76	0.0012	0	29.96	0.027	K	VGDGVYTVAYYGENK	F				13333
F1SN92	Epididymal-specific lipocalin-9 isoform X1 OS=Sus scrofa OX=9823 GN=SAL1 PE=3 SV=1	13677	21893	646	500	28	25	83.2	191	5.19	6985	1	1	1	545.595	1633.76	3	1633.76	0.0012	0	29.09	0.021	K	VGDGVYTVAYYGENK	F				11146
F1SN92	Epididymal-specific lipocalin-9 isoform X1 OS=Sus scrofa OX=9823 GN=SAL1 PE=3 SV=1	13677	21893	646	500	28	25	83.2	191	5.19	6986	1	1	1	545.595	1633.76	3	1633.76	0.0012	0	33.99	0.012	K	VGDGVYTVAYYGENK	F				8667
F1SN92	Epididymal-specific lipocalin-9 isoform X1 OS=Sus scrofa OX=9823 GN=SAL1 PE=3 SV=1	13677	21893	646	500	28	25	83.2	191	5.19	6987	1	1	1	817.889	1633.76	2	1633.76	0.0012	0	58.92	3.2e-06	K	VGDGVYTVAYYGENK	F				7423
F1SN92	Epididymal-specific lipocalin-9 isoform X1 OS=Sus scrofa OX=9823 GN=SAL1 PE=3 SV=1	13677	21893	646	500	28	25	83.2	191	5.19	6988	1	1	1	817.889	1633.76	2	1633.76	0.0012	0	42.98	0.00047	K	VGDGVYTVAYYGENK	F				7741
F1SN92	Epididymal-specific lipocalin-9 isoform X1 OS=Sus scrofa OX=9823 GN=SAL1 PE=3 SV=1	13677	21893	646	500	28	25	83.2	191	5.19	6989	1	1	1	817.889	1633.76	2	1633.76	0.0012	0	53.94	1.4e-05	K	VGDGVYTVAYYGENK	F				13404
F1SN92	Epididymal-specific lipocalin-9 isoform X1 OS=Sus scrofa OX=9823 GN=SAL1 PE=3 SV=1	13677	21893	646	500	28	25	83.2	191	5.19	6990	1	1	1	817.889	1633.76	2	1633.76	0.0016	0	38.75	0.00023	K	VGDGVYTVAYYGENK	F				7413
F1SN92	Epididymal-specific lipocalin-9 isoform X1 OS=Sus scrofa OX=9823 GN=SAL1 PE=3 SV=1	13677	21893	646	500	28	25	83.2	191	5.19	6991	1	1	1	817.889	1633.76	2	1633.76	0.0016	0	54.1	1.6e-05	K	VGDGVYTVAYYGENK	F				10055
F1SN92	Epididymal-specific lipocalin-9 isoform X1 OS=Sus scrofa OX=9823 GN=SAL1 PE=3 SV=1	13677	21893	646	500	28	25	83.2	191	5.19	6995	1	1	1	817.889	1633.76	2	1633.76	0.0021	0	57.41	4.4e-06	K	VGDGVYTVAYYGENK	F				14285
F1SN92	Epididymal-specific lipocalin-9 isoform X1 OS=Sus scrofa OX=9823 GN=SAL1 PE=3 SV=1	13677	21893	646	500	28	25	83.2	191	5.19	6996	1	1	1	545.596	1633.76	3	1633.76	0.0021	0	25.77	0.0046	K	VGDGVYTVAYYGENK	F				13029
F1SN92	Epididymal-specific lipocalin-9 isoform X1 OS=Sus scrofa OX=9823 GN=SAL1 PE=3 SV=1	13677	21893	646	500	28	25	83.2	191	5.19	6998	1	1	1	817.89	1633.77	2	1633.76	0.0026	0	50.66	1.8e-05	K	VGDGVYTVAYYGENK	F				12822
F1SN92	Epididymal-specific lipocalin-9 isoform X1 OS=Sus scrofa OX=9823 GN=SAL1 PE=3 SV=1	13677	21893	646	500	28	25	83.2	191	5.19	7006	1	1	1	818.931	1635.85	2	1635.85	-0.0033	0	78.15	6.1e-08	K	IAGEWYSILLASDAK	E				20362
F1SN92	Epididymal-specific lipocalin-9 isoform X1 OS=Sus scrofa OX=9823 GN=SAL1 PE=3 SV=1	13677	21893	646	500	28	25	83.2	191	5.19	7007	1	1	1	546.29	1635.85	3	1635.85	-0.0023	0	14.97	0.086	K	IAGEWYSILLASDAK	E				9297
F1SN92	Epididymal-specific lipocalin-9 isoform X1 OS=Sus scrofa OX=9823 GN=SAL1 PE=3 SV=1	13677	21893	646	500	28	25	83.2	191	5.19	7008	1	1	1	818.932	1635.85	2	1635.85	-0.0023	0	77.51	6.4e-08	K	IAGEWYSILLASDAK	E				20141
F1SN92	Epididymal-specific lipocalin-9 isoform X1 OS=Sus scrofa OX=9823 GN=SAL1 PE=3 SV=1	13677	21893	646	500	28	25	83.2	191	5.19	7009	1	1	1	818.932	1635.85	2	1635.85	-0.0017	0	70.15	3e-07	K	IAGEWYSILLASDAK	E				20325
F1SN92	Epididymal-specific lipocalin-9 isoform X1 OS=Sus scrofa OX=9823 GN=SAL1 PE=3 SV=1	13677	21893	646	500	28	25	83.2	191	5.19	7010	1	1	1	818.932	1635.85	2	1635.85	-0.0016	0	77.21	9.5e-08	K	IAGEWYSILLASDAK	E				19809
F1SN92	Epididymal-specific lipocalin-9 isoform X1 OS=Sus scrofa OX=9823 GN=SAL1 PE=3 SV=1	13677	21893	646	500	28	25	83.2	191	5.19	7011	1	1	1	546.29	1635.85	3	1635.85	-0.0014	0	14.88	0.1	K	IAGEWYSILLASDAK	E				11674
F1SN92	Epididymal-specific lipocalin-9 isoform X1 OS=Sus scrofa OX=9823 GN=SAL1 PE=3 SV=1	13677	21893	646	500	28	25	83.2	191	5.19	7012	1	1	1	818.932	1635.85	2	1635.85	-0.0013	0	63.61	1.1e-06	K	IAGEWYSILLASDAK	E				20422
F1SN92	Epididymal-specific lipocalin-9 isoform X1 OS=Sus scrofa OX=9823 GN=SAL1 PE=3 SV=1	13677	21893	646	500	28	25	83.2	191	5.19	7013	1	1	1	818.932	1635.85	2	1635.85	-0.0013	0	63.51	1.4e-06	K	IAGEWYSILLASDAK	E				20159
F1SN92	Epididymal-specific lipocalin-9 isoform X1 OS=Sus scrofa OX=9823 GN=SAL1 PE=3 SV=1	13677	21893	646	500	28	25	83.2	191	5.19	7014	1	1	1	818.932	1635.85	2	1635.85	-0.0012	0	70.84	3.4e-07	K	IAGEWYSILLASDAK	E				20282
F1SN92	Epididymal-specific lipocalin-9 isoform X1 OS=Sus scrofa OX=9823 GN=SAL1 PE=3 SV=1	13677	21893	646	500	28	25	83.2	191	5.19	7015	1	1	1	818.932	1635.85	2	1635.85	-0.001	0	60.43	2.2e-06	K	IAGEWYSILLASDAK	E				20103
F1SN92	Epididymal-specific lipocalin-9 isoform X1 OS=Sus scrofa OX=9823 GN=SAL1 PE=3 SV=1	13677	21893	646	500	28	25	83.2	191	5.19	7016	1	1	1	546.291	1635.85	3	1635.85	-0.0007	0	25.57	0.0056	K	IAGEWYSILLASDAK	E				15805
F1SN92	Epididymal-specific lipocalin-9 isoform X1 OS=Sus scrofa OX=9823 GN=SAL1 PE=3 SV=1	13677	21893	646	500	28	25	83.2	191	5.19	7017	1	1	1	818.932	1635.85	2	1635.85	-0.0006	0	67.97	1.3e-06	K	IAGEWYSILLASDAK	E				20193
F1SN92	Epididymal-specific lipocalin-9 isoform X1 OS=Sus scrofa OX=9823 GN=SAL1 PE=3 SV=1	13677	21893	646	500	28	25	83.2	191	5.19	7018	1	1	1	546.291	1635.85	3	1635.85	-0.0005	0	31.27	0.002	K	IAGEWYSILLASDAK	E				18122
F1SN92	Epididymal-specific lipocalin-9 isoform X1 OS=Sus scrofa OX=9823 GN=SAL1 PE=3 SV=1	13677	21893	646	500	28	25	83.2	191	5.19	7019	1	1	1	546.291	1635.85	3	1635.85	-0.0005	0	17.83	0.023	K	IAGEWYSILLASDAK	E				16936
F1SN92	Epididymal-specific lipocalin-9 isoform X1 OS=Sus scrofa OX=9823 GN=SAL1 PE=3 SV=1	13677	21893	646	500	28	25	83.2	191	5.19	7020	1	1	1	818.932	1635.85	2	1635.85	-0.0005	0	50.29	1.9e-05	K	IAGEWYSILLASDAK	E				18227
F1SN92	Epididymal-specific lipocalin-9 isoform X1 OS=Sus scrofa OX=9823 GN=SAL1 PE=3 SV=1	13677	21893	646	500	28	25	83.2	191	5.19	7021	1	1	1	818.933	1635.85	2	1635.85	-0.0004	0	18.58	0.018	K	IAGEWYSILLASDAK	E				15207
F1SN92	Epididymal-specific lipocalin-9 isoform X1 OS=Sus scrofa OX=9823 GN=SAL1 PE=3 SV=1	13677	21893	646	500	28	25	83.2	191	5.19	7022	1	1	1	546.291	1635.85	3	1635.85	-0.0003	0	37.27	0.0032	K	IAGEWYSILLASDAK	E				19774
F1SN92	Epididymal-specific lipocalin-9 isoform X1 OS=Sus scrofa OX=9823 GN=SAL1 PE=3 SV=1	13677	21893	646	500	28	25	83.2	191	5.19	7023	1	1	1	546.291	1635.85	3	1635.85	-0.0001	0	4.16	0.41	K	IAGEWYSILLASDAK	E				18875
F1SN92	Epididymal-specific lipocalin-9 isoform X1 OS=Sus scrofa OX=9823 GN=SAL1 PE=3 SV=1	13677	21893	646	500	28	25	83.2	191	5.19	7024	1	1	1	546.291	1635.85	3	1635.85	-0.0001	0	46.25	0.00054	K	IAGEWYSILLASDAK	E				14926
F1SN92	Epididymal-specific lipocalin-9 isoform X1 OS=Sus scrofa OX=9823 GN=SAL1 PE=3 SV=1	13677	21893	646	500	28	25	83.2	191	5.19	7025	1	1	1	818.933	1635.85	2	1635.85	-0.0001	0	89.47	6.4e-09	K	IAGEWYSILLASDAK	E				16464
F1SN92	Epididymal-specific lipocalin-9 isoform X1 OS=Sus scrofa OX=9823 GN=SAL1 PE=3 SV=1	13677	21893	646	500	28	25	83.2	191	5.19	7027	1	1	1	818.933	1635.85	2	1635.85	0	0	66.88	5.4e-07	K	IAGEWYSILLASDAK	E				17024
F1SN92	Epididymal-specific lipocalin-9 isoform X1 OS=Sus scrofa OX=9823 GN=SAL1 PE=3 SV=1	13677	21893	646	500	28	25	83.2	191	5.19	7028	1	1	1	818.933	1635.85	2	1635.85	0	0	70.71	8.5e-07	K	IAGEWYSILLASDAK	E				18545
F1SN92	Epididymal-specific lipocalin-9 isoform X1 OS=Sus scrofa OX=9823 GN=SAL1 PE=3 SV=1	13677	21893	646	500	28	25	83.2	191	5.19	7029	1	1	1	546.291	1635.85	3	1635.85	0.0001	0	27.92	0.019	K	IAGEWYSILLASDAK	E				16377
F1SN92	Epididymal-specific lipocalin-9 isoform X1 OS=Sus scrofa OX=9823 GN=SAL1 PE=3 SV=1	13677	21893	646	500	28	25	83.2	191	5.19	7030	1	1	1	546.291	1635.85	3	1635.85	0.0001	0	17.47	0.05	K	IAGEWYSILLASDAK	E				19184
F1SN92	Epididymal-specific lipocalin-9 isoform X1 OS=Sus scrofa OX=9823 GN=SAL1 PE=3 SV=1	13677	21893	646	500	28	25	83.2	191	5.19	7031	1	1	1	546.291	1635.85	3	1635.85	0.0001	0	18.19	0.02	K	IAGEWYSILLASDAK	E				18562
F1SN92	Epididymal-specific lipocalin-9 isoform X1 OS=Sus scrofa OX=9823 GN=SAL1 PE=3 SV=1	13677	21893	646	500	28	25	83.2	191	5.19	7032	1	1	1	818.933	1635.85	2	1635.85	0.0001	0	70.36	3.6e-07	K	IAGEWYSILLASDAK	E				20235
F1SN92	Epididymal-specific lipocalin-9 isoform X1 OS=Sus scrofa OX=9823 GN=SAL1 PE=3 SV=1	13677	21893	646	500	28	25	83.2	191	5.19	7033	1	1	1	818.933	1635.85	2	1635.85	0.0001	0	66.15	6.3e-07	K	IAGEWYSILLASDAK	E				17597
F1SN92	Epididymal-specific lipocalin-9 isoform X1 OS=Sus scrofa OX=9823 GN=SAL1 PE=3 SV=1	13677	21893	646	500	28	25	83.2	191	5.19	7034	1	1	1	546.291	1635.85	3	1635.85	0.0002	0	23.77	0.017	K	IAGEWYSILLASDAK	E				15213
F1SN92	Epididymal-specific lipocalin-9 isoform X1 OS=Sus scrofa OX=9823 GN=SAL1 PE=3 SV=1	13677	21893	646	500	28	25	83.2	191	5.19	7035	1	1	1	546.291	1635.85	3	1635.85	0.0002	0	39.54	0.00037	K	IAGEWYSILLASDAK	E				17810
F1SN92	Epididymal-specific lipocalin-9 isoform X1 OS=Sus scrofa OX=9823 GN=SAL1 PE=3 SV=1	13677	21893	646	500	28	25	83.2	191	5.19	7036	1	1	1	818.933	1635.85	2	1635.85	0.0003	0	82.2	7.1e-08	K	IAGEWYSILLASDAK	E				15052
F1SN92	Epididymal-specific lipocalin-9 isoform X1 OS=Sus scrofa OX=9823 GN=SAL1 PE=3 SV=1	13677	21893	646	500	28	25	83.2	191	5.19	7037	1	1	1	818.933	1635.85	2	1635.85	0.0003	0	76.72	3.8e-07	K	IAGEWYSILLASDAK	E				15613
F1SN92	Epididymal-specific lipocalin-9 isoform X1 OS=Sus scrofa OX=9823 GN=SAL1 PE=3 SV=1	13677	21893	646	500	28	25	83.2	191	5.19	7038	1	1	1	818.933	1635.85	2	1635.85	0.0003	0	77.94	8.5e-08	K	IAGEWYSILLASDAK	E				15895
F1SN92	Epididymal-specific lipocalin-9 isoform X1 OS=Sus scrofa OX=9823 GN=SAL1 PE=3 SV=1	13677	21893	646	500	28	25	83.2	191	5.19	7039	1	1	1	818.933	1635.85	2	1635.85	0.0004	0	83.59	2.5e-08	K	IAGEWYSILLASDAK	E				16747
F1SN92	Epididymal-specific lipocalin-9 isoform X1 OS=Sus scrofa OX=9823 GN=SAL1 PE=3 SV=1	13677	21893	646	500	28	25	83.2	191	5.19	7040	1	1	1	818.933	1635.85	2	1635.85	0.0004	0	67.79	4.4e-07	K	IAGEWYSILLASDAK	E				18855
F1SN92	Epididymal-specific lipocalin-9 isoform X1 OS=Sus scrofa OX=9823 GN=SAL1 PE=3 SV=1	13677	21893	646	500	28	25	83.2	191	5.19	7041	1	1	1	818.933	1635.85	2	1635.85	0.0005	0	83.9	1.4e-07	K	IAGEWYSILLASDAK	E				14757
F1SN92	Epididymal-specific lipocalin-9 isoform X1 OS=Sus scrofa OX=9823 GN=SAL1 PE=3 SV=1	13677	21893	646	500	28	25	83.2	191	5.19	7042	1	1	1	818.933	1635.85	2	1635.85	0.0005	0	86.14	2.5e-08	K	IAGEWYSILLASDAK	E				14382
F1SN92	Epididymal-specific lipocalin-9 isoform X1 OS=Sus scrofa OX=9823 GN=SAL1 PE=3 SV=1	13677	21893	646	500	28	25	83.2	191	5.19	7043	1	1	1	546.291	1635.85	3	1635.85	0.0006	0	29.76	0.015	K	IAGEWYSILLASDAK	E				14629
F1SN92	Epididymal-specific lipocalin-9 isoform X1 OS=Sus scrofa OX=9823 GN=SAL1 PE=3 SV=1	13677	21893	646	500	28	25	83.2	191	5.19	7044	1	1	1	546.291	1635.85	3	1635.85	0.0008	0	27.51	0.02	K	IAGEWYSILLASDAK	E				16088
F1SN92	Epididymal-specific lipocalin-9 isoform X1 OS=Sus scrofa OX=9823 GN=SAL1 PE=3 SV=1	13677	21893	646	500	28	25	83.2	191	5.19	7045	1	1	1	818.933	1635.85	2	1635.85	0.0011	0	78.98	4.3e-08	K	IAGEWYSILLASDAK	E				17903
F1SN92	Epididymal-specific lipocalin-9 isoform X1 OS=Sus scrofa OX=9823 GN=SAL1 PE=3 SV=1	13677	21893	646	500	28	25	83.2	191	5.19	7046	1	1	1	818.933	1635.85	2	1635.85	0.0012	0	91.09	4.2e-09	K	IAGEWYSILLASDAK	E				16177
F1SN92	Epididymal-specific lipocalin-9 isoform X1 OS=Sus scrofa OX=9823 GN=SAL1 PE=3 SV=1	13677	21893	646	500	28	25	83.2	191	5.19	7047	1	1	1	818.933	1635.85	2	1635.85	0.0012	0	65.81	6.9e-07	K	IAGEWYSILLASDAK	E				20559
F1SN92	Epididymal-specific lipocalin-9 isoform X1 OS=Sus scrofa OX=9823 GN=SAL1 PE=3 SV=1	13677	21893	646	500	28	25	83.2	191	5.19	7048	1	1	1	546.291	1635.85	3	1635.85	0.0013	0	24.12	0.0074	K	IAGEWYSILLASDAK	E				16658
F1SN92	Epididymal-specific lipocalin-9 isoform X1 OS=Sus scrofa OX=9823 GN=SAL1 PE=3 SV=1	13677	21893	646	500	28	25	83.2	191	5.19	7049	1	1	1	818.933	1635.85	2	1635.85	0.0015	0	65.58	7.1e-07	K	IAGEWYSILLASDAK	E				19167
F1SN92	Epididymal-specific lipocalin-9 isoform X1 OS=Sus scrofa OX=9823 GN=SAL1 PE=3 SV=1	13677	21893	646	500	28	25	83.2	191	5.19	7050	1	1	1	546.292	1635.85	3	1635.85	0.0019	0	30.43	0.0099	K	IAGEWYSILLASDAK	E				14383
F1SN92	Epididymal-specific lipocalin-9 isoform X1 OS=Sus scrofa OX=9823 GN=SAL1 PE=3 SV=1	13677	21893	646	500	28	25	83.2	191	5.19	7051	1	1	1	818.934	1635.85	2	1635.85	0.002	0	66.76	5.5e-07	K	IAGEWYSILLASDAK	E				17297
F1SN92	Epididymal-specific lipocalin-9 isoform X1 OS=Sus scrofa OX=9823 GN=SAL1 PE=3 SV=1	13677	21893	646	500	28	25	83.2	191	5.19	7052	1	1	1	546.292	1635.85	3	1635.85	0.0021	0	26.58	0.024	K	IAGEWYSILLASDAK	E				17214
F1SN92	Epididymal-specific lipocalin-9 isoform X1 OS=Sus scrofa OX=9823 GN=SAL1 PE=3 SV=1	13677	21893	646	500	28	25	83.2	191	5.19	7053	1	1	1	818.934	1635.85	2	1635.85	0.0026	0	81.3	4.3e-08	K	IAGEWYSILLASDAK	E				15345
F1SN92	Epididymal-specific lipocalin-9 isoform X1 OS=Sus scrofa OX=9823 GN=SAL1 PE=3 SV=1	13677	21893	646	500	28	25	83.2	191	5.19	7054	1	1	1	818.935	1635.85	2	1635.85	0.0038	0	65.18	1.3e-06	K	IAGEWYSILLASDAK	E				20053
F1SN92	Epididymal-specific lipocalin-9 isoform X1 OS=Sus scrofa OX=9823 GN=SAL1 PE=3 SV=1	13677	21893	646	500	28	25	83.2	191	5.19	7055	1	1	1	546.292	1635.85	3	1635.85	0.0039	0	18.83	0.017	K	IAGEWYSILLASDAK	E				17503
F1SN92	Epididymal-specific lipocalin-9 isoform X1 OS=Sus scrofa OX=9823 GN=SAL1 PE=3 SV=1	13677	21893	646	500	28	25	83.2	191	5.19	7057	1	1	1	818.939	1635.86	2	1635.85	0.0126	0	45.97	4.9e-05	K	IAGEWYSILLASDAK	E				19474
F1SN92	Epididymal-specific lipocalin-9 isoform X1 OS=Sus scrofa OX=9823 GN=SAL1 PE=3 SV=1	13677	21893	646	500	28	25	83.2	191	5.19	7497	1	1	0	559.901	1676.68	3	1676.68	0.0001	0	2.9	0.53	K	VNGECTDFYAVCDK	V				6107
F1SN92	Epididymal-specific lipocalin-9 isoform X1 OS=Sus scrofa OX=9823 GN=SAL1 PE=3 SV=1	13677	21893	646	500	28	25	83.2	191	5.19	7498	1	1	0	839.348	1676.68	2	1676.68	0.0004	0	83.71	1.4e-08	K	VNGECTDFYAVCDK	V				6064
F1SN92	Epididymal-specific lipocalin-9 isoform X1 OS=Sus scrofa OX=9823 GN=SAL1 PE=3 SV=1	13677	21893	646	500	28	25	83.2	191	5.19	8236	1	1	0	870.95	1739.89	2	1739.89	-0.0062	1	16.48	0.077	K	DKFVEICQQYGIIK	E				11242
F1SN92	Epididymal-specific lipocalin-9 isoform X1 OS=Sus scrofa OX=9823 GN=SAL1 PE=3 SV=1	13677	21893	646	500	28	25	83.2	191	5.19	8237	1	1	0	580.97	1739.89	3	1739.89	-0.0032	1	13.45	0.17	K	DKFVEICQQYGIIK	E				11189
F1SN92	Epididymal-specific lipocalin-9 isoform X1 OS=Sus scrofa OX=9823 GN=SAL1 PE=3 SV=1	13677	21893	646	500	28	25	83.2	191	5.19	8238	1	1	0	870.952	1739.89	2	1739.89	-0.0031	1	55.67	0.00093	K	DKFVEICQQYGIIK	E				10365
F1SN92	Epididymal-specific lipocalin-9 isoform X1 OS=Sus scrofa OX=9823 GN=SAL1 PE=3 SV=1	13677	21893	646	500	28	25	83.2	191	5.19	8239	1	1	0	580.97	1739.89	3	1739.89	-0.0024	1	6.53	0.52	K	DKFVEICQQYGIIK	E				12417
F1SN92	Epididymal-specific lipocalin-9 isoform X1 OS=Sus scrofa OX=9823 GN=SAL1 PE=3 SV=1	13677	21893	646	500	28	25	83.2	191	5.19	8240	1	1	0	580.97	1739.89	3	1739.89	-0.0023	1	42.34	0.00012	K	DKFVEICQQYGIIK	E				9417
F1SN92	Epididymal-specific lipocalin-9 isoform X1 OS=Sus scrofa OX=9823 GN=SAL1 PE=3 SV=1	13677	21893	646	500	28	25	83.2	191	5.19	8245	1	1	0	870.953	1739.89	2	1739.89	-0.001	1	16.92	0.045	K	DKFVEICQQYGIIK	E				11794
F1SN92	Epididymal-specific lipocalin-9 isoform X1 OS=Sus scrofa OX=9823 GN=SAL1 PE=3 SV=1	13677	21893	646	500	28	25	83.2	191	5.19	8252	1	1	0	580.971	1739.89	3	1739.89	0.0001	1	40.83	0.00048	K	DKFVEICQQYGIIK	E				8977
F1SN92	Epididymal-specific lipocalin-9 isoform X1 OS=Sus scrofa OX=9823 GN=SAL1 PE=3 SV=1	13677	21893	646	500	28	25	83.2	191	5.19	8255	1	1	0	580.971	1739.89	3	1739.89	0.0006	1	56.19	5.7e-05	K	DKFVEICQQYGIIK	E				8645
F1SN92	Epididymal-specific lipocalin-9 isoform X1 OS=Sus scrofa OX=9823 GN=SAL1 PE=3 SV=1	13677	21893	646	500	28	25	83.2	191	5.19	8256	1	1	0	580.971	1739.89	3	1739.89	0.0006	1	50.96	6.3e-05	K	DKFVEICQQYGIIK	E				10086
F1SN92	Epididymal-specific lipocalin-9 isoform X1 OS=Sus scrofa OX=9823 GN=SAL1 PE=3 SV=1	13677	21893	646	500	28	25	83.2	191	5.19	8259	1	1	0	870.953	1739.89	2	1739.89	0.0009	1	89.85	3.7e-07	K	DKFVEICQQYGIIK	E				8625
F1SN92	Epididymal-specific lipocalin-9 isoform X1 OS=Sus scrofa OX=9823 GN=SAL1 PE=3 SV=1	13677	21893	646	500	28	25	83.2	191	5.19	8262	1	1	0	870.954	1739.89	2	1739.89	0.0013	1	64.84	4.9e-05	K	DKFVEICQQYGIIK	E				8957
F1SN92	Epididymal-specific lipocalin-9 isoform X1 OS=Sus scrofa OX=9823 GN=SAL1 PE=3 SV=1	13677	21893	646	500	28	25	83.2	191	5.19	8263	1	1	0	580.972	1739.89	3	1739.89	0.0014	1	2.34	0.6	K	DKFVEICQQYGIIK	E				18312
F1SN92	Epididymal-specific lipocalin-9 isoform X1 OS=Sus scrofa OX=9823 GN=SAL1 PE=3 SV=1	13677	21893	646	500	28	25	83.2	191	5.19	8265	1	1	0	870.954	1739.89	2	1739.89	0.0018	1	18.38	0.29	K	DKFVEICQQYGIIK	E				10883
F1SN92	Epididymal-specific lipocalin-9 isoform X1 OS=Sus scrofa OX=9823 GN=SAL1 PE=3 SV=1	13677	21893	646	500	28	25	83.2	191	5.19	8268	1	1	0	580.972	1739.89	3	1739.89	0.0025	1	11.22	0.3	K	DKFVEICQQYGIIK	E				11803
F1SN92	Epididymal-specific lipocalin-9 isoform X1 OS=Sus scrofa OX=9823 GN=SAL1 PE=3 SV=1	13677	21893	646	500	28	25	83.2	191	5.19	8270	1	1	0	580.973	1739.9	3	1739.89	0.0069	1	9.01	0.18	K	DKFVEICQQYGIIK	E				11893
F1SN92	Epididymal-specific lipocalin-9 isoform X1 OS=Sus scrofa OX=9823 GN=SAL1 PE=3 SV=1	13677	21893	646	500	28	25	83.2	191	5.19	8279	1	1	0	581.3	1740.88	3	1740.88	0.0012	1	15.78	0.042	K	DKFVEICQQYGIIK	E	Deamidated (NQ)	0.00000001000000.0		9748
F1SN92	Epididymal-specific lipocalin-9 isoform X1 OS=Sus scrofa OX=9823 GN=SAL1 PE=3 SV=1	13677	21893	646	500	28	25	83.2	191	5.19	8280	3	1	0	581.3	1740.88	3	1740.88	0.0023	1	4.77	1.7	K	DKFVEICQQYGIIK	E	Deamidated (NQ)	0.00000000100000.0		13751
F1SN92	Epididymal-specific lipocalin-9 isoform X1 OS=Sus scrofa OX=9823 GN=SAL1 PE=3 SV=1	13677	21893	646	500	28	25	83.2	191	5.19	8281	1	1	0	871.446	1740.88	2	1740.88	0.0025	1	67.45	5.7e-06	K	DKFVEICQQYGIIK	E	Deamidated (NQ)	0.00000000100000.0		9681
F1SN92	Epididymal-specific lipocalin-9 isoform X1 OS=Sus scrofa OX=9823 GN=SAL1 PE=3 SV=1	13677	21893	646	500	28	25	83.2	191	5.19	8282	1	1	0	871.448	1740.88	2	1740.88	0.0057	1	55.93	4.1e-05	K	DKFVEICQQYGIIK	E	Deamidated (NQ)	0.00000000100000.0		9280
F1SN92	Epididymal-specific lipocalin-9 isoform X1 OS=Sus scrofa OX=9823 GN=SAL1 PE=3 SV=1	13677	21893	646	500	28	25	83.2	191	5.19	8286	1	1	0	871.452	1740.89	2	1740.88	0.0142	1	66.05	4.9e-06	K	DKFVEICQQYGIIK	E	Deamidated (NQ)	0.00000001000000.0		10017
F1SN92	Epididymal-specific lipocalin-9 isoform X1 OS=Sus scrofa OX=9823 GN=SAL1 PE=3 SV=1	13677	21893	646	500	28	25	83.2	191	5.19	8292	1	1	0	871.929	1741.84	2	1741.86	-0.0164	1	22.75	0.044	K	DKFVEICQQYGIIK	E	2 Deamidated (NQ)	0.00000001100000.0		10219
F1SN92	Epididymal-specific lipocalin-9 isoform X1 OS=Sus scrofa OX=9823 GN=SAL1 PE=3 SV=1	13677	21893	646	500	28	25	83.2	191	5.19	8851	1	1	0	602.596	1804.77	3	1804.78	-0.0089	1	23.54	0.0072	R	KVNGECTDFYAVCDK	V				4230
F1SN92	Epididymal-specific lipocalin-9 isoform X1 OS=Sus scrofa OX=9823 GN=SAL1 PE=3 SV=1	13677	21893	646	500	28	25	83.2	191	5.19	8853	1	1	0	602.599	1804.78	3	1804.78	-0.0007	1	12.62	0.065	R	KVNGECTDFYAVCDK	V				2660
F1SN92	Epididymal-specific lipocalin-9 isoform X1 OS=Sus scrofa OX=9823 GN=SAL1 PE=3 SV=1	13677	21893	646	500	28	25	83.2	191	5.19	8861	1	1	0	903.885	1805.76	2	1805.76	-0.004	1	88.1	5.5e-09	R	KVNGECTDFYAVCDK	V	Deamidated (NQ)	0.001000000000000.0		4997
F1SN92	Epididymal-specific lipocalin-9 isoform X1 OS=Sus scrofa OX=9823 GN=SAL1 PE=3 SV=1	13677	21893	646	500	28	25	83.2	191	5.19	8862	1	1	0	602.927	1805.76	3	1805.76	-0.0022	1	43.99	7.5e-05	R	KVNGECTDFYAVCDK	V	Deamidated (NQ)	0.001000000000000.0		4645
F1SN92	Epididymal-specific lipocalin-9 isoform X1 OS=Sus scrofa OX=9823 GN=SAL1 PE=3 SV=1	13677	21893	646	500	28	25	83.2	191	5.19	8863	1	1	0	903.887	1805.76	2	1805.76	-0.001	1	116.03	1.8e-11	R	KVNGECTDFYAVCDK	V	Deamidated (NQ)	0.001000000000000.0		4660
F1SN92	Epididymal-specific lipocalin-9 isoform X1 OS=Sus scrofa OX=9823 GN=SAL1 PE=3 SV=1	13677	21893	646	500	28	25	83.2	191	5.19	8864	1	1	0	602.928	1805.76	3	1805.76	0.0008	1	33.77	0.00068	R	KVNGECTDFYAVCDK	V	Deamidated (NQ)	0.001000000000000.0		4987
F1SN92	Epididymal-specific lipocalin-9 isoform X1 OS=Sus scrofa OX=9823 GN=SAL1 PE=3 SV=1	13677	21893	646	500	28	25	83.2	191	5.19	10177	1	1	1	646.651	1936.93	3	1936.93	-0.002	1	24.83	0.018	K	VGDGVYTVAYYGENKFR	L				7705
F1SN92	Epididymal-specific lipocalin-9 isoform X1 OS=Sus scrofa OX=9823 GN=SAL1 PE=3 SV=1	13677	21893	646	500	28	25	83.2	191	5.19	10179	1	1	1	646.653	1936.94	3	1936.93	0.0047	1	13.72	0.098	K	VGDGVYTVAYYGENKFR	L				6871
F1SN92	Epididymal-specific lipocalin-9 isoform X1 OS=Sus scrofa OX=9823 GN=SAL1 PE=3 SV=1	13677	21893	646	500	28	25	83.2	191	5.19	10186	1	1	1	969.967	1937.92	2	1937.92	0.0035	1	79.39	4.6e-08	K	VGDGVYTVAYYGENKFR	L	Deamidated (NQ)	0.00000000000001000.0		7818
F1SN92	Epididymal-specific lipocalin-9 isoform X1 OS=Sus scrofa OX=9823 GN=SAL1 PE=3 SV=1	13677	21893	646	500	28	25	83.2	191	5.19	10187	1	1	1	646.981	1937.92	3	1937.92	0.0045	1	69.24	3.2e-07	K	VGDGVYTVAYYGENKFR	L	Deamidated (NQ)	0.00000000000001000.0		8045
F1SN92	Epididymal-specific lipocalin-9 isoform X1 OS=Sus scrofa OX=9823 GN=SAL1 PE=3 SV=1	13677	21893	646	500	28	25	83.2	191	5.19	10188	1	1	1	646.982	1937.93	3	1937.92	0.0091	1	27.03	0.0029	K	VGDGVYTVAYYGENKFR	L	Deamidated (NQ)	0.00000000000001000.0		8372
F1SN92	Epididymal-specific lipocalin-9 isoform X1 OS=Sus scrofa OX=9823 GN=SAL1 PE=3 SV=1	13677	21893	646	500	28	25	83.2	191	5.19	10471	1	1	0	661.361	1981.06	3	1981.07	-0.0103	2	33.42	0.00083	K	LKDKFVEICQQYGIIK	E				6233
F1SN92	Epididymal-specific lipocalin-9 isoform X1 OS=Sus scrofa OX=9823 GN=SAL1 PE=3 SV=1	13677	21893	646	500	28	25	83.2	191	5.19	10472	1	1	0	661.362	1981.06	3	1981.07	-0.0067	2	28.44	0.0022	K	LKDKFVEICQQYGIIK	E				8530
F1SN92	Epididymal-specific lipocalin-9 isoform X1 OS=Sus scrofa OX=9823 GN=SAL1 PE=3 SV=1	13677	21893	646	500	28	25	83.2	191	5.19	10473	1	1	0	991.539	1981.06	2	1981.07	-0.0061	2	69.57	3e-07	K	LKDKFVEICQQYGIIK	E				7604
F1SN92	Epididymal-specific lipocalin-9 isoform X1 OS=Sus scrofa OX=9823 GN=SAL1 PE=3 SV=1	13677	21893	646	500	28	25	83.2	191	5.19	10474	1	1	0	991.54	1981.07	2	1981.07	-0.0048	2	30.79	0.004	K	LKDKFVEICQQYGIIK	E				6241
F1SN92	Epididymal-specific lipocalin-9 isoform X1 OS=Sus scrofa OX=9823 GN=SAL1 PE=3 SV=1	13677	21893	646	500	28	25	83.2	191	5.19	10475	1	1	0	496.275	1981.07	4	1981.07	-0.0014	2	30.34	0.032	K	LKDKFVEICQQYGIIK	E				7608
F1SN92	Epididymal-specific lipocalin-9 isoform X1 OS=Sus scrofa OX=9823 GN=SAL1 PE=3 SV=1	13677	21893	646	500	28	25	83.2	191	5.19	10476	1	1	0	991.543	1981.07	2	1981.07	0	2	34.22	0.00062	K	LKDKFVEICQQYGIIK	E				7968
F1SN92	Epididymal-specific lipocalin-9 isoform X1 OS=Sus scrofa OX=9823 GN=SAL1 PE=3 SV=1	13677	21893	646	500	28	25	83.2	191	5.19	10477	1	1	0	496.275	1981.07	4	1981.07	0.0001	2	21.21	0.068	K	LKDKFVEICQQYGIIK	E				7940
F1SN92	Epididymal-specific lipocalin-9 isoform X1 OS=Sus scrofa OX=9823 GN=SAL1 PE=3 SV=1	13677	21893	646	500	28	25	83.2	191	5.19	10478	1	1	0	496.275	1981.07	4	1981.07	0.0003	2	10.06	0.11	K	LKDKFVEICQQYGIIK	E				6240
F1SN92	Epididymal-specific lipocalin-9 isoform X1 OS=Sus scrofa OX=9823 GN=SAL1 PE=3 SV=1	13677	21893	646	500	28	25	83.2	191	5.19	10479	1	1	0	661.365	1981.07	3	1981.07	0.0025	2	55.8	1.3e-05	K	LKDKFVEICQQYGIIK	E				7594
F1SN92	Epididymal-specific lipocalin-9 isoform X1 OS=Sus scrofa OX=9823 GN=SAL1 PE=3 SV=1	13677	21893	646	500	28	25	83.2	191	5.19	10480	1	1	0	661.365	1981.07	3	1981.07	0.0034	2	33.72	0.0013	K	LKDKFVEICQQYGIIK	E				7933
F1SN92	Epididymal-specific lipocalin-9 isoform X1 OS=Sus scrofa OX=9823 GN=SAL1 PE=3 SV=1	13677	21893	646	500	28	25	83.2	191	5.19	10481	1	1	0	661.366	1981.08	3	1981.07	0.0043	2	4.5	0.48	K	LKDKFVEICQQYGIIK	E				9046
F1SN92	Epididymal-specific lipocalin-9 isoform X1 OS=Sus scrofa OX=9823 GN=SAL1 PE=3 SV=1	13677	21893	646	500	28	25	83.2	191	5.19	10492	1	1	0	661.694	1982.06	3	1982.05	0.0069	2	9.71	0.6	K	LKDKFVEICQQYGIIK	E	Deamidated (NQ)	0.0000000000100000.0		6702
F1SN92	Epididymal-specific lipocalin-9 isoform X1 OS=Sus scrofa OX=9823 GN=SAL1 PE=3 SV=1	13677	21893	646	500	28	25	83.2	191	5.19	10960	1	1	1	515.753	2058.98	4	2058.98	0.0036	1	18.07	0.03	K	ENIEENGSMRVFVEHIR	V	Deamidated (NQ)	0.01000000000000000.0		7934
F1SN92	Epididymal-specific lipocalin-9 isoform X1 OS=Sus scrofa OX=9823 GN=SAL1 PE=3 SV=1	13677	21893	646	500	28	25	83.2	191	5.19	10961	1	1	1	687.337	2058.99	3	2058.98	0.0097	1	28.95	0.0044	K	ENIEENGSMRVFVEHIR	V	Deamidated (NQ)	0.00000100000000000.0		7279
F1SN92	Epididymal-specific lipocalin-9 isoform X1 OS=Sus scrofa OX=9823 GN=SAL1 PE=3 SV=1	13677	21893	646	500	28	25	83.2	191	5.19	11103	1	1	0	1043.03	2084.04	2	2084.04	-0.0022	1	15.59	0.066	K	TFQLMEFYGRKPDVEPK	L				8430
F1SN92	Epididymal-specific lipocalin-9 isoform X1 OS=Sus scrofa OX=9823 GN=SAL1 PE=3 SV=1	13677	21893	646	500	28	25	83.2	191	5.19	11104	1	1	0	522.017	2084.04	4	2084.04	-0.0013	1	17.38	0.069	K	TFQLMEFYGRKPDVEPK	L				8529
F1SN92	Epididymal-specific lipocalin-9 isoform X1 OS=Sus scrofa OX=9823 GN=SAL1 PE=3 SV=1	13677	21893	646	500	28	25	83.2	191	5.19	11105	1	1	0	522.017	2084.04	4	2084.04	-0.0011	1	3.52	0.47	K	TFQLMEFYGRKPDVEPK	L				8186
F1SN92	Epididymal-specific lipocalin-9 isoform X1 OS=Sus scrofa OX=9823 GN=SAL1 PE=3 SV=1	13677	21893	646	500	28	25	83.2	191	5.19	11107	1	1	0	695.688	2084.04	3	2084.04	0.0017	1	19.3	0.032	K	TFQLMEFYGRKPDVEPK	L				8450
F1SN92	Epididymal-specific lipocalin-9 isoform X1 OS=Sus scrofa OX=9823 GN=SAL1 PE=3 SV=1	13677	21893	646	500	28	25	83.2	191	5.19	12670	1	1	0	1209.14	2416.26	2	2416.26	-0.007	0	46.7	8.8e-05	R	LLEVNYSDYVILHLVNVNGDK	T				20148
F1SN92	Epididymal-specific lipocalin-9 isoform X1 OS=Sus scrofa OX=9823 GN=SAL1 PE=3 SV=1	13677	21893	646	500	28	25	83.2	191	5.19	12672	1	1	0	1209.14	2416.26	2	2416.26	-0.0061	0	15.63	0.044	R	LLEVNYSDYVILHLVNVNGDK	T				20593
F1SN92	Epididymal-specific lipocalin-9 isoform X1 OS=Sus scrofa OX=9823 GN=SAL1 PE=3 SV=1	13677	21893	646	500	28	25	83.2	191	5.19	12673	1	1	0	1209.14	2416.26	2	2416.26	-0.0047	0	41.9	0.00051	R	LLEVNYSDYVILHLVNVNGDK	T				20127
F1SN92	Epididymal-specific lipocalin-9 isoform X1 OS=Sus scrofa OX=9823 GN=SAL1 PE=3 SV=1	13677	21893	646	500	28	25	83.2	191	5.19	12674	1	1	0	1209.14	2416.26	2	2416.26	-0.0047	0	36.96	0.00034	R	LLEVNYSDYVILHLVNVNGDK	T				18295
F1SN92	Epididymal-specific lipocalin-9 isoform X1 OS=Sus scrofa OX=9823 GN=SAL1 PE=3 SV=1	13677	21893	646	500	28	25	83.2	191	5.19	12675	1	1	0	806.427	2416.26	3	2416.26	-0.0046	0	27.96	0.0054	R	LLEVNYSDYVILHLVNVNGDK	T				20743
F1SN92	Epididymal-specific lipocalin-9 isoform X1 OS=Sus scrofa OX=9823 GN=SAL1 PE=3 SV=1	13677	21893	646	500	28	25	83.2	191	5.19	12676	1	1	0	1209.14	2416.26	2	2416.26	-0.0032	0	50.22	2e-05	R	LLEVNYSDYVILHLVNVNGDK	T				20441
F1SN92	Epididymal-specific lipocalin-9 isoform X1 OS=Sus scrofa OX=9823 GN=SAL1 PE=3 SV=1	13677	21893	646	500	28	25	83.2	191	5.19	12677	1	1	0	1209.14	2416.26	2	2416.26	-0.0032	0	41.62	0.00013	R	LLEVNYSDYVILHLVNVNGDK	T				19834
F1SN92	Epididymal-specific lipocalin-9 isoform X1 OS=Sus scrofa OX=9823 GN=SAL1 PE=3 SV=1	13677	21893	646	500	28	25	83.2	191	5.19	12679	1	1	0	806.428	2416.26	3	2416.26	-0.0021	0	78.9	7.3e-08	R	LLEVNYSDYVILHLVNVNGDK	T				20291
F1SN92	Epididymal-specific lipocalin-9 isoform X1 OS=Sus scrofa OX=9823 GN=SAL1 PE=3 SV=1	13677	21893	646	500	28	25	83.2	191	5.19	12680	1	1	0	1209.14	2416.26	2	2416.26	-0.0018	0	37.01	0.0006	R	LLEVNYSDYVILHLVNVNGDK	T				19551
F1SN92	Epididymal-specific lipocalin-9 isoform X1 OS=Sus scrofa OX=9823 GN=SAL1 PE=3 SV=1	13677	21893	646	500	28	25	83.2	191	5.19	12681	1	1	0	806.428	2416.26	3	2416.26	-0.0017	0	55.21	6.7e-06	R	LLEVNYSDYVILHLVNVNGDK	T				20374
F1SN92	Epididymal-specific lipocalin-9 isoform X1 OS=Sus scrofa OX=9823 GN=SAL1 PE=3 SV=1	13677	21893	646	500	28	25	83.2	191	5.19	12682	1	1	0	806.428	2416.26	3	2416.26	-0.0015	0	33.33	0.00082	R	LLEVNYSDYVILHLVNVNGDK	T				20160
F1SN92	Epididymal-specific lipocalin-9 isoform X1 OS=Sus scrofa OX=9823 GN=SAL1 PE=3 SV=1	13677	21893	646	500	28	25	83.2	191	5.19	12683	1	1	0	806.428	2416.26	3	2416.26	-0.0013	0	20.86	0.011	R	LLEVNYSDYVILHLVNVNGDK	T				14811
F1SN92	Epididymal-specific lipocalin-9 isoform X1 OS=Sus scrofa OX=9823 GN=SAL1 PE=3 SV=1	13677	21893	646	500	28	25	83.2	191	5.19	12684	1	1	0	1209.14	2416.26	2	2416.26	-0.001	0	36.89	0.0023	R	LLEVNYSDYVILHLVNVNGDK	T				20188
F1SN92	Epididymal-specific lipocalin-9 isoform X1 OS=Sus scrofa OX=9823 GN=SAL1 PE=3 SV=1	13677	21893	646	500	28	25	83.2	191	5.19	12685	1	1	0	806.428	2416.26	3	2416.26	-0.0004	0	29.31	0.0018	R	LLEVNYSDYVILHLVNVNGDK	T				20335
F1SN92	Epididymal-specific lipocalin-9 isoform X1 OS=Sus scrofa OX=9823 GN=SAL1 PE=3 SV=1	13677	21893	646	500	28	25	83.2	191	5.19	12686	1	1	0	1209.14	2416.26	2	2416.26	-0.0003	0	109.95	9.1e-11	R	LLEVNYSDYVILHLVNVNGDK	T				15407
F1SN92	Epididymal-specific lipocalin-9 isoform X1 OS=Sus scrofa OX=9823 GN=SAL1 PE=3 SV=1	13677	21893	646	500	28	25	83.2	191	5.19	12687	1	1	0	1209.14	2416.26	2	2416.26	-0.0003	0	101.43	3.1e-10	R	LLEVNYSDYVILHLVNVNGDK	T				15690
F1SN92	Epididymal-specific lipocalin-9 isoform X1 OS=Sus scrofa OX=9823 GN=SAL1 PE=3 SV=1	13677	21893	646	500	28	25	83.2	191	5.19	12688	1	1	0	806.428	2416.26	3	2416.26	0	0	48.12	3.4e-05	R	LLEVNYSDYVILHLVNVNGDK	T				19806
F1SN92	Epididymal-specific lipocalin-9 isoform X1 OS=Sus scrofa OX=9823 GN=SAL1 PE=3 SV=1	13677	21893	646	500	28	25	83.2	191	5.19	12689	1	1	0	1209.14	2416.26	2	2416.26	0	0	122.17	2.1e-11	R	LLEVNYSDYVILHLVNVNGDK	T				15133
F1SN92	Epididymal-specific lipocalin-9 isoform X1 OS=Sus scrofa OX=9823 GN=SAL1 PE=3 SV=1	13677	21893	646	500	28	25	83.2	191	5.19	12690	1	1	0	806.429	2416.26	3	2416.26	0.0007	0	76.07	8.3e-08	R	LLEVNYSDYVILHLVNVNGDK	T				20588
F1SN92	Epididymal-specific lipocalin-9 isoform X1 OS=Sus scrofa OX=9823 GN=SAL1 PE=3 SV=1	13677	21893	646	500	28	25	83.2	191	5.19	12691	1	1	0	806.429	2416.26	3	2416.26	0.001	0	53.92	1.2e-05	R	LLEVNYSDYVILHLVNVNGDK	T				15379
F1SN92	Epididymal-specific lipocalin-9 isoform X1 OS=Sus scrofa OX=9823 GN=SAL1 PE=3 SV=1	13677	21893	646	500	28	25	83.2	191	5.19	12692	1	1	0	806.429	2416.26	3	2416.26	0.0012	0	42.04	0.00011	R	LLEVNYSDYVILHLVNVNGDK	T				19520
F1SN92	Epididymal-specific lipocalin-9 isoform X1 OS=Sus scrofa OX=9823 GN=SAL1 PE=3 SV=1	13677	21893	646	500	28	25	83.2	191	5.19	12693	1	1	0	806.429	2416.27	3	2416.26	0.0014	0	32.61	0.001	R	LLEVNYSDYVILHLVNVNGDK	T				20243
F1SN92	Epididymal-specific lipocalin-9 isoform X1 OS=Sus scrofa OX=9823 GN=SAL1 PE=3 SV=1	13677	21893	646	500	28	25	83.2	191	5.19	12694	1	1	0	806.429	2416.27	3	2416.26	0.0014	0	70.33	2.5e-07	R	LLEVNYSDYVILHLVNVNGDK	T				20437
F1SN92	Epididymal-specific lipocalin-9 isoform X1 OS=Sus scrofa OX=9823 GN=SAL1 PE=3 SV=1	13677	21893	646	500	28	25	83.2	191	5.19	12696	1	1	0	806.429	2416.27	3	2416.26	0.0018	0	84.93	1.1e-08	R	LLEVNYSDYVILHLVNVNGDK	T				19216
F1SN92	Epididymal-specific lipocalin-9 isoform X1 OS=Sus scrofa OX=9823 GN=SAL1 PE=3 SV=1	13677	21893	646	500	28	25	83.2	191	5.19	12697	1	1	0	806.429	2416.27	3	2416.26	0.0018	0	65.05	8e-07	R	LLEVNYSDYVILHLVNVNGDK	T				18585
F1SN92	Epididymal-specific lipocalin-9 isoform X1 OS=Sus scrofa OX=9823 GN=SAL1 PE=3 SV=1	13677	21893	646	500	28	25	83.2	191	5.19	12698	1	1	0	806.429	2416.27	3	2416.26	0.002	0	58.25	3.5e-06	R	LLEVNYSDYVILHLVNVNGDK	T				15666
F1SN92	Epididymal-specific lipocalin-9 isoform X1 OS=Sus scrofa OX=9823 GN=SAL1 PE=3 SV=1	13677	21893	646	500	28	25	83.2	191	5.19	12699	1	1	0	806.429	2416.27	3	2416.26	0.002	0	50.59	1.8e-05	R	LLEVNYSDYVILHLVNVNGDK	T				17356
F1SN92	Epididymal-specific lipocalin-9 isoform X1 OS=Sus scrofa OX=9823 GN=SAL1 PE=3 SV=1	13677	21893	646	500	28	25	83.2	191	5.19	12700	1	1	0	806.429	2416.27	3	2416.26	0.0023	0	29.74	0.0016	R	LLEVNYSDYVILHLVNVNGDK	T				20105
F1SN92	Epididymal-specific lipocalin-9 isoform X1 OS=Sus scrofa OX=9823 GN=SAL1 PE=3 SV=1	13677	21893	646	500	28	25	83.2	191	5.19	12701	1	1	0	806.429	2416.27	3	2416.26	0.0023	0	76.92	1.6e-07	R	LLEVNYSDYVILHLVNVNGDK	T				15107
F1SN92	Epididymal-specific lipocalin-9 isoform X1 OS=Sus scrofa OX=9823 GN=SAL1 PE=3 SV=1	13677	21893	646	500	28	25	83.2	191	5.19	12702	1	1	0	806.429	2416.27	3	2416.26	0.0023	0	61.44	1.7e-06	R	LLEVNYSDYVILHLVNVNGDK	T				18905
F1SN92	Epididymal-specific lipocalin-9 isoform X1 OS=Sus scrofa OX=9823 GN=SAL1 PE=3 SV=1	13677	21893	646	500	28	25	83.2	191	5.19	12703	1	1	0	806.429	2416.27	3	2416.26	0.0023	0	78.59	4.3e-08	R	LLEVNYSDYVILHLVNVNGDK	T				18274
F1SN92	Epididymal-specific lipocalin-9 isoform X1 OS=Sus scrofa OX=9823 GN=SAL1 PE=3 SV=1	13677	21893	646	500	28	25	83.2	191	5.19	12704	1	1	0	806.429	2416.27	3	2416.26	0.0023	0	64.4	9.2e-07	R	LLEVNYSDYVILHLVNVNGDK	T				17966
F1SN92	Epididymal-specific lipocalin-9 isoform X1 OS=Sus scrofa OX=9823 GN=SAL1 PE=3 SV=1	13677	21893	646	500	28	25	83.2	191	5.19	12705	1	1	0	806.429	2416.27	3	2416.26	0.0029	0	34.06	0.00064	R	LLEVNYSDYVILHLVNVNGDK	T				20143
F1SN92	Epididymal-specific lipocalin-9 isoform X1 OS=Sus scrofa OX=9823 GN=SAL1 PE=3 SV=1	13677	21893	646	500	28	25	83.2	191	5.19	12706	1	1	0	1209.14	2416.27	2	2416.26	0.0031	0	94.73	1.3e-09	R	LLEVNYSDYVILHLVNVNGDK	T				17676
F1SN92	Epididymal-specific lipocalin-9 isoform X1 OS=Sus scrofa OX=9823 GN=SAL1 PE=3 SV=1	13677	21893	646	500	28	25	83.2	191	5.19	12707	1	1	0	1209.14	2416.27	2	2416.26	0.0031	0	62.45	1.4e-06	R	LLEVNYSDYVILHLVNVNGDK	T				14841
F1SN92	Epididymal-specific lipocalin-9 isoform X1 OS=Sus scrofa OX=9823 GN=SAL1 PE=3 SV=1	13677	21893	646	500	28	25	83.2	191	5.19	12708	1	1	0	1209.14	2416.27	2	2416.26	0.0041	0	69.78	3.8e-07	R	LLEVNYSDYVILHLVNVNGDK	T				17379
F1SN92	Epididymal-specific lipocalin-9 isoform X1 OS=Sus scrofa OX=9823 GN=SAL1 PE=3 SV=1	13677	21893	646	500	28	25	83.2	191	5.19	12709	1	1	0	806.43	2416.27	3	2416.26	0.0043	0	80.65	2.7e-08	R	LLEVNYSDYVILHLVNVNGDK	T				17657
F1SN92	Epididymal-specific lipocalin-9 isoform X1 OS=Sus scrofa OX=9823 GN=SAL1 PE=3 SV=1	13677	21893	646	500	28	25	83.2	191	5.19	12710	1	1	0	1209.14	2416.27	2	2416.26	0.0051	0	88.78	4.7e-09	R	LLEVNYSDYVILHLVNVNGDK	T				18615
F1SN92	Epididymal-specific lipocalin-9 isoform X1 OS=Sus scrofa OX=9823 GN=SAL1 PE=3 SV=1	13677	21893	646	500	28	25	83.2	191	5.19	12711	1	1	0	1209.14	2416.27	2	2416.26	0.0063	0	18.55	0.027	R	LLEVNYSDYVILHLVNVNGDK	T				14303
F1SN92	Epididymal-specific lipocalin-9 isoform X1 OS=Sus scrofa OX=9823 GN=SAL1 PE=3 SV=1	13677	21893	646	500	28	25	83.2	191	5.19	12712	2	1	0	1209.14	2416.27	2	2416.26	0.0078	0	0.82	1.1	R	LLEVNYSDYVILHLVNVNGDK	T				20306
F1SN92	Epididymal-specific lipocalin-9 isoform X1 OS=Sus scrofa OX=9823 GN=SAL1 PE=3 SV=1	13677	21893	646	500	28	25	83.2	191	5.19	12713	1	1	0	1209.14	2416.27	2	2416.26	0.009	0	60.56	2.1e-06	R	LLEVNYSDYVILHLVNVNGDK	T				19246
F1SN92	Epididymal-specific lipocalin-9 isoform X1 OS=Sus scrofa OX=9823 GN=SAL1 PE=3 SV=1	13677	21893	646	500	28	25	83.2	191	5.19	12714	1	1	0	806.433	2416.28	3	2416.26	0.0142	0	58.51	4.8e-06	R	LLEVNYSDYVILHLVNVNGDK	T				14510
F1SN92	Epididymal-specific lipocalin-9 isoform X1 OS=Sus scrofa OX=9823 GN=SAL1 PE=3 SV=1	13677	21893	646	500	28	25	83.2	191	5.19	12715	1	1	0	806.435	2416.28	3	2416.26	0.0181	0	13.86	0.05	R	LLEVNYSDYVILHLVNVNGDK	T				12060
F1SN92	Epididymal-specific lipocalin-9 isoform X1 OS=Sus scrofa OX=9823 GN=SAL1 PE=3 SV=1	13677	21893	646	500	28	25	83.2	191	5.19	12721	1	1	0	1209.63	2417.25	2	2417.25	-0.0004	0	27.8	0.0048	R	LLEVNYSDYVILHLVNVNGDK	T	Deamidated (NQ)	0.000000000000000001000.0		20082
F1SN92	Epididymal-specific lipocalin-9 isoform X1 OS=Sus scrofa OX=9823 GN=SAL1 PE=3 SV=1	13677	21893	646	500	28	25	83.2	191	5.19	12722	1	1	0	806.759	2417.26	3	2417.25	0.0078	0	49.65	2.2e-05	R	LLEVNYSDYVILHLVNVNGDK	T	Deamidated (NQ)	0.000000000000000100000.0		20205
F1SN92	Epididymal-specific lipocalin-9 isoform X1 OS=Sus scrofa OX=9823 GN=SAL1 PE=3 SV=1	13677	21893	646	500	28	25	83.2	191	5.19	12723	1	1	0	1209.64	2417.26	2	2417.25	0.0089	0	112.25	3.7e-11	R	LLEVNYSDYVILHLVNVNGDK	T	Deamidated (NQ)	0.000000000000000001000.0		20375
F1SN92	Epididymal-specific lipocalin-9 isoform X1 OS=Sus scrofa OX=9823 GN=SAL1 PE=3 SV=1	13677	21893	646	500	28	25	83.2	191	5.19	12724	1	1	0	1209.64	2417.26	2	2417.25	0.0096	0	123.34	2.7e-12	R	LLEVNYSDYVILHLVNVNGDK	T	Deamidated (NQ)	0.000000000000000001000.0		16262
F1SN92	Epididymal-specific lipocalin-9 isoform X1 OS=Sus scrofa OX=9823 GN=SAL1 PE=3 SV=1	13677	21893	646	500	28	25	83.2	191	5.19	12725	1	1	0	1209.64	2417.26	2	2417.25	0.0103	0	127.55	1.5e-12	R	LLEVNYSDYVILHLVNVNGDK	T	Deamidated (NQ)	0.000000000000000001000.0		16825
F1SN92	Epididymal-specific lipocalin-9 isoform X1 OS=Sus scrofa OX=9823 GN=SAL1 PE=3 SV=1	13677	21893	646	500	28	25	83.2	191	5.19	12726	1	1	0	1209.64	2417.26	2	2417.25	0.0108	0	92.03	2.4e-09	R	LLEVNYSDYVILHLVNVNGDK	T	Deamidated (NQ)	0.000000000000000001000.0		15976
F1SN92	Epididymal-specific lipocalin-9 isoform X1 OS=Sus scrofa OX=9823 GN=SAL1 PE=3 SV=1	13677	21893	646	500	28	25	83.2	191	5.19	12728	1	1	0	806.76	2417.26	3	2417.25	0.0109	0	95.81	1.2e-09	R	LLEVNYSDYVILHLVNVNGDK	T	Deamidated (NQ)	0.000000000000000001000.0		16523
F1SN92	Epididymal-specific lipocalin-9 isoform X1 OS=Sus scrofa OX=9823 GN=SAL1 PE=3 SV=1	13677	21893	646	500	28	25	83.2	191	5.19	12729	1	1	0	806.76	2417.26	3	2417.25	0.0109	0	96.16	1.1e-09	R	LLEVNYSDYVILHLVNVNGDK	T	Deamidated (NQ)	0.000000000000000001000.0		16233
F1SN92	Epididymal-specific lipocalin-9 isoform X1 OS=Sus scrofa OX=9823 GN=SAL1 PE=3 SV=1	13677	21893	646	500	28	25	83.2	191	5.19	12731	1	1	0	1209.64	2417.26	2	2417.25	0.0113	0	104.64	2.1e-10	R	LLEVNYSDYVILHLVNVNGDK	T	Deamidated (NQ)	0.000000000000000001000.0		16547
F1SN92	Epididymal-specific lipocalin-9 isoform X1 OS=Sus scrofa OX=9823 GN=SAL1 PE=3 SV=1	13677	21893	646	500	28	25	83.2	191	5.19	12732	1	1	0	806.76	2417.26	3	2417.25	0.0115	0	75.24	9.1e-08	R	LLEVNYSDYVILHLVNVNGDK	T	Deamidated (NQ)	0.000000000000000001000.0		15949
F1SN92	Epididymal-specific lipocalin-9 isoform X1 OS=Sus scrofa OX=9823 GN=SAL1 PE=3 SV=1	13677	21893	646	500	28	25	83.2	191	5.19	12733	1	1	0	1209.64	2417.26	2	2417.25	0.0128	0	48.36	8.1e-05	R	LLEVNYSDYVILHLVNVNGDK	T	Deamidated (NQ)	0.000010000000000000000.0		20166
F1SN92	Epididymal-specific lipocalin-9 isoform X1 OS=Sus scrofa OX=9823 GN=SAL1 PE=3 SV=1	13677	21893	646	500	28	25	83.2	191	5.19	12734	1	1	0	806.761	2417.26	3	2417.25	0.0129	0	68.17	5.4e-07	R	LLEVNYSDYVILHLVNVNGDK	T	Deamidated (NQ)	0.000000000000000100000.0		20052
F1SN92	Epididymal-specific lipocalin-9 isoform X1 OS=Sus scrofa OX=9823 GN=SAL1 PE=3 SV=1	13677	21893	646	500	28	25	83.2	191	5.19	12735	1	1	0	806.761	2417.26	3	2417.25	0.0131	0	87.8	6.6e-09	R	LLEVNYSDYVILHLVNVNGDK	T	Deamidated (NQ)	0.000000000000000001000.0		16802
F1SN92	Epididymal-specific lipocalin-9 isoform X1 OS=Sus scrofa OX=9823 GN=SAL1 PE=3 SV=1	13677	21893	646	500	28	25	83.2	191	5.19	12736	1	1	0	806.761	2417.26	3	2417.25	0.0142	0	77.42	5.9e-08	R	LLEVNYSDYVILHLVNVNGDK	T	Deamidated (NQ)	0.000000000000000001000.0		17074
F1SN92	Epididymal-specific lipocalin-9 isoform X1 OS=Sus scrofa OX=9823 GN=SAL1 PE=3 SV=1	13677	21893	646	500	28	25	83.2	191	5.19	12737	1	1	0	1209.64	2417.26	2	2417.25	0.015	0	19.34	0.015	R	LLEVNYSDYVILHLVNVNGDK	T	Deamidated (NQ)	0.000010000000000000000.0		20233
F1SN92	Epididymal-specific lipocalin-9 isoform X1 OS=Sus scrofa OX=9823 GN=SAL1 PE=3 SV=1	13677	21893	646	500	28	25	83.2	191	5.19	12738	1	1	0	1209.64	2417.26	2	2417.25	0.0167	0	0.83	0.83	R	LLEVNYSDYVILHLVNVNGDK	T	Deamidated (NQ)	0.000000000000000001000.0		20273
F1SN92	Epididymal-specific lipocalin-9 isoform X1 OS=Sus scrofa OX=9823 GN=SAL1 PE=3 SV=1	13677	21893	646	500	28	25	83.2	191	5.19	12739	1	1	0	1209.64	2417.27	2	2417.25	0.0174	0	108.84	7e-11	R	LLEVNYSDYVILHLVNVNGDK	T	Deamidated (NQ)	0.000000000000000100000.0		17095
F1SN92	Epididymal-specific lipocalin-9 isoform X1 OS=Sus scrofa OX=9823 GN=SAL1 PE=3 SV=1	13677	21893	646	500	28	25	83.2	191	5.19	12741	1	1	0	1209.64	2417.27	2	2417.25	0.0189	0	75.86	7.7e-08	R	LLEVNYSDYVILHLVNVNGDK	T	Deamidated (NQ)	0.000000000000000100000.0		20060
F1SN92	Epididymal-specific lipocalin-9 isoform X1 OS=Sus scrofa OX=9823 GN=SAL1 PE=3 SV=1	13677	21893	646	500	28	25	83.2	191	5.19	12742	1	1	0	1209.64	2417.27	2	2417.25	0.0201	0	95.29	3.9e-09	R	LLEVNYSDYVILHLVNVNGDK	T	Deamidated (NQ)	0.000010000000000000000.0		14826
F1SN92	Epididymal-specific lipocalin-9 isoform X1 OS=Sus scrofa OX=9823 GN=SAL1 PE=3 SV=1	13677	21893	646	500	28	25	83.2	191	5.19	12743	1	1	0	1209.64	2417.27	2	2417.25	0.0204	0	109.64	1.3e-10	R	LLEVNYSDYVILHLVNVNGDK	T	Deamidated (NQ)	0.000000000000000001000.0		18937
F1SN92	Epididymal-specific lipocalin-9 isoform X1 OS=Sus scrofa OX=9823 GN=SAL1 PE=3 SV=1	13677	21893	646	500	28	25	83.2	191	5.19	12745	1	1	0	1209.64	2417.27	2	2417.25	0.0238	0	98.23	6.2e-10	R	LLEVNYSDYVILHLVNVNGDK	T	Deamidated (NQ)	0.000000000000000100000.0		17986
F1SN92	Epididymal-specific lipocalin-9 isoform X1 OS=Sus scrofa OX=9823 GN=SAL1 PE=3 SV=1	13677	21893	646	500	28	25	83.2	191	5.19	12769	1	1	0	808.766	2423.28	3	2423.28	-0.0007	1	15.82	0.033	K	FVEICQQYGIIKENIIDLTK	I				14640
F1SN92	Epididymal-specific lipocalin-9 isoform X1 OS=Sus scrofa OX=9823 GN=SAL1 PE=3 SV=1	13677	21893	646	500	28	25	83.2	191	5.19	12770	1	1	0	808.767	2423.28	3	2423.28	0.0015	1	21.19	0.01	K	FVEICQQYGIIKENIIDLTK	I				13810
F1SN92	Epididymal-specific lipocalin-9 isoform X1 OS=Sus scrofa OX=9823 GN=SAL1 PE=3 SV=1	13677	21893	646	500	28	25	83.2	191	5.19	12771	1	1	0	808.767	2423.28	3	2423.28	0.0026	1	72.11	1.7e-07	K	FVEICQQYGIIKENIIDLTK	I				13506
F1SN92	Epididymal-specific lipocalin-9 isoform X1 OS=Sus scrofa OX=9823 GN=SAL1 PE=3 SV=1	13677	21893	646	500	28	25	83.2	191	5.19	12772	1	1	0	808.767	2423.28	3	2423.28	0.0028	1	47.71	3.4e-05	K	FVEICQQYGIIKENIIDLTK	I				13215
F1SN92	Epididymal-specific lipocalin-9 isoform X1 OS=Sus scrofa OX=9823 GN=SAL1 PE=3 SV=1	13677	21893	646	500	28	25	83.2	191	5.19	12773	1	1	0	808.768	2423.28	3	2423.28	0.0054	1	21.22	0.01	K	FVEICQQYGIIKENIIDLTK	I				14108
F1SN92	Epididymal-specific lipocalin-9 isoform X1 OS=Sus scrofa OX=9823 GN=SAL1 PE=3 SV=1	13677	21893	646	500	28	25	83.2	191	5.19	12774	1	1	0	808.769	2423.29	3	2423.28	0.0081	1	11.19	0.089	K	FVEICQQYGIIKENIIDLTK	I				14392
F1SN92	Epididymal-specific lipocalin-9 isoform X1 OS=Sus scrofa OX=9823 GN=SAL1 PE=3 SV=1	13677	21893	646	500	28	25	83.2	191	5.19	12775	1	1	0	1212.65	2423.29	2	2423.28	0.0085	1	23.66	0.006	K	FVEICQQYGIIKENIIDLTK	I				13239
F1SN92	Epididymal-specific lipocalin-9 isoform X1 OS=Sus scrofa OX=9823 GN=SAL1 PE=3 SV=1	13677	21893	646	500	28	25	83.2	191	5.19	12779	1	1	0	809.098	2424.27	3	2424.26	0.0118	1	16.67	0.027	K	FVEICQQYGIIKENIIDLTK	I	Deamidated (NQ)	0.00000000000001000000.0		12806
F1SN92	Epididymal-specific lipocalin-9 isoform X1 OS=Sus scrofa OX=9823 GN=SAL1 PE=3 SV=1	13677	21893	646	500	28	25	83.2	191	5.19	12781	1	1	0	809.099	2424.28	3	2424.26	0.014	1	22.7	0.0074	K	FVEICQQYGIIKENIIDLTK	I	Deamidated (NQ)	0.00000010000000000000.0		13200
F1SN92	Epididymal-specific lipocalin-9 isoform X1 OS=Sus scrofa OX=9823 GN=SAL1 PE=3 SV=1	13677	21893	646	500	28	25	83.2	191	5.19	13992	1	1	1	932.784	2795.33	3	2795.34	-0.0143	1	48.91	2.6e-05	K	IAGEWYSILLASDAKENIEENGSMR	V				16429
F1SN92	Epididymal-specific lipocalin-9 isoform X1 OS=Sus scrofa OX=9823 GN=SAL1 PE=3 SV=1	13677	21893	646	500	28	25	83.2	191	5.19	13993	1	1	1	932.784	2795.33	3	2795.34	-0.0128	1	61.92	1.6e-06	K	IAGEWYSILLASDAKENIEENGSMR	V				15568
F1SN92	Epididymal-specific lipocalin-9 isoform X1 OS=Sus scrofa OX=9823 GN=SAL1 PE=3 SV=1	13677	21893	646	500	28	25	83.2	191	5.19	13994	1	1	1	1398.67	2795.33	2	2795.34	-0.0116	1	9.91	0.12	K	IAGEWYSILLASDAKENIEENGSMR	V				14755
F1SN92	Epididymal-specific lipocalin-9 isoform X1 OS=Sus scrofa OX=9823 GN=SAL1 PE=3 SV=1	13677	21893	646	500	28	25	83.2	191	5.19	13996	1	1	1	699.841	2795.33	4	2795.34	-0.0086	1	0.59	0.88	K	IAGEWYSILLASDAKENIEENGSMR	V				19576
F1SN92	Epididymal-specific lipocalin-9 isoform X1 OS=Sus scrofa OX=9823 GN=SAL1 PE=3 SV=1	13677	21893	646	500	28	25	83.2	191	5.19	13997	1	1	1	1398.67	2795.34	2	2795.34	-0.0085	1	9.98	0.12	K	IAGEWYSILLASDAKENIEENGSMR	V				14197
F1SN92	Epididymal-specific lipocalin-9 isoform X1 OS=Sus scrofa OX=9823 GN=SAL1 PE=3 SV=1	13677	21893	646	500	28	25	83.2	191	5.19	13998	1	1	1	932.786	2795.34	3	2795.34	-0.0072	1	21.2	0.013	K	IAGEWYSILLASDAKENIEENGSMR	V				15303
F1SN92	Epididymal-specific lipocalin-9 isoform X1 OS=Sus scrofa OX=9823 GN=SAL1 PE=3 SV=1	13677	21893	646	500	28	25	83.2	191	5.19	13999	1	1	1	932.786	2795.34	3	2795.34	-0.0066	1	72.29	1.7e-07	K	IAGEWYSILLASDAKENIEENGSMR	V				12992
F1SN92	Epididymal-specific lipocalin-9 isoform X1 OS=Sus scrofa OX=9823 GN=SAL1 PE=3 SV=1	13677	21893	646	500	28	25	83.2	191	5.19	14000	1	1	1	699.842	2795.34	4	2795.34	-0.006	1	19.84	0.016	K	IAGEWYSILLASDAKENIEENGSMR	V				14767
F1SN92	Epididymal-specific lipocalin-9 isoform X1 OS=Sus scrofa OX=9823 GN=SAL1 PE=3 SV=1	13677	21893	646	500	28	25	83.2	191	5.19	14001	1	1	1	932.787	2795.34	3	2795.34	-0.0053	1	59	2.9e-06	K	IAGEWYSILLASDAKENIEENGSMR	V				19738
F1SN92	Epididymal-specific lipocalin-9 isoform X1 OS=Sus scrofa OX=9823 GN=SAL1 PE=3 SV=1	13677	21893	646	500	28	25	83.2	191	5.19	14003	1	1	1	932.787	2795.34	3	2795.34	-0.0051	1	40.96	0.00014	K	IAGEWYSILLASDAKENIEENGSMR	V				16711
F1SN92	Epididymal-specific lipocalin-9 isoform X1 OS=Sus scrofa OX=9823 GN=SAL1 PE=3 SV=1	13677	21893	646	500	28	25	83.2	191	5.19	14004	1	1	1	932.787	2795.34	3	2795.34	-0.0051	1	53.75	9.1e-06	K	IAGEWYSILLASDAKENIEENGSMR	V				15860
F1SN92	Epididymal-specific lipocalin-9 isoform X1 OS=Sus scrofa OX=9823 GN=SAL1 PE=3 SV=1	13677	21893	646	500	28	25	83.2	191	5.19	14005	1	1	1	1398.68	2795.34	2	2795.34	-0.0051	1	76.24	7.1e-08	K	IAGEWYSILLASDAKENIEENGSMR	V				13017
F1SN92	Epididymal-specific lipocalin-9 isoform X1 OS=Sus scrofa OX=9823 GN=SAL1 PE=3 SV=1	13677	21893	646	500	28	25	83.2	191	5.19	14007	1	1	1	932.787	2795.34	3	2795.34	-0.005	1	23.28	0.0066	K	IAGEWYSILLASDAKENIEENGSMR	V				18619
F1SN92	Epididymal-specific lipocalin-9 isoform X1 OS=Sus scrofa OX=9823 GN=SAL1 PE=3 SV=1	13677	21893	646	500	28	25	83.2	191	5.19	14008	1	1	1	932.788	2795.34	3	2795.34	-0.0022	1	29.19	0.0018	K	IAGEWYSILLASDAKENIEENGSMR	V				16145
F1SN92	Epididymal-specific lipocalin-9 isoform X1 OS=Sus scrofa OX=9823 GN=SAL1 PE=3 SV=1	13677	21893	646	500	28	25	83.2	191	5.19	14009	1	1	1	932.788	2795.34	3	2795.34	-0.002	1	30.68	0.0013	K	IAGEWYSILLASDAKENIEENGSMR	V				18265
F1SN92	Epididymal-specific lipocalin-9 isoform X1 OS=Sus scrofa OX=9823 GN=SAL1 PE=3 SV=1	13677	21893	646	500	28	25	83.2	191	5.19	14011	1	1	1	699.843	2795.34	4	2795.34	-0.0008	1	45.1	5.9e-05	K	IAGEWYSILLASDAKENIEENGSMR	V				13584
F1SN92	Epididymal-specific lipocalin-9 isoform X1 OS=Sus scrofa OX=9823 GN=SAL1 PE=3 SV=1	13677	21893	646	500	28	25	83.2	191	5.19	14012	1	1	1	1398.68	2795.34	2	2795.34	-0.0004	1	95.34	1.2e-09	K	IAGEWYSILLASDAKENIEENGSMR	V				13304
F1SN92	Epididymal-specific lipocalin-9 isoform X1 OS=Sus scrofa OX=9823 GN=SAL1 PE=3 SV=1	13677	21893	646	500	28	25	83.2	191	5.19	14013	1	1	1	932.788	2795.34	3	2795.34	0.0002	1	8.82	0.15	K	IAGEWYSILLASDAKENIEENGSMR	V				18936
F1SN92	Epididymal-specific lipocalin-9 isoform X1 OS=Sus scrofa OX=9823 GN=SAL1 PE=3 SV=1	13677	21893	646	500	28	25	83.2	191	5.19	14015	1	1	1	932.789	2795.34	3	2795.34	0.0009	1	64.84	8.3e-07	K	IAGEWYSILLASDAKENIEENGSMR	V				13581
F1SN92	Epididymal-specific lipocalin-9 isoform X1 OS=Sus scrofa OX=9823 GN=SAL1 PE=3 SV=1	13677	21893	646	500	28	25	83.2	191	5.19	14016	1	1	1	932.789	2795.34	3	2795.34	0.0015	1	105.75	1.2e-10	K	IAGEWYSILLASDAKENIEENGSMR	V				13285
F1SN92	Epididymal-specific lipocalin-9 isoform X1 OS=Sus scrofa OX=9823 GN=SAL1 PE=3 SV=1	13677	21893	646	500	28	25	83.2	191	5.19	14017	1	1	1	699.844	2795.35	4	2795.34	0.0019	1	45.36	5.6e-05	K	IAGEWYSILLASDAKENIEENGSMR	V				13267
F1SN92	Epididymal-specific lipocalin-9 isoform X1 OS=Sus scrofa OX=9823 GN=SAL1 PE=3 SV=1	13677	21893	646	500	28	25	83.2	191	5.19	14018	1	1	1	1398.68	2795.35	2	2795.34	0.002	1	56.22	5.4e-06	K	IAGEWYSILLASDAKENIEENGSMR	V				13602
F1SN92	Epididymal-specific lipocalin-9 isoform X1 OS=Sus scrofa OX=9823 GN=SAL1 PE=3 SV=1	13677	21893	646	500	28	25	83.2	191	5.19	14025	1	1	1	1399.17	2796.33	2	2796.33	0.0073	1	113.19	2.4e-11	K	IAGEWYSILLASDAKENIEENGSMR	V	Deamidated (NQ)	0.0000000000000000000010000.0		13907
F1SN92	Epididymal-specific lipocalin-9 isoform X1 OS=Sus scrofa OX=9823 GN=SAL1 PE=3 SV=1	13677	21893	646	500	28	25	83.2	191	5.19	14026	1	1	1	933.119	2796.34	3	2796.33	0.0075	1	105.6	1.3e-10	K	IAGEWYSILLASDAKENIEENGSMR	V	Deamidated (NQ)	0.0000000000000000000010000.0		14457
F1SN92	Epididymal-specific lipocalin-9 isoform X1 OS=Sus scrofa OX=9823 GN=SAL1 PE=3 SV=1	13677	21893	646	500	28	25	83.2	191	5.19	14027	1	1	1	933.119	2796.34	3	2796.33	0.0082	1	6.49	0.52	K	IAGEWYSILLASDAKENIEENGSMR	V	Deamidated (NQ)	0.0000000000000000000010000.0		19450
F1SN92	Epididymal-specific lipocalin-9 isoform X1 OS=Sus scrofa OX=9823 GN=SAL1 PE=3 SV=1	13677	21893	646	500	28	25	83.2	191	5.19	14028	1	1	1	933.119	2796.34	3	2796.33	0.0082	1	76.41	6.8e-08	K	IAGEWYSILLASDAKENIEENGSMR	V	Deamidated (NQ)	0.0000000000000000000010000.0		15009
F1SN92	Epididymal-specific lipocalin-9 isoform X1 OS=Sus scrofa OX=9823 GN=SAL1 PE=3 SV=1	13677	21893	646	500	28	25	83.2	191	5.19	14030	1	1	1	933.12	2796.34	3	2796.33	0.0092	1	47.42	3.6e-05	K	IAGEWYSILLASDAKENIEENGSMR	V	Deamidated (NQ)	0.0000000000000000000010000.0		14708
F1SN92	Epididymal-specific lipocalin-9 isoform X1 OS=Sus scrofa OX=9823 GN=SAL1 PE=3 SV=1	13677	21893	646	500	28	25	83.2	191	5.19	14031	1	1	1	933.12	2796.34	3	2796.33	0.0099	1	118.09	8.5e-12	K	IAGEWYSILLASDAKENIEENGSMR	V	Deamidated (NQ)	0.0000000000000000000010000.0		13884
F1SN92	Epididymal-specific lipocalin-9 isoform X1 OS=Sus scrofa OX=9823 GN=SAL1 PE=3 SV=1	13677	21893	646	500	28	25	83.2	191	5.19	14033	1	1	1	700.092	2796.34	4	2796.33	0.01	1	47.74	3.3e-05	K	IAGEWYSILLASDAKENIEENGSMR	V	Deamidated (NQ)	0.0000000000000000000010000.0		13885
F1SN92	Epididymal-specific lipocalin-9 isoform X1 OS=Sus scrofa OX=9823 GN=SAL1 PE=3 SV=1	13677	21893	646	500	28	25	83.2	191	5.19	14034	1	1	1	933.12	2796.34	3	2796.33	0.0108	1	95.65	1.1e-09	K	IAGEWYSILLASDAKENIEENGSMR	V	Deamidated (NQ)	0.0000000000000000000010000.0		14176
F1SN92	Epididymal-specific lipocalin-9 isoform X1 OS=Sus scrofa OX=9823 GN=SAL1 PE=3 SV=1	13677	21893	646	500	28	25	83.2	191	5.19	14037	1	1	1	1399.18	2796.34	2	2796.33	0.0141	1	57	4.5e-06	K	IAGEWYSILLASDAKENIEENGSMR	V	Deamidated (NQ)	0.0000000000000000000010000.0		14469
F1SN92	Epididymal-specific lipocalin-9 isoform X1 OS=Sus scrofa OX=9823 GN=SAL1 PE=3 SV=1	13677	21893	646	500	28	25	83.2	191	5.19	14038	1	1	1	700.093	2796.34	4	2796.33	0.0147	1	40.5	0.00016	K	IAGEWYSILLASDAKENIEENGSMR	V	Deamidated (NQ)	0.0000000000000000000010000.0		14178
F1SN92	Epididymal-specific lipocalin-9 isoform X1 OS=Sus scrofa OX=9823 GN=SAL1 PE=3 SV=1	13677	21893	646	500	28	25	83.2	191	5.19	14039	1	1	1	700.093	2796.34	4	2796.33	0.0157	1	13.84	0.05	K	IAGEWYSILLASDAKENIEENGSMR	V	Deamidated (NQ)	0.0000000000000000100000000.0		15186
F1SN92	Epididymal-specific lipocalin-9 isoform X1 OS=Sus scrofa OX=9823 GN=SAL1 PE=3 SV=1	13677	21893	646	500	28	25	83.2	191	5.19	14043	1	1	1	700.095	2796.35	4	2796.33	0.0232	1	7.49	0.2	K	IAGEWYSILLASDAKENIEENGSMR	V	Deamidated (NQ)	0.0000000000000000100000000.0		12055
F1SN92	Epididymal-specific lipocalin-9 isoform X1 OS=Sus scrofa OX=9823 GN=SAL1 PE=3 SV=1	13677	21893	646	500	28	25	83.2	191	5.19	14044	1	1	1	933.125	2796.35	3	2796.33	0.0271	1	40.83	0.00015	K	IAGEWYSILLASDAKENIEENGSMR	V	Deamidated (NQ)	0.0000000000000000100000000.0		20542
F1SN92	Epididymal-specific lipocalin-9 isoform X1 OS=Sus scrofa OX=9823 GN=SAL1 PE=3 SV=1	13677	21893	646	500	28	25	83.2	191	5.19	14123	1	1	1	702.879	2807.49	4	2807.49	-0.0026	2	0.29	0.94	K	FVEICQQYGIIKENIIDLTKIDR	C				13378
F1SN92	Epididymal-specific lipocalin-9 isoform X1 OS=Sus scrofa OX=9823 GN=SAL1 PE=3 SV=1	13677	21893	646	500	28	25	83.2	191	5.19	14167	1	1	1	703.838	2811.32	4	2811.34	-0.0143	1	1.66	0.7	K	IAGEWYSILLASDAKENIEENGSMR	V	Oxidation (M)	0.0000000000000000000000030.0		13363
F1SN92	Epididymal-specific lipocalin-9 isoform X1 OS=Sus scrofa OX=9823 GN=SAL1 PE=3 SV=1	13677	21893	646	500	28	25	83.2	191	5.19	14169	1	1	1	938.119	2811.34	3	2811.34	-0.003	1	25.99	0.0037	K	IAGEWYSILLASDAKENIEENGSMR	V	Oxidation (M)	0.0000000000000000000000030.0		13066
F1SN92	Epididymal-specific lipocalin-9 isoform X1 OS=Sus scrofa OX=9823 GN=SAL1 PE=3 SV=1	13677	21893	646	500	28	25	83.2	191	5.19	14171	1	1	1	703.842	2811.34	4	2811.34	-0.0004	1	37.19	0.00033	K	IAGEWYSILLASDAKENIEENGSMR	V	Oxidation (M)	0.0000000000000000000000030.0		12444
F1SN92	Epididymal-specific lipocalin-9 isoform X1 OS=Sus scrofa OX=9823 GN=SAL1 PE=3 SV=1	13677	21893	646	500	28	25	83.2	191	5.19	14172	1	1	1	938.12	2811.34	3	2811.34	0.0004	1	39.53	0.0002	K	IAGEWYSILLASDAKENIEENGSMR	V	Oxidation (M)	0.0000000000000000000000030.0		12751
F1SN92	Epididymal-specific lipocalin-9 isoform X1 OS=Sus scrofa OX=9823 GN=SAL1 PE=3 SV=1	13677	21893	646	500	28	25	83.2	191	5.19	14173	1	1	1	938.121	2811.34	3	2811.34	0.0015	1	93.67	1.6e-09	K	IAGEWYSILLASDAKENIEENGSMR	V	Oxidation (M)	0.0000000000000000000000030.0		12440
F1SN92	Epididymal-specific lipocalin-9 isoform X1 OS=Sus scrofa OX=9823 GN=SAL1 PE=3 SV=1	13677	21893	646	500	28	25	83.2	191	5.19	14175	1	1	1	703.843	2811.34	4	2811.34	0.003	1	42.54	0.00012	K	IAGEWYSILLASDAKENIEENGSMR	V	Oxidation (M)	0.0000000000000000000000030.0		12759
F1SN92	Epididymal-specific lipocalin-9 isoform X1 OS=Sus scrofa OX=9823 GN=SAL1 PE=3 SV=1	13677	21893	646	500	28	25	83.2	191	5.19	14176	1	1	1	1406.68	2811.35	2	2811.34	0.0103	1	25.44	0.007	K	IAGEWYSILLASDAKENIEENGSMR	V	Oxidation (M)	0.0000000000000000000000030.0		12422
F1SN92	Epididymal-specific lipocalin-9 isoform X1 OS=Sus scrofa OX=9823 GN=SAL1 PE=3 SV=1	13677	21893	646	500	28	25	83.2	191	5.19	14179	1	1	1	938.451	2812.33	3	2812.32	0.0099	1	19.53	0.015	K	IAGEWYSILLASDAKENIEENGSMR	V	Deamidated (NQ)
F1SN92	Epididymal-specific lipocalin-9 isoform X1 OS=Sus scrofa OX=9823 GN=SAL1 PE=3 SV=1	13677	21893	646	500	28	25	83.2	191	5.19	17527	1	1	0	923.218	3688.84	4	3688.86	-0.0153	1	6.23	0.26	R	LLEVNYSDYVILHLVNVNGDKTFQLMEFYGR	K				19552
F1SN92	Epididymal-specific lipocalin-9 isoform X1 OS=Sus scrofa OX=9823 GN=SAL1 PE=3 SV=1	13677	21893	646	500	28	25	83.2	191	5.19	17528	1	1	0	923.222	3688.86	4	3688.86	-0.0023	1	32.23	0.00095	R	LLEVNYSDYVILHLVNVNGDKTFQLMEFYGR	K				18547
F1SN92	Epididymal-specific lipocalin-9 isoform X1 OS=Sus scrofa OX=9823 GN=SAL1 PE=3 SV=1	13677	21893	646	500	28	25	83.2	191	5.19	17530	1	1	0	923.225	3688.87	4	3688.86	0.0116	1	50.2	2e-05	R	LLEVNYSDYVILHLVNVNGDKTFQLMEFYGR	K				17915
F1SN92	Epididymal-specific lipocalin-9 isoform X1 OS=Sus scrofa OX=9823 GN=SAL1 PE=3 SV=1	13677	21893	646	500	28	25	83.2	191	5.19	17531	1	1	0	1230.63	3688.87	3	3688.86	0.0141	1	74.09	1.6e-07	R	LLEVNYSDYVILHLVNVNGDKTFQLMEFYGR	K				18008
F1SN92	Epididymal-specific lipocalin-9 isoform X1 OS=Sus scrofa OX=9823 GN=SAL1 PE=3 SV=1	13677	21893	646	500	28	25	83.2	191	5.19	17532	1	1	0	923.47	3689.85	4	3689.84	0.0059	1	70.09	2.7e-07	R	LLEVNYSDYVILHLVNVNGDKTFQLMEFYGR	K	Deamidated (NQ)	0.0000000000000000010000000000000.0		18226
F1SN92	Epididymal-specific lipocalin-9 isoform X1 OS=Sus scrofa OX=9823 GN=SAL1 PE=3 SV=1	13677	21893	646	500	28	25	83.2	191	5.19	17537	1	1	0	1231.29	3690.86	3	3690.83	0.0284	1	30.52	0.0014	R	LLEVNYSDYVILHLVNVNGDKTFQLMEFYGR	K	2 Deamidated (NQ)	0.0000000000000001010000000000000.0		18316
F1SN92	Epididymal-specific lipocalin-9 isoform X1 OS=Sus scrofa OX=9823 GN=SAL1 PE=3 SV=1	13677	21893	646	500	28	25	83.2	191	5.19	18049	1	1	1	1087.52	4346.05	4	4346.02	0.0333	2	10.45	0.1	K	EAGQDVVTSNFDASKIAGEWYSILLASDAKENIEENGSMR	V	2 Deamidated (NQ)	0.0000000001000000000000000000000100000000.0		17578	emPAI	25123
A0A480VE41	Epididymal-specific lipocalin-9 isoform X1 OS=Sus scrofa OX=9823 PE=3 SV=1	8305	16276	387	285	18	18	80.4	138	5.35	463	1	0	0	406.728	811.442	2	811.444	-0.0023	0	7.08	0.24	R	KPDVEPK	L				8890
A0A480VE41	Epididymal-specific lipocalin-9 isoform X1 OS=Sus scrofa OX=9823 PE=3 SV=1	8305	16276	387	285	18	18	80.4	138	5.35	464	1	0	0	406.728	811.442	2	811.444	-0.0018	0	17.5	0.24	R	KPDVEPK	L				12323
A0A480VE41	Epididymal-specific lipocalin-9 isoform X1 OS=Sus scrofa OX=9823 PE=3 SV=1	8305	16276	387	285	18	18	80.4	138	5.35	465	1	0	0	406.728	811.442	2	811.444	-0.0018	0	21.97	0.16	R	KPDVEPK	L				11699
A0A480VE41	Epididymal-specific lipocalin-9 isoform X1 OS=Sus scrofa OX=9823 PE=3 SV=1	8305	16276	387	285	18	18	80.4	138	5.35	467	1	0	0	406.729	811.443	2	811.444	-0.0013	0	15.42	0.94	R	KPDVEPK	L				9729
A0A480VE41	Epididymal-specific lipocalin-9 isoform X1 OS=Sus scrofa OX=9823 PE=3 SV=1	8305	16276	387	285	18	18	80.4	138	5.35	468	1	0	0	406.729	811.443	2	811.444	-0.0013	0	19.86	0.6	R	KPDVEPK	L				7274
A0A480VE41	Epididymal-specific lipocalin-9 isoform X1 OS=Sus scrofa OX=9823 PE=3 SV=1	8305	16276	387	285	18	18	80.4	138	5.35	469	1	0	0	406.729	811.443	2	811.444	-0.0012	0	15.16	0.98	R	KPDVEPK	L				10400
A0A480VE41	Epididymal-specific lipocalin-9 isoform X1 OS=Sus scrofa OX=9823 PE=3 SV=1	8305	16276	387	285	18	18	80.4	138	5.35	470	1	0	0	406.729	811.443	2	811.444	-0.0011	0	3.9	0.43	R	KPDVEPK	L				18706
A0A480VE41	Epididymal-specific lipocalin-9 isoform X1 OS=Sus scrofa OX=9823 PE=3 SV=1	8305	16276	387	285	18	18	80.4	138	5.35	471	1	0	0	406.729	811.443	2	811.444	-0.0011	0	15.25	0.15	R	KPDVEPK	L				12016
A0A480VE41	Epididymal-specific lipocalin-9 isoform X1 OS=Sus scrofa OX=9823 PE=3 SV=1	8305	16276	387	285	18	18	80.4	138	5.35	472	1	0	0	406.729	811.443	2	811.444	-0.0011	0	8.13	0.45	R	KPDVEPK	L				10065
A0A480VE41	Epididymal-specific lipocalin-9 isoform X1 OS=Sus scrofa OX=9823 PE=3 SV=1	8305	16276	387	285	18	18	80.4	138	5.35	473	1	0	0	406.729	811.443	2	811.444	-0.0009	0	10.58	0.8	R	KPDVEPK	L				7596
A0A480VE41	Epididymal-specific lipocalin-9 isoform X1 OS=Sus scrofa OX=9823 PE=3 SV=1	8305	16276	387	285	18	18	80.4	138	5.35	474	1	0	0	406.729	811.443	2	811.444	-0.0009	0	15.57	0.21	R	KPDVEPK	L				11092
A0A480VE41	Epididymal-specific lipocalin-9 isoform X1 OS=Sus scrofa OX=9823 PE=3 SV=1	8305	16276	387	285	18	18	80.4	138	5.35	475	1	0	0	406.729	811.443	2	811.444	-0.0009	0	22.79	0.098	R	KPDVEPK	L				3311
A0A480VE41	Epididymal-specific lipocalin-9 isoform X1 OS=Sus scrofa OX=9823 PE=3 SV=1	8305	16276	387	285	18	18	80.4	138	5.35	476	1	0	0	406.729	811.443	2	811.444	-0.0008	0	5.45	0.31	R	KPDVEPK	L				14140
A0A480VE41	Epididymal-specific lipocalin-9 isoform X1 OS=Sus scrofa OX=9823 PE=3 SV=1	8305	16276	387	285	18	18	80.4	138	5.35	477	4	0	0	406.729	811.443	2	811.444	-0.0008	0	1.01	1.4	R	KPDVEPK	L				16887
A0A480VE41	Epididymal-specific lipocalin-9 isoform X1 OS=Sus scrofa OX=9823 PE=3 SV=1	8305	16276	387	285	18	18	80.4	138	5.35	478	2	0	0	406.729	811.443	2	811.444	-0.0008	0	7.43	1.2	R	KPDVEPK	L				9367
A0A480VE41	Epididymal-specific lipocalin-9 isoform X1 OS=Sus scrofa OX=9823 PE=3 SV=1	8305	16276	387	285	18	18	80.4	138	5.35	479	1	0	0	406.729	811.443	2	811.444	-0.0006	0	12.99	0.24	R	KPDVEPK	L				15157
A0A480VE41	Epididymal-specific lipocalin-9 isoform X1 OS=Sus scrofa OX=9823 PE=3 SV=1	8305	16276	387	285	18	18	80.4	138	5.35	480	1	0	0	406.729	811.443	2	811.444	-0.0006	0	18	0.34	R	KPDVEPK	L				6522
A0A480VE41	Epididymal-specific lipocalin-9 isoform X1 OS=Sus scrofa OX=9823 PE=3 SV=1	8305	16276	387	285	18	18	80.4	138	5.35	481	2	0	0	406.729	811.443	2	811.444	-0.0006	0	7.72	1.1	R	KPDVEPK	L				12943
A0A480VE41	Epididymal-specific lipocalin-9 isoform X1 OS=Sus scrofa OX=9823 PE=3 SV=1	8305	16276	387	285	18	18	80.4	138	5.35	482	1	0	0	406.729	811.443	2	811.444	-0.0006	0	19.33	0.2	R	KPDVEPK	L				4387
A0A480VE41	Epididymal-specific lipocalin-9 isoform X1 OS=Sus scrofa OX=9823 PE=3 SV=1	8305	16276	387	285	18	18	80.4	138	5.35	483	1	0	0	406.729	811.443	2	811.444	-0.0006	0	6.67	0.32	R	KPDVEPK	L				12632
A0A480VE41	Epididymal-specific lipocalin-9 isoform X1 OS=Sus scrofa OX=9823 PE=3 SV=1	8305	16276	387	285	18	18	80.4	138	5.35	484	1	0	0	406.729	811.443	2	811.444	-0.0006	0	10.14	0.17	R	KPDVEPK	L				15745
A0A480VE41	Epididymal-specific lipocalin-9 isoform X1 OS=Sus scrofa OX=9823 PE=3 SV=1	8305	16276	387	285	18	18	80.4	138	5.35	485	1	0	0	406.729	811.443	2	811.444	-0.0006	0	30.23	0.096	R	KPDVEPK	L				92
A0A480VE41	Epididymal-specific lipocalin-9 isoform X1 OS=Sus scrofa OX=9823 PE=3 SV=1	8305	16276	387	285	18	18	80.4	138	5.35	486	1	0	0	406.729	811.443	2	811.444	-0.0006	0	20.99	0.13	R	KPDVEPK	L				840
A0A480VE41	Epididymal-specific lipocalin-9 isoform X1 OS=Sus scrofa OX=9823 PE=3 SV=1	8305	16276	387	285	18	18	80.4	138	5.35	487	2	0	0	406.729	811.443	2	811.444	-0.0005	0	3.53	1.1	R	KPDVEPK	L				20997
A0A480VE41	Epididymal-specific lipocalin-9 isoform X1 OS=Sus scrofa OX=9823 PE=3 SV=1	8305	16276	387	285	18	18	80.4	138	5.35	489	2	0	0	406.729	811.443	2	811.444	-0.0005	0	6.85	1.1	R	KPDVEPK	L				11443
A0A480VE41	Epididymal-specific lipocalin-9 isoform X1 OS=Sus scrofa OX=9823 PE=3 SV=1	8305	16276	387	285	18	18	80.4	138	5.35	490	1	0	0	406.729	811.443	2	811.444	-0.0004	0	8.56	0.66	R	KPDVEPK	L				13237
A0A480VE41	Epididymal-specific lipocalin-9 isoform X1 OS=Sus scrofa OX=9823 PE=3 SV=1	8305	16276	387	285	18	18	80.4	138	5.35	491	1	0	0	406.729	811.444	2	811.444	-0.0004	0	12.76	0.66	R	KPDVEPK	L				20913
A0A480VE41	Epididymal-specific lipocalin-9 isoform X1 OS=Sus scrofa OX=9823 PE=3 SV=1	8305	16276	387	285	18	18	80.4	138	5.35	492	1	0	0	406.729	811.444	2	811.444	-0.0004	0	12.85	0.22	R	KPDVEPK	L				1432
A0A480VE41	Epididymal-specific lipocalin-9 isoform X1 OS=Sus scrofa OX=9823 PE=3 SV=1	8305	16276	387	285	18	18	80.4	138	5.35	494	1	0	0	406.729	811.444	2	811.444	-0.0004	0	32.02	0.056	R	KPDVEPK	L				2671
A0A480VE41	Epididymal-specific lipocalin-9 isoform X1 OS=Sus scrofa OX=9823 PE=3 SV=1	8305	16276	387	285	18	18	80.4	138	5.35	495	3	0	0	406.729	811.444	2	811.444	-0.0003	0	3.59	1.1	R	KPDVEPK	L				17455
A0A480VE41	Epididymal-specific lipocalin-9 isoform X1 OS=Sus scrofa OX=9823 PE=3 SV=1	8305	16276	387	285	18	18	80.4	138	5.35	497	1	0	0	406.729	811.444	2	811.444	-0.0003	0	12.52	0.26	R	KPDVEPK	L				18066
A0A480VE41	Epididymal-specific lipocalin-9 isoform X1 OS=Sus scrofa OX=9823 PE=3 SV=1	8305	16276	387	285	18	18	80.4	138	5.35	498	1	0	0	406.729	811.444	2	811.444	-0.0003	0	2.17	0.62	R	KPDVEPK	L				16330
A0A480VE41	Epididymal-specific lipocalin-9 isoform X1 OS=Sus scrofa OX=9823 PE=3 SV=1	8305	16276	387	285	18	18	80.4	138	5.35	499	1	0	0	406.729	811.444	2	811.444	-0.0003	0	26.29	0.085	R	KPDVEPK	L				5861
A0A480VE41	Epididymal-specific lipocalin-9 isoform X1 OS=Sus scrofa OX=9823 PE=3 SV=1	8305	16276	387	285	18	18	80.4	138	5.35	500	1	0	0	406.729	811.444	2	811.444	-0.0003	0	18.25	0.44	R	KPDVEPK	L				3583
A0A480VE41	Epididymal-specific lipocalin-9 isoform X1 OS=Sus scrofa OX=9823 PE=3 SV=1	8305	16276	387	285	18	18	80.4	138	5.35	502	1	0	0	406.729	811.444	2	811.444	-0.0002	0	12.24	0.55	R	KPDVEPK	L				20785
A0A480VE41	Epididymal-specific lipocalin-9 isoform X1 OS=Sus scrofa OX=9823 PE=3 SV=1	8305	16276	387	285	18	18	80.4	138	5.35	503	1	0	0	406.729	811.444	2	811.444	-0.0002	0	14.4	0.62	R	KPDVEPK	L				13839
A0A480VE41	Epididymal-specific lipocalin-9 isoform X1 OS=Sus scrofa OX=9823 PE=3 SV=1	8305	16276	387	285	18	18	80.4	138	5.35	504	2	0	0	406.729	811.444	2	811.444	-0.0002	0	18.39	1.4	R	KPDVEPK	L				528
A0A480VE41	Epididymal-specific lipocalin-9 isoform X1 OS=Sus scrofa OX=9823 PE=3 SV=1	8305	16276	387	285	18	18	80.4	138	5.35	505	1	0	0	406.729	811.444	2	811.444	-0.0002	0	31.56	0.032	R	KPDVEPK	L				20640
A0A480VE41	Epididymal-specific lipocalin-9 isoform X1 OS=Sus scrofa OX=9823 PE=3 SV=1	8305	16276	387	285	18	18	80.4	138	5.35	506	1	0	0	406.729	811.444	2	811.444	-0.0002	0	40.88	0.0082	R	KPDVEPK	L				2038
A0A480VE41	Epididymal-specific lipocalin-9 isoform X1 OS=Sus scrofa OX=9823 PE=3 SV=1	8305	16276	387	285	18	18	80.4	138	5.35	507	2	0	0	406.729	811.444	2	811.444	-0.0002	0	13.03	1.2	R	KPDVEPK	L				5534
A0A480VE41	Epididymal-specific lipocalin-9 isoform X1 OS=Sus scrofa OX=9823 PE=3 SV=1	8305	16276	387	285	18	18	80.4	138	5.35	508	1	0	0	406.729	811.444	2	811.444	-0.0002	0	3.91	0.61	R	KPDVEPK	L				21079
A0A480VE41	Epididymal-specific lipocalin-9 isoform X1 OS=Sus scrofa OX=9823 PE=3 SV=1	8305	16276	387	285	18	18	80.4	138	5.35	509	2	0	0	406.729	811.444	2	811.444	-0.0002	0	13.72	0.25	R	KPDVEPK	L				13537
A0A480VE41	Epididymal-specific lipocalin-9 isoform X1 OS=Sus scrofa OX=9823 PE=3 SV=1	8305	16276	387	285	18	18	80.4	138	5.35	510	1	0	0	406.729	811.444	2	811.444	-0.0002	0	31.59	0.07	R	KPDVEPK	L				336
A0A480VE41	Epididymal-specific lipocalin-9 isoform X1 OS=Sus scrofa OX=9823 PE=3 SV=1	8305	16276	387	285	18	18	80.4	138	5.35	511	1	0	0	406.729	811.444	2	811.444	-0.0002	0	11.98	0.28	R	KPDVEPK	L				21041
A0A480VE41	Epididymal-specific lipocalin-9 isoform X1 OS=Sus scrofa OX=9823 PE=3 SV=1	8305	16276	387	285	18	18	80.4	138	5.35	512	1	0	0	406.729	811.444	2	811.444	-0.0002	0	17.89	0.1	R	KPDVEPK	L				10771
A0A480VE41	Epididymal-specific lipocalin-9 isoform X1 OS=Sus scrofa OX=9823 PE=3 SV=1	8305	16276	387	285	18	18	80.4	138	5.35	513	1	0	0	406.729	811.444	2	811.444	-0.0001	0	7.96	0.56	R	KPDVEPK	L				21127
A0A480VE41	Epididymal-specific lipocalin-9 isoform X1 OS=Sus scrofa OX=9823 PE=3 SV=1	8305	16276	387	285	18	18	80.4	138	5.35	514	1	0	0	406.729	811.444	2	811.444	-0.0001	0	14.48	0.22	R	KPDVEPK	L				4807
A0A480VE41	Epididymal-specific lipocalin-9 isoform X1 OS=Sus scrofa OX=9823 PE=3 SV=1	8305	16276	387	285	18	18	80.4	138	5.35	516	1	0	0	406.729	811.444	2	811.444	-0.0001	0	7.75	0.64	R	KPDVEPK	L				21117
A0A480VE41	Epididymal-specific lipocalin-9 isoform X1 OS=Sus scrofa OX=9823 PE=3 SV=1	8305	16276	387	285	18	18	80.4	138	5.35	517	1	0	0	406.729	811.444	2	811.444	-0.0001	0	8.79	0.29	R	KPDVEPK	L				21098
A0A480VE41	Epididymal-specific lipocalin-9 isoform X1 OS=Sus scrofa OX=9823 PE=3 SV=1	8305	16276	387	285	18	18	80.4	138	5.35	518	1	0	0	406.729	811.444	2	811.444	-0.0001	0	0.7	0.86	R	KPDVEPK	L				21132
A0A480VE41	Epididymal-specific lipocalin-9 isoform X1 OS=Sus scrofa OX=9823 PE=3 SV=1	8305	16276	387	285	18	18	80.4	138	5.35	519	1	0	0	406.729	811.444	2	811.444	-0.0001	0	22.51	0.11	R	KPDVEPK	L				1150
A0A480VE41	Epididymal-specific lipocalin-9 isoform X1 OS=Sus scrofa OX=9823 PE=3 SV=1	8305	16276	387	285	18	18	80.4	138	5.35	520	1	0	0	406.729	811.444	2	811.444	0	0	31.86	0.05	R	KPDVEPK	L				2345
A0A480VE41	Epididymal-specific lipocalin-9 isoform X1 OS=Sus scrofa OX=9823 PE=3 SV=1	8305	16276	387	285	18	18	80.4	138	5.35	522	1	0	0	406.729	811.444	2	811.444	0.0001	0	26.98	0.079	R	KPDVEPK	L				6185
A0A480VE41	Epididymal-specific lipocalin-9 isoform X1 OS=Sus scrofa OX=9823 PE=3 SV=1	8305	16276	387	285	18	18	80.4	138	5.35	523	1	0	0	406.729	811.444	2	811.444	0.0001	0	5.03	0.47	R	KPDVEPK	L				17752
A0A480VE41	Epididymal-specific lipocalin-9 isoform X1 OS=Sus scrofa OX=9823 PE=3 SV=1	8305	16276	387	285	18	18	80.4	138	5.35	524	1	0	0	406.729	811.444	2	811.444	0.0001	0	24.13	0.39	R	KPDVEPK	L				5199
A0A480VE41	Epididymal-specific lipocalin-9 isoform X1 OS=Sus scrofa OX=9823 PE=3 SV=1	8305	16276	387	285	18	18	80.4	138	5.35	525	2	0	0	406.729	811.444	2	811.444	0.0001	0	14.18	1.2	R	KPDVEPK	L				8145
A0A480VE41	Epididymal-specific lipocalin-9 isoform X1 OS=Sus scrofa OX=9823 PE=3 SV=1	8305	16276	387	285	18	18	80.4	138	5.35	527	2	0	0	406.729	811.444	2	811.444	0.0003	0	13.36	1.3	R	KPDVEPK	L				6848
A0A480VE41	Epididymal-specific lipocalin-9 isoform X1 OS=Sus scrofa OX=9823 PE=3 SV=1	8305	16276	387	285	18	18	80.4	138	5.35	528	1	0	0	406.729	811.444	2	811.444	0.0005	0	7.96	0.95	R	KPDVEPK	L				14861
A0A480VE41	Epididymal-specific lipocalin-9 isoform X1 OS=Sus scrofa OX=9823 PE=3 SV=1	8305	16276	387	285	18	18	80.4	138	5.35	529	3	0	0	406.729	811.444	2	811.444	0.0005	0	21.23	0.82	R	KPDVEPK	L				1724
A0A480VE41	Epididymal-specific lipocalin-9 isoform X1 OS=Sus scrofa OX=9823 PE=3 SV=1	8305	16276	387	285	18	18	80.4	138	5.35	530	1	0	0	406.73	811.445	2	811.444	0.0007	0	11.98	0.23	R	KPDVEPK	L				14564
A0A480VE41	Epididymal-specific lipocalin-9 isoform X1 OS=Sus scrofa OX=9823 PE=3 SV=1	8305	16276	387	285	18	18	80.4	138	5.35	531	2	0	0	406.731	811.446	2	811.444	0.0025	0	17.97	1.3	R	KPDVEPK	L				4035
A0A480VE41	Epididymal-specific lipocalin-9 isoform X1 OS=Sus scrofa OX=9823 PE=3 SV=1	8305	16276	387	285	18	18	80.4	138	5.35	1006	1	0	1	443.251	884.487	2	884.487	-0.0001	0	43.04	0.00039	R	VFVEHVR	A				1645
A0A480VE41	Epididymal-specific lipocalin-9 isoform X1 OS=Sus scrofa OX=9823 PE=3 SV=1	8305	16276	387	285	18	18	80.4	138	5.35	1007	1	0	1	443.251	884.487	2	884.487	-0.0001	0	40.45	0.00036	R	VFVEHVR	A				1944
A0A480VE41	Epididymal-specific lipocalin-9 isoform X1 OS=Sus scrofa OX=9823 PE=3 SV=1	8305	16276	387	285	18	18	80.4	138	5.35	1394	1	0	0	473.262	944.509	2	944.518	-0.0085	0	30.07	0.021	K	ENIIDLTK	I				10293
A0A480VE41	Epididymal-specific lipocalin-9 isoform X1 OS=Sus scrofa OX=9823 PE=3 SV=1	8305	16276	387	285	18	18	80.4	138	5.35	1395	1	0	0	473.264	944.514	2	944.518	-0.0034	0	33.64	0.013	K	ENIIDLTK	I				8219
A0A480VE41	Epididymal-specific lipocalin-9 isoform X1 OS=Sus scrofa OX=9823 PE=3 SV=1	8305	16276	387	285	18	18	80.4	138	5.35	1396	1	0	0	473.265	944.515	2	944.518	-0.0024	0	35.78	0.0089	K	ENIIDLTK	I				8309
A0A480VE41	Epididymal-specific lipocalin-9 isoform X1 OS=Sus scrofa OX=9823 PE=3 SV=1	8305	16276	387	285	18	18	80.4	138	5.35	1397	1	0	0	473.265	944.516	2	944.518	-0.0016	0	36.96	0.0075	K	ENIIDLTK	I				9290
A0A480VE41	Epididymal-specific lipocalin-9 isoform X1 OS=Sus scrofa OX=9823 PE=3 SV=1	8305	16276	387	285	18	18	80.4	138	5.35	1398	2	0	0	473.266	944.517	2	944.518	-0.001	0	9.63	1.2	K	ENIIDLTK	I				4426
A0A480VE41	Epididymal-specific lipocalin-9 isoform X1 OS=Sus scrofa OX=9823 PE=3 SV=1	8305	16276	387	285	18	18	80.4	138	5.35	1399	1	0	0	473.266	944.517	2	944.518	-0.0009	0	41.96	0.0056	K	ENIIDLTK	I				7196
A0A480VE41	Epididymal-specific lipocalin-9 isoform X1 OS=Sus scrofa OX=9823 PE=3 SV=1	8305	16276	387	285	18	18	80.4	138	5.35	1400	1	0	0	473.266	944.517	2	944.518	-0.0006	0	38.84	0.007	K	ENIIDLTK	I				8635
A0A480VE41	Epididymal-specific lipocalin-9 isoform X1 OS=Sus scrofa OX=9823 PE=3 SV=1	8305	16276	387	285	18	18	80.4	138	5.35	1401	1	0	0	473.266	944.517	2	944.518	-0.0006	0	17.07	0.11	K	ENIIDLTK	I				18776
A0A480VE41	Epididymal-specific lipocalin-9 isoform X1 OS=Sus scrofa OX=9823 PE=3 SV=1	8305	16276	387	285	18	18	80.4	138	5.35	1402	1	0	0	473.266	944.517	2	944.518	-0.0005	0	22.53	0.028	K	ENIIDLTK	I				14630
A0A480VE41	Epididymal-specific lipocalin-9 isoform X1 OS=Sus scrofa OX=9823 PE=3 SV=1	8305	16276	387	285	18	18	80.4	138	5.35	1404	1	0	0	473.266	944.518	2	944.518	-0.0003	0	35.35	0.011	K	ENIIDLTK	I				8967
A0A480VE41	Epididymal-specific lipocalin-9 isoform X1 OS=Sus scrofa OX=9823 PE=3 SV=1	8305	16276	387	285	18	18	80.4	138	5.35	1405	1	0	0	473.266	944.518	2	944.518	-0.0002	0	31.88	0.022	K	ENIIDLTK	I				15775
A0A480VE41	Epididymal-specific lipocalin-9 isoform X1 OS=Sus scrofa OX=9823 PE=3 SV=1	8305	16276	387	285	18	18	80.4	138	5.35	1406	1	0	0	473.266	944.518	2	944.518	-0.0002	0	11.56	0.51	K	ENIIDLTK	I				6642
A0A480VE41	Epididymal-specific lipocalin-9 isoform X1 OS=Sus scrofa OX=9823 PE=3 SV=1	8305	16276	387	285	18	18	80.4	138	5.35	1407	1	0	0	473.266	944.518	2	944.518	-0.0002	0	37.43	0.0074	K	ENIIDLTK	I				7831
A0A480VE41	Epididymal-specific lipocalin-9 isoform X1 OS=Sus scrofa OX=9823 PE=3 SV=1	8305	16276	387	285	18	18	80.4	138	5.35	1408	1	0	0	473.266	944.518	2	944.518	-0.0001	0	42.82	0.005	K	ENIIDLTK	I				16843
A0A480VE41	Epididymal-specific lipocalin-9 isoform X1 OS=Sus scrofa OX=9823 PE=3 SV=1	8305	16276	387	285	18	18	80.4	138	5.35	1409	1	0	0	473.266	944.518	2	944.518	-0.0001	0	33.68	0.015	K	ENIIDLTK	I				16348
A0A480VE41	Epididymal-specific lipocalin-9 isoform X1 OS=Sus scrofa OX=9823 PE=3 SV=1	8305	16276	387	285	18	18	80.4	138	5.35	1410	1	0	0	473.266	944.518	2	944.518	-0.0001	0	39.65	0.0068	K	ENIIDLTK	I				12536
A0A480VE41	Epididymal-specific lipocalin-9 isoform X1 OS=Sus scrofa OX=9823 PE=3 SV=1	8305	16276	387	285	18	18	80.4	138	5.35	1411	1	0	0	473.266	944.518	2	944.518	-0.0001	0	27.34	0.033	K	ENIIDLTK	I				11256
A0A480VE41	Epididymal-specific lipocalin-9 isoform X1 OS=Sus scrofa OX=9823 PE=3 SV=1	8305	16276	387	285	18	18	80.4	138	5.35	1415	1	0	0	473.266	944.518	2	944.518	0	0	36.93	0.0074	K	ENIIDLTK	I				10940
A0A480VE41	Epididymal-specific lipocalin-9 isoform X1 OS=Sus scrofa OX=9823 PE=3 SV=1	8305	16276	387	285	18	18	80.4	138	5.35	1416	1	0	0	473.266	944.518	2	944.518	0	0	42.86	0.0057	K	ENIIDLTK	I				6307
A0A480VE41	Epididymal-specific lipocalin-9 isoform X1 OS=Sus scrofa OX=9823 PE=3 SV=1	8305	16276	387	285	18	18	80.4	138	5.35	1418	1	0	0	473.266	944.518	2	944.518	0.0001	0	33.61	0.016	K	ENIIDLTK	I				9627
A0A480VE41	Epididymal-specific lipocalin-9 isoform X1 OS=Sus scrofa OX=9823 PE=3 SV=1	8305	16276	387	285	18	18	80.4	138	5.35	1419	1	0	0	473.266	944.518	2	944.518	0.0002	0	31.24	0.018	K	ENIIDLTK	I				9962
A0A480VE41	Epididymal-specific lipocalin-9 isoform X1 OS=Sus scrofa OX=9823 PE=3 SV=1	8305	16276	387	285	18	18	80.4	138	5.35	1420	1	0	0	473.266	944.518	2	944.518	0.0002	0	19.95	0.19	K	ENIIDLTK	I				4737
A0A480VE41	Epididymal-specific lipocalin-9 isoform X1 OS=Sus scrofa OX=9823 PE=3 SV=1	8305	16276	387	285	18	18	80.4	138	5.35	1421	1	0	0	473.266	944.518	2	944.518	0.0003	0	38.54	0.0066	K	ENIIDLTK	I				14927
A0A480VE41	Epididymal-specific lipocalin-9 isoform X1 OS=Sus scrofa OX=9823 PE=3 SV=1	8305	16276	387	285	18	18	80.4	138	5.35	1422	1	0	0	473.266	944.518	2	944.518	0.0003	0	35.91	0.011	K	ENIIDLTK	I				7503
A0A480VE41	Epididymal-specific lipocalin-9 isoform X1 OS=Sus scrofa OX=9823 PE=3 SV=1	8305	16276	387	285	18	18	80.4	138	5.35	1424	1	0	0	473.266	944.518	2	944.518	0.0003	0	37	0.0073	K	ENIIDLTK	I				16061
A0A480VE41	Epididymal-specific lipocalin-9 isoform X1 OS=Sus scrofa OX=9823 PE=3 SV=1	8305	16276	387	285	18	18	80.4	138	5.35	1425	1	0	0	473.266	944.518	2	944.518	0.0003	0	15.76	0.066	K	ENIIDLTK	I				17221
A0A480VE41	Epididymal-specific lipocalin-9 isoform X1 OS=Sus scrofa OX=9823 PE=3 SV=1	8305	16276	387	285	18	18	80.4	138	5.35	1426	1	0	0	473.266	944.518	2	944.518	0.0003	0	34.92	0.0079	K	ENIIDLTK	I				13804
A0A480VE41	Epididymal-specific lipocalin-9 isoform X1 OS=Sus scrofa OX=9823 PE=3 SV=1	8305	16276	387	285	18	18	80.4	138	5.35	1427	1	0	0	473.266	944.518	2	944.518	0.0003	0	36.46	0.013	K	ENIIDLTK	I				10618
A0A480VE41	Epididymal-specific lipocalin-9 isoform X1 OS=Sus scrofa OX=9823 PE=3 SV=1	8305	16276	387	285	18	18	80.4	138	5.35	1428	1	0	0	473.266	944.518	2	944.518	0.0004	0	33.11	0.016	K	ENIIDLTK	I				11928
A0A480VE41	Epididymal-specific lipocalin-9 isoform X1 OS=Sus scrofa OX=9823 PE=3 SV=1	8305	16276	387	285	18	18	80.4	138	5.35	1430	1	0	0	473.267	944.518	2	944.518	0.0005	0	31.74	0.02	K	ENIIDLTK	I				15223
A0A480VE41	Epididymal-specific lipocalin-9 isoform X1 OS=Sus scrofa OX=9823 PE=3 SV=1	8305	16276	387	285	18	18	80.4	138	5.35	1432	1	0	0	473.267	944.519	2	944.518	0.0007	0	32.21	0.038	K	ENIIDLTK	I				17836
A0A480VE41	Epididymal-specific lipocalin-9 isoform X1 OS=Sus scrofa OX=9823 PE=3 SV=1	8305	16276	387	285	18	18	80.4	138	5.35	1433	1	0	0	473.267	944.519	2	944.518	0.0007	0	32.33	0.012	K	ENIIDLTK	I				12233
A0A480VE41	Epididymal-specific lipocalin-9 isoform X1 OS=Sus scrofa OX=9823 PE=3 SV=1	8305	16276	387	285	18	18	80.4	138	5.35	1434	1	0	0	473.267	944.519	2	944.518	0.0008	0	36.15	0.0091	K	ENIIDLTK	I				12854
A0A480VE41	Epididymal-specific lipocalin-9 isoform X1 OS=Sus scrofa OX=9823 PE=3 SV=1	8305	16276	387	285	18	18	80.4	138	5.35	1435	1	0	0	473.267	944.519	2	944.518	0.0009	0	37.28	0.0081	K	ENIIDLTK	I				13156
A0A480VE41	Epididymal-specific lipocalin-9 isoform X1 OS=Sus scrofa OX=9823 PE=3 SV=1	8305	16276	387	285	18	18	80.4	138	5.35	1436	1	0	0	473.267	944.519	2	944.518	0.001	0	31.92	0.009	K	ENIIDLTK	I				15491
A0A480VE41	Epididymal-specific lipocalin-9 isoform X1 OS=Sus scrofa OX=9823 PE=3 SV=1	8305	16276	387	285	18	18	80.4	138	5.35	1437	1	0	0	473.267	944.519	2	944.518	0.001	0	11.5	0.2	K	ENIIDLTK	I				12824
A0A480VE41	Epididymal-specific lipocalin-9 isoform X1 OS=Sus scrofa OX=9823 PE=3 SV=1	8305	16276	387	285	18	18	80.4	138	5.35	1438	1	0	0	473.267	944.519	2	944.518	0.0012	0	35.22	0.0097	K	ENIIDLTK	I				11624
A0A480VE41	Epididymal-specific lipocalin-9 isoform X1 OS=Sus scrofa OX=9823 PE=3 SV=1	8305	16276	387	285	18	18	80.4	138	5.35	1439	1	0	0	473.267	944.519	2	944.518	0.0012	0	22.06	0.35	K	ENIIDLTK	I				17527
A0A480VE41	Epididymal-specific lipocalin-9 isoform X1 OS=Sus scrofa OX=9823 PE=3 SV=1	8305	16276	387	285	18	18	80.4	138	5.35	1441	1	0	0	473.267	944.519	2	944.518	0.0015	0	24.25	0.035	K	ENIIDLTK	I				14097
A0A480VE41	Epididymal-specific lipocalin-9 isoform X1 OS=Sus scrofa OX=9823 PE=3 SV=1	8305	16276	387	285	18	18	80.4	138	5.35	1442	1	0	0	473.267	944.519	2	944.518	0.0015	0	15.88	0.052	K	ENIIDLTK	I				14380
A0A480VE41	Epididymal-specific lipocalin-9 isoform X1 OS=Sus scrofa OX=9823 PE=3 SV=1	8305	16276	387	285	18	18	80.4	138	5.35	1443	1	0	0	473.267	944.519	2	944.518	0.0016	0	14.02	0.1	K	ENIIDLTK	I				19084
A0A480VE41	Epididymal-specific lipocalin-9 isoform X1 OS=Sus scrofa OX=9823 PE=3 SV=1	8305	16276	387	285	18	18	80.4	138	5.35	1444	1	0	0	473.267	944.519	2	944.518	0.0017	0	21.49	0.023	K	ENIIDLTK	I				19408
A0A480VE41	Epididymal-specific lipocalin-9 isoform X1 OS=Sus scrofa OX=9823 PE=3 SV=1	8305	16276	387	285	18	18	80.4	138	5.35	1445	1	0	0	473.267	944.52	2	944.518	0.0023	0	15.34	0.073	K	ENIIDLTK	I				19987
A0A480VE41	Epididymal-specific lipocalin-9 isoform X1 OS=Sus scrofa OX=9823 PE=3 SV=1	8305	16276	387	285	18	18	80.4	138	5.35	1446	1	0	0	473.267	944.52	2	944.518	0.0025	0	22.49	0.1	K	ENIIDLTK	I				19704
A0A480VE41	Epididymal-specific lipocalin-9 isoform X1 OS=Sus scrofa OX=9823 PE=3 SV=1	8305	16276	387	285	18	18	80.4	138	5.35	1448	1	0	0	473.269	944.523	2	944.518	0.0046	0	2.93	0.53	K	ENIIDLTK	I				20581
A0A480VE41	Epididymal-specific lipocalin-9 isoform X1 OS=Sus scrofa OX=9823 PE=3 SV=1	8305	16276	387	285	18	18	80.4	138	5.35	1449	1	0	0	473.269	944.523	2	944.518	0.0048	0	6.25	0.26	K	ENIIDLTK	I				20738
A0A480VE41	Epididymal-specific lipocalin-9 isoform X1 OS=Sus scrofa OX=9823 PE=3 SV=1	8305	16276	387	285	18	18	80.4	138	5.35	1453	2	0	0	473.756	945.498	2	945.502	-0.004	0	11.45	0.37	K	ENIIDLTK	I	Deamidated (NQ)	0.01000000.0		4630
A0A480VE41	Epididymal-specific lipocalin-9 isoform X1 OS=Sus scrofa OX=9823 PE=3 SV=1	8305	16276	387	285	18	18	80.4	138	5.35	1454	1	0	0	473.758	945.501	2	945.502	-0.0005	0	32.66	0.018	K	ENIIDLTK	I	Deamidated (NQ)	0.01000000.0		7904
A0A480VE41	Epididymal-specific lipocalin-9 isoform X1 OS=Sus scrofa OX=9823 PE=3 SV=1	8305	16276	387	285	18	18	80.4	138	5.35	2208	1	0	0	351.882	1052.62	3	1052.62	-0.0002	1	23.29	0.015	R	KPDVEPKLK	D				741
A0A480VE41	Epididymal-specific lipocalin-9 isoform X1 OS=Sus scrofa OX=9823 PE=3 SV=1	8305	16276	387	285	18	18	80.4	138	5.35	2209	1	0	0	527.319	1052.62	2	1052.62	0.0004	1	17.95	0.063	R	KPDVEPKLK	D				722
A0A480VE41	Epididymal-specific lipocalin-9 isoform X1 OS=Sus scrofa OX=9823 PE=3 SV=1	8305	16276	387	285	18	18	80.4	138	5.35	2332	1	0	1	533.775	1065.54	2	1065.53	0.0019	0	22.64	0.013	R	ALDNSSLAFK	F	Deamidated (NQ)	0.0001000000.0		7001
A0A480VE41	Epididymal-specific lipocalin-9 isoform X1 OS=Sus scrofa OX=9823 PE=3 SV=1	8305	16276	387	285	18	18	80.4	138	5.35	4052	1	0	0	646.309	1290.6	2	1290.61	-0.0041	0	23.19	0.0067	K	TFQLMEFYGR	K				20207
A0A480VE41	Epididymal-specific lipocalin-9 isoform X1 OS=Sus scrofa OX=9823 PE=3 SV=1	8305	16276	387	285	18	18	80.4	138	5.35	4053	1	0	0	646.309	1290.6	2	1290.61	-0.0033	0	24.99	0.0045	K	TFQLMEFYGR	K				20014
A0A480VE41	Epididymal-specific lipocalin-9 isoform X1 OS=Sus scrofa OX=9823 PE=3 SV=1	8305	16276	387	285	18	18	80.4	138	5.35	4054	1	0	0	431.209	1290.6	3	1290.61	-0.0026	0	24.28	0.0053	K	TFQLMEFYGR	K				12100
A0A480VE41	Epididymal-specific lipocalin-9 isoform X1 OS=Sus scrofa OX=9823 PE=3 SV=1	8305	16276	387	285	18	18	80.4	138	5.35	4055	1	0	0	646.309	1290.6	2	1290.61	-0.0025	0	48.65	0.00016	K	TFQLMEFYGR	K				14464
A0A480VE41	Epididymal-specific lipocalin-9 isoform X1 OS=Sus scrofa OX=9823 PE=3 SV=1	8305	16276	387	285	18	18	80.4	138	5.35	4057	1	0	0	646.31	1290.61	2	1290.61	-0.0014	0	8.65	0.18	K	TFQLMEFYGR	K				21025
A0A480VE41	Epididymal-specific lipocalin-9 isoform X1 OS=Sus scrofa OX=9823 PE=3 SV=1	8305	16276	387	285	18	18	80.4	138	5.35	4058	1	0	0	646.31	1290.61	2	1290.61	-0.0011	0	44.92	0.00033	K	TFQLMEFYGR	K				20161
A0A480VE41	Epididymal-specific lipocalin-9 isoform X1 OS=Sus scrofa OX=9823 PE=3 SV=1	8305	16276	387	285	18	18	80.4	138	5.35	4060	1	0	0	646.31	1290.61	2	1290.61	-0.0008	0	57.75	2.8e-05	K	TFQLMEFYGR	K				15312
A0A480VE41	Epididymal-specific lipocalin-9 isoform X1 OS=Sus scrofa OX=9823 PE=3 SV=1	8305	16276	387	285	18	18	80.4	138	5.35	4061	1	0	0	646.31	1290.61	2	1290.61	-0.0006	0	45.1	9.4e-05	K	TFQLMEFYGR	K				20432
A0A480VE41	Epididymal-specific lipocalin-9 isoform X1 OS=Sus scrofa OX=9823 PE=3 SV=1	8305	16276	387	285	18	18	80.4	138	5.35	4063	1	0	0	646.31	1290.61	2	1290.61	-0.0005	0	54.52	3.2e-05	K	TFQLMEFYGR	K				20582
A0A480VE41	Epididymal-specific lipocalin-9 isoform X1 OS=Sus scrofa OX=9823 PE=3 SV=1	8305	16276	387	285	18	18	80.4	138	5.35	4064	1	0	0	646.31	1290.61	2	1290.61	-0.0004	0	10.38	0.2	K	TFQLMEFYGR	K				20877
A0A480VE41	Epididymal-specific lipocalin-9 isoform X1 OS=Sus scrofa OX=9823 PE=3 SV=1	8305	16276	387	285	18	18	80.4	138	5.35	4065	1	0	0	646.31	1290.61	2	1290.61	-0.0004	0	46.17	0.00039	K	TFQLMEFYGR	K				13600
A0A480VE41	Epididymal-specific lipocalin-9 isoform X1 OS=Sus scrofa OX=9823 PE=3 SV=1	8305	16276	387	285	18	18	80.4	138	5.35	4066	1	0	0	646.31	1290.61	2	1290.61	-0.0004	0	50.07	0.00017	K	TFQLMEFYGR	K				17266
A0A480VE41	Epididymal-specific lipocalin-9 isoform X1 OS=Sus scrofa OX=9823 PE=3 SV=1	8305	16276	387	285	18	18	80.4	138	5.35	4067	1	0	0	646.311	1290.61	2	1290.61	-0.0003	0	43.85	0.0028	K	TFQLMEFYGR	K				13303
A0A480VE41	Epididymal-specific lipocalin-9 isoform X1 OS=Sus scrofa OX=9823 PE=3 SV=1	8305	16276	387	285	18	18	80.4	138	5.35	4068	1	0	0	646.311	1290.61	2	1290.61	-0.0003	0	36.85	0.00056	K	TFQLMEFYGR	K				20137
A0A480VE41	Epididymal-specific lipocalin-9 isoform X1 OS=Sus scrofa OX=9823 PE=3 SV=1	8305	16276	387	285	18	18	80.4	138	5.35	4069	1	0	0	431.209	1290.61	3	1290.61	-0.0002	0	38.82	0.00036	K	TFQLMEFYGR	K				11520
A0A480VE41	Epididymal-specific lipocalin-9 isoform X1 OS=Sus scrofa OX=9823 PE=3 SV=1	8305	16276	387	285	18	18	80.4	138	5.35	4072	1	0	0	646.311	1290.61	2	1290.61	0	0	46.04	0.00016	K	TFQLMEFYGR	K				20247
A0A480VE41	Epididymal-specific lipocalin-9 isoform X1 OS=Sus scrofa OX=9823 PE=3 SV=1	8305	16276	387	285	18	18	80.4	138	5.35	4073	1	0	0	431.209	1290.61	3	1290.61	0	0	30.69	0.0013	K	TFQLMEFYGR	K				11781
A0A480VE41	Epididymal-specific lipocalin-9 isoform X1 OS=Sus scrofa OX=9823 PE=3 SV=1	8305	16276	387	285	18	18	80.4	138	5.35	4074	1	0	0	646.311	1290.61	2	1290.61	0.0001	0	48.47	0.00016	K	TFQLMEFYGR	K				16723
A0A480VE41	Epididymal-specific lipocalin-9 isoform X1 OS=Sus scrofa OX=9823 PE=3 SV=1	8305	16276	387	285	18	18	80.4	138	5.35	4075	1	0	0	646.311	1290.61	2	1290.61	0.0001	0	30	0.0022	K	TFQLMEFYGR	K				20294
A0A480VE41	Epididymal-specific lipocalin-9 isoform X1 OS=Sus scrofa OX=9823 PE=3 SV=1	8305	16276	387	285	18	18	80.4	138	5.35	4076	1	0	0	646.311	1290.61	2	1290.61	0.0002	0	58.42	2.7e-05	K	TFQLMEFYGR	K				16151
A0A480VE41	Epididymal-specific lipocalin-9 isoform X1 OS=Sus scrofa OX=9823 PE=3 SV=1	8305	16276	387	285	18	18	80.4	138	5.35	4077	1	0	0	646.311	1290.61	2	1290.61	0.0002	0	45.48	0.00042	K	TFQLMEFYGR	K				14193
A0A480VE41	Epididymal-specific lipocalin-9 isoform X1 OS=Sus scrofa OX=9823 PE=3 SV=1	8305	16276	387	285	18	18	80.4	138	5.35	4078	1	0	0	646.311	1290.61	2	1290.61	0.0002	0	47.31	0.0003	K	TFQLMEFYGR	K				19433
A0A480VE41	Epididymal-specific lipocalin-9 isoform X1 OS=Sus scrofa OX=9823 PE=3 SV=1	8305	16276	387	285	18	18	80.4	138	5.35	4079	1	0	0	646.311	1290.61	2	1290.61	0.0002	0	33.19	0.00079	K	TFQLMEFYGR	K				20340
A0A480VE41	Epididymal-specific lipocalin-9 isoform X1 OS=Sus scrofa OX=9823 PE=3 SV=1	8305	16276	387	285	18	18	80.4	138	5.35	4080	1	0	0	646.311	1290.61	2	1290.61	0.0003	0	54.99	0.00012	K	TFQLMEFYGR	K				15578
A0A480VE41	Epididymal-specific lipocalin-9 isoform X1 OS=Sus scrofa OX=9823 PE=3 SV=1	8305	16276	387	285	18	18	80.4	138	5.35	4081	1	0	0	646.311	1290.61	2	1290.61	0.0003	0	50.28	0.00015	K	TFQLMEFYGR	K				15016
A0A480VE41	Epididymal-specific lipocalin-9 isoform X1 OS=Sus scrofa OX=9823 PE=3 SV=1	8305	16276	387	285	18	18	80.4	138	5.35	4082	1	0	0	646.311	1290.61	2	1290.61	0.0003	0	56.5	4.2e-05	K	TFQLMEFYGR	K				13906
A0A480VE41	Epididymal-specific lipocalin-9 isoform X1 OS=Sus scrofa OX=9823 PE=3 SV=1	8305	16276	387	285	18	18	80.4	138	5.35	4083	1	0	0	646.311	1290.61	2	1290.61	0.0003	0	58.99	2.5e-05	K	TFQLMEFYGR	K				19723
A0A480VE41	Epididymal-specific lipocalin-9 isoform X1 OS=Sus scrofa OX=9823 PE=3 SV=1	8305	16276	387	285	18	18	80.4	138	5.35	4084	1	0	0	646.311	1290.61	2	1290.61	0.0003	0	49.66	0.00016	K	TFQLMEFYGR	K				18182
A0A480VE41	Epididymal-specific lipocalin-9 isoform X1 OS=Sus scrofa OX=9823 PE=3 SV=1	8305	16276	387	285	18	18	80.4	138	5.35	4085	1	0	0	646.311	1290.61	2	1290.61	0.0005	0	21.36	0.02	K	TFQLMEFYGR	K				20974
A0A480VE41	Epididymal-specific lipocalin-9 isoform X1 OS=Sus scrofa OX=9823 PE=3 SV=1	8305	16276	387	285	18	18	80.4	138	5.35	4086	1	0	0	646.311	1290.61	2	1290.61	0.0006	0	37.25	0.0038	K	TFQLMEFYGR	K				20737
A0A480VE41	Epididymal-specific lipocalin-9 isoform X1 OS=Sus scrofa OX=9823 PE=3 SV=1	8305	16276	387	285	18	18	80.4	138	5.35	4087	1	0	0	646.311	1290.61	2	1290.61	0.0006	0	47.99	0.00019	K	TFQLMEFYGR	K				16999
A0A480VE41	Epididymal-specific lipocalin-9 isoform X1 OS=Sus scrofa OX=9823 PE=3 SV=1	8305	16276	387	285	18	18	80.4	138	5.35	4088	1	0	0	646.311	1290.61	2	1290.61	0.0006	0	51.3	0.00012	K	TFQLMEFYGR	K				18495
A0A480VE41	Epididymal-specific lipocalin-9 isoform X1 OS=Sus scrofa OX=9823 PE=3 SV=1	8305	16276	387	285	18	18	80.4	138	5.35	4089	1	0	0	646.311	1290.61	2	1290.61	0.0007	0	41.48	0.001	K	TFQLMEFYGR	K				11525
A0A480VE41	Epididymal-specific lipocalin-9 isoform X1 OS=Sus scrofa OX=9823 PE=3 SV=1	8305	16276	387	285	18	18	80.4	138	5.35	4090	1	0	0	646.311	1290.61	2	1290.61	0.0008	0	54.1	5e-05	K	TFQLMEFYGR	K				16438
A0A480VE41	Epididymal-specific lipocalin-9 isoform X1 OS=Sus scrofa OX=9823 PE=3 SV=1	8305	16276	387	285	18	18	80.4	138	5.35	4092	1	0	0	646.311	1290.61	2	1290.61	0.001	0	48.68	0.00031	K	TFQLMEFYGR	K				12086
A0A480VE41	Epididymal-specific lipocalin-9 isoform X1 OS=Sus scrofa OX=9823 PE=3 SV=1	8305	16276	387	285	18	18	80.4	138	5.35	4093	1	0	0	646.311	1290.61	2	1290.61	0.001	0	47.93	0.00019	K	TFQLMEFYGR	K				15865
A0A480VE41	Epididymal-specific lipocalin-9 isoform X1 OS=Sus scrofa OX=9823 PE=3 SV=1	8305	16276	387	285	18	18	80.4	138	5.35	4094	1	0	0	646.311	1290.61	2	1290.61	0.001	0	49.4	0.00019	K	TFQLMEFYGR	K				19127
A0A480VE41	Epididymal-specific lipocalin-9 isoform X1 OS=Sus scrofa OX=9823 PE=3 SV=1	8305	16276	387	285	18	18	80.4	138	5.35	4095	1	0	0	646.311	1290.61	2	1290.61	0.0011	0	49.55	0.00018	K	TFQLMEFYGR	K				14721
A0A480VE41	Epididymal-specific lipocalin-9 isoform X1 OS=Sus scrofa OX=9823 PE=3 SV=1	8305	16276	387	285	18	18	80.4	138	5.35	4096	1	0	0	646.311	1290.61	2	1290.61	0.0011	0	44.53	0.00044	K	TFQLMEFYGR	K				11779
A0A480VE41	Epididymal-specific lipocalin-9 isoform X1 OS=Sus scrofa OX=9823 PE=3 SV=1	8305	16276	387	285	18	18	80.4	138	5.35	4097	1	0	0	646.311	1290.61	2	1290.61	0.0012	0	48.14	0.00033	K	TFQLMEFYGR	K				13012
A0A480VE41	Epididymal-specific lipocalin-9 isoform X1 OS=Sus scrofa OX=9823 PE=3 SV=1	8305	16276	387	285	18	18	80.4	138	5.35	4098	1	0	0	646.311	1290.61	2	1290.61	0.0013	0	54.4	9.1e-05	K	TFQLMEFYGR	K				12706
A0A480VE41	Epididymal-specific lipocalin-9 isoform X1 OS=Sus scrofa OX=9823 PE=3 SV=1	8305	16276	387	285	18	18	80.4	138	5.35	4099	1	0	0	646.311	1290.61	2	1290.61	0.0013	0	51.7	8.5e-05	K	TFQLMEFYGR	K				17570
A0A480VE41	Epididymal-specific lipocalin-9 isoform X1 OS=Sus scrofa OX=9823 PE=3 SV=1	8305	16276	387	285	18	18	80.4	138	5.35	4100	1	0	0	646.311	1290.61	2	1290.61	0.0013	0	32.27	0.0013	K	TFQLMEFYGR	K				20096
A0A480VE41	Epididymal-specific lipocalin-9 isoform X1 OS=Sus scrofa OX=9823 PE=3 SV=1	8305	16276	387	285	18	18	80.4	138	5.35	4101	1	0	0	646.311	1290.61	2	1290.61	0.0013	0	48.99	0.00015	K	TFQLMEFYGR	K				17872
A0A480VE41	Epididymal-specific lipocalin-9 isoform X1 OS=Sus scrofa OX=9823 PE=3 SV=1	8305	16276	387	285	18	18	80.4	138	5.35	4102	1	0	0	646.312	1290.61	2	1290.61	0.0017	0	50.73	8.3e-05	K	TFQLMEFYGR	K				18815
A0A480VE41	Epididymal-specific lipocalin-9 isoform X1 OS=Sus scrofa OX=9823 PE=3 SV=1	8305	16276	387	285	18	18	80.4	138	5.35	4103	1	0	0	431.21	1290.61	3	1290.61	0.0023	0	16.03	0.072	K	TFQLMEFYGR	K				7950
A0A480VE41	Epididymal-specific lipocalin-9 isoform X1 OS=Sus scrofa OX=9823 PE=3 SV=1	8305	16276	387	285	18	18	80.4	138	5.35	4109	1	0	0	646.807	1291.6	2	1291.59	0.0095	0	51.85	1.4e-05	K	TFQLMEFYGR	K	Deamidated (NQ)	0.0010000000.0		12394
A0A480VE41	Epididymal-specific lipocalin-9 isoform X1 OS=Sus scrofa OX=9823 PE=3 SV=1	8305	16276	387	285	18	18	80.4	138	5.35	4135	1	0	0	648.88	1295.74	2	1295.74	-0.0004	2	18.22	0.22	R	KPDVEPKLKDK	F				576
A0A480VE41	Epididymal-specific lipocalin-9 isoform X1 OS=Sus scrofa OX=9823 PE=3 SV=1	8305	16276	387	285	18	18	80.4	138	5.35	4137	1	0	0	648.881	1295.75	2	1295.74	0.0023	2	58.41	0.00018	R	KPDVEPKLKDK	F				134
A0A480VE41	Epididymal-specific lipocalin-9 isoform X1 OS=Sus scrofa OX=9823 PE=3 SV=1	8305	16276	387	285	18	18	80.4	138	5.35	4242	1	0	0	436.54	1306.6	3	1306.6	-0.0028	0	34.45	0.00059	K	TFQLMEFYGR	K	Oxidation (M)	0.0000300000.0		9296
A0A480VE41	Epididymal-specific lipocalin-9 isoform X1 OS=Sus scrofa OX=9823 PE=3 SV=1	8305	16276	387	285	18	18	80.4	138	5.35	4243	1	0	0	654.307	1306.6	2	1306.6	-0.0014	0	43.36	9.5e-05	K	TFQLMEFYGR	K	Oxidation (M)	0.0000300000.0		16685
A0A480VE41	Epididymal-specific lipocalin-9 isoform X1 OS=Sus scrofa OX=9823 PE=3 SV=1	8305	16276	387	285	18	18	80.4	138	5.35	4244	1	0	0	654.307	1306.6	2	1306.6	-0.0014	0	37.56	0.0003	K	TFQLMEFYGR	K	Oxidation (M)	0.0000300000.0		14849
A0A480VE41	Epididymal-specific lipocalin-9 isoform X1 OS=Sus scrofa OX=9823 PE=3 SV=1	8305	16276	387	285	18	18	80.4	138	5.35	4245	1	0	0	654.308	1306.6	2	1306.6	-0.0008	0	57.6	1.2e-05	K	TFQLMEFYGR	K	Oxidation (M)	0.0000300000.0		11927
A0A480VE41	Epididymal-specific lipocalin-9 isoform X1 OS=Sus scrofa OX=9823 PE=3 SV=1	8305	16276	387	285	18	18	80.4	138	5.35	4246	1	0	0	436.541	1306.6	3	1306.6	-0.0007	0	25.44	0.0067	K	TFQLMEFYGR	K	Oxidation (M)	0.0000300000.0		9628
A0A480VE41	Epididymal-specific lipocalin-9 isoform X1 OS=Sus scrofa OX=9823 PE=3 SV=1	8305	16276	387	285	18	18	80.4	138	5.35	4248	1	0	0	654.308	1306.6	2	1306.6	-0.0001	0	50.66	8.8e-05	K	TFQLMEFYGR	K	Oxidation (M)	0.0000300000.0		13940
A0A480VE41	Epididymal-specific lipocalin-9 isoform X1 OS=Sus scrofa OX=9823 PE=3 SV=1	8305	16276	387	285	18	18	80.4	138	5.35	4249	1	0	0	654.308	1306.6	2	1306.6	-0.0001	0	57.43	9.8e-06	K	TFQLMEFYGR	K	Oxidation (M)	0.0000300000.0		11625
A0A480VE41	Epididymal-specific lipocalin-9 isoform X1 OS=Sus scrofa OX=9823 PE=3 SV=1	8305	16276	387	285	18	18	80.4	138	5.35	4250	1	0	0	654.308	1306.6	2	1306.6	-0.0001	0	55.47	7.5e-06	K	TFQLMEFYGR	K	Oxidation (M)	0.0000300000.0		11364
A0A480VE41	Epididymal-specific lipocalin-9 isoform X1 OS=Sus scrofa OX=9823 PE=3 SV=1	8305	16276	387	285	18	18	80.4	138	5.35	4251	1	0	0	654.308	1306.6	2	1306.6	0	0	43.4	9.8e-05	K	TFQLMEFYGR	K	Oxidation (M)	0.0000300000.0		19739
A0A480VE41	Epididymal-specific lipocalin-9 isoform X1 OS=Sus scrofa OX=9823 PE=3 SV=1	8305	16276	387	285	18	18	80.4	138	5.35	4252	1	0	0	654.308	1306.6	2	1306.6	0.0004	0	42.39	0.00013	K	TFQLMEFYGR	K	Oxidation (M)	0.0000300000.0		12983
A0A480VE41	Epididymal-specific lipocalin-9 isoform X1 OS=Sus scrofa OX=9823 PE=3 SV=1	8305	16276	387	285	18	18	80.4	138	5.35	4253	1	0	0	654.308	1306.6	2	1306.6	0.0007	0	43.6	9e-05	K	TFQLMEFYGR	K	Oxidation (M)	0.0000300000.0		18380
A0A480VE41	Epididymal-specific lipocalin-9 isoform X1 OS=Sus scrofa OX=9823 PE=3 SV=1	8305	16276	387	285	18	18	80.4	138	5.35	4254	1	0	0	654.308	1306.6	2	1306.6	0.0007	0	52.61	1.6e-05	K	TFQLMEFYGR	K	Oxidation (M)	0.0000300000.0		9585
A0A480VE41	Epididymal-specific lipocalin-9 isoform X1 OS=Sus scrofa OX=9823 PE=3 SV=1	8305	16276	387	285	18	18	80.4	138	5.35	4255	1	0	0	654.308	1306.6	2	1306.6	0.0007	0	51.05	3.7e-05	K	TFQLMEFYGR	K	Oxidation (M)	0.0000300000.0		10598
A0A480VE41	Epididymal-specific lipocalin-9 isoform X1 OS=Sus scrofa OX=9823 PE=3 SV=1	8305	16276	387	285	18	18	80.4	138	5.35	4257	1	0	0	654.308	1306.6	2	1306.6	0.0009	0	39	0.00023	K	TFQLMEFYGR	K	Oxidation (M)	0.0000300000.0		19449
A0A480VE41	Epididymal-specific lipocalin-9 isoform X1 OS=Sus scrofa OX=9823 PE=3 SV=1	8305	16276	387	285	18	18	80.4	138	5.35	4258	1	0	0	654.308	1306.6	2	1306.6	0.0009	0	50.2	2e-05	K	TFQLMEFYGR	K	Oxidation (M)	0.0000300000.0		13273
A0A480VE41	Epididymal-specific lipocalin-9 isoform X1 OS=Sus scrofa OX=9823 PE=3 SV=1	8305	16276	387	285	18	18	80.4	138	5.35	4259	1	0	0	654.309	1306.6	2	1306.6	0.001	0	53.98	1.2e-05	K	TFQLMEFYGR	K	Oxidation (M)	0.0000300000.0		9945
A0A480VE41	Epididymal-specific lipocalin-9 isoform X1 OS=Sus scrofa OX=9823 PE=3 SV=1	8305	16276	387	285	18	18	80.4	138	5.35	4260	1	0	0	654.309	1306.6	2	1306.6	0.001	0	42.94	9.8e-05	K	TFQLMEFYGR	K	Oxidation (M)	0.0000300000.0		13572
A0A480VE41	Epididymal-specific lipocalin-9 isoform X1 OS=Sus scrofa OX=9823 PE=3 SV=1	8305	16276	387	285	18	18	80.4	138	5.35	4261	1	0	0	654.309	1306.6	2	1306.6	0.0011	0	49.65	2.2e-05	K	TFQLMEFYGR	K	Oxidation (M)	0.0000300000.0		15704
A0A480VE41	Epididymal-specific lipocalin-9 isoform X1 OS=Sus scrofa OX=9823 PE=3 SV=1	8305	16276	387	285	18	18	80.4	138	5.35	4262	1	0	0	654.309	1306.6	2	1306.6	0.0011	0	21.8	0.01	K	TFQLMEFYGR	K	Oxidation (M)	0.0000300000.0		19065
A0A480VE41	Epididymal-specific lipocalin-9 isoform X1 OS=Sus scrofa OX=9823 PE=3 SV=1	8305	16276	387	285	18	18	80.4	138	5.35	4263	1	0	0	654.309	1306.6	2	1306.6	0.0011	0	51.31	1.9e-05	K	TFQLMEFYGR	K	Oxidation (M)	0.0000300000.0		10924
A0A480VE41	Epididymal-specific lipocalin-9 isoform X1 OS=Sus scrofa OX=9823 PE=3 SV=1	8305	16276	387	285	18	18	80.4	138	5.35	4264	1	0	0	654.309	1306.6	2	1306.6	0.0011	0	36.42	0.00038	K	TFQLMEFYGR	K	Oxidation (M)	0.0000300000.0		15422
A0A480VE41	Epididymal-specific lipocalin-9 isoform X1 OS=Sus scrofa OX=9823 PE=3 SV=1	8305	16276	387	285	18	18	80.4	138	5.35	4265	1	0	0	654.309	1306.6	2	1306.6	0.0013	0	49.21	2.9e-05	K	TFQLMEFYGR	K	Oxidation (M)	0.0000300000.0		16272
A0A480VE41	Epididymal-specific lipocalin-9 isoform X1 OS=Sus scrofa OX=9823 PE=3 SV=1	8305	16276	387	285	18	18	80.4	138	5.35	4266	1	0	0	654.309	1306.6	2	1306.6	0.0013	0	50.03	7.7e-05	K	TFQLMEFYGR	K	Oxidation (M)	0.0000300000.0		10273
A0A480VE41	Epididymal-specific lipocalin-9 isoform X1 OS=Sus scrofa OX=9823 PE=3 SV=1	8305	16276	387	285	18	18	80.4	138	5.35	4267	1	0	0	654.309	1306.6	2	1306.6	0.0014	0	50.38	2.4e-05	K	TFQLMEFYGR	K	Oxidation (M)	0.0000300000.0		14228
A0A480VE41	Epididymal-specific lipocalin-9 isoform X1 OS=Sus scrofa OX=9823 PE=3 SV=1	8305	16276	387	285	18	18	80.4	138	5.35	4268	1	0	0	654.309	1306.6	2	1306.6	0.0018	0	47.95	5.4e-05	K	TFQLMEFYGR	K	Oxidation (M)	0.0000300000.0		17998
A0A480VE41	Epididymal-specific lipocalin-9 isoform X1 OS=Sus scrofa OX=9823 PE=3 SV=1	8305	16276	387	285	18	18	80.4	138	5.35	4269	1	0	0	654.309	1306.6	2	1306.6	0.0018	0	61.04	8.4e-06	K	TFQLMEFYGR	K	Oxidation (M)	0.0000300000.0		12232
A0A480VE41	Epididymal-specific lipocalin-9 isoform X1 OS=Sus scrofa OX=9823 PE=3 SV=1	8305	16276	387	285	18	18	80.4	138	5.35	4270	1	0	0	654.309	1306.6	2	1306.6	0.0018	0	52.57	1.4e-05	K	TFQLMEFYGR	K	Oxidation (M)	0.0000300000.0		9254
A0A480VE41	Epididymal-specific lipocalin-9 isoform X1 OS=Sus scrofa OX=9823 PE=3 SV=1	8305	16276	387	285	18	18	80.4	138	5.35	4271	1	0	0	654.309	1306.6	2	1306.6	0.0019	0	45.23	5.7e-05	K	TFQLMEFYGR	K	Oxidation (M)	0.0000300000.0		18759
A0A480VE41	Epididymal-specific lipocalin-9 isoform X1 OS=Sus scrofa OX=9823 PE=3 SV=1	8305	16276	387	285	18	18	80.4	138	5.35	4272	1	0	0	654.309	1306.6	2	1306.6	0.0019	0	54.58	7.8e-06	K	TFQLMEFYGR	K	Oxidation (M)	0.0000300000.0		15145
A0A480VE41	Epididymal-specific lipocalin-9 isoform X1 OS=Sus scrofa OX=9823 PE=3 SV=1	8305	16276	387	285	18	18	80.4	138	5.35	4273	1	0	0	654.309	1306.6	2	1306.6	0.0029	0	43.62	8.1e-05	K	TFQLMEFYGR	K	Oxidation (M)	0.0000300000.0		12535
A0A480VE41	Epididymal-specific lipocalin-9 isoform X1 OS=Sus scrofa OX=9823 PE=3 SV=1	8305	16276	387	285	18	18	80.4	138	5.35	4274	1	0	0	654.311	1306.61	2	1306.6	0.0051	0	29.76	0.0081	K	TFQLMEFYGR	K	Oxidation (M)	0.0000300000.0		14519
A0A480VE41	Epididymal-specific lipocalin-9 isoform X1 OS=Sus scrofa OX=9823 PE=3 SV=1	8305	16276	387	285	18	18	80.4	138	5.35	4275	1	0	0	654.311	1306.61	2	1306.6	0.0055	0	43.05	9.2e-05	K	TFQLMEFYGR	K	Oxidation (M)	0.0000300000.0		15989
A0A480VE41	Epididymal-specific lipocalin-9 isoform X1 OS=Sus scrofa OX=9823 PE=3 SV=1	8305	16276	387	285	18	18	80.4	138	5.35	5858	1	0	0	499.929	1496.77	3	1496.77	-0.0035	0	14.72	0.11	K	FVEICQQYGIIK	E				11326
A0A480VE41	Epididymal-specific lipocalin-9 isoform X1 OS=Sus scrofa OX=9823 PE=3 SV=1	8305	16276	387	285	18	18	80.4	138	5.35	5859	1	0	0	749.39	1496.77	2	1496.77	-0.0034	0	1.43	0.73	K	FVEICQQYGIIK	E				21012
A0A480VE41	Epididymal-specific lipocalin-9 isoform X1 OS=Sus scrofa OX=9823 PE=3 SV=1	8305	16276	387	285	18	18	80.4	138	5.35	5860	1	0	0	499.93	1496.77	3	1496.77	-0.0029	0	17.87	0.028	K	FVEICQQYGIIK	E				10426
A0A480VE41	Epididymal-specific lipocalin-9 isoform X1 OS=Sus scrofa OX=9823 PE=3 SV=1	8305	16276	387	285	18	18	80.4	138	5.35	5861	1	0	0	749.391	1496.77	2	1496.77	-0.0027	0	42.21	0.00011	K	FVEICQQYGIIK	E				20069
A0A480VE41	Epididymal-specific lipocalin-9 isoform X1 OS=Sus scrofa OX=9823 PE=3 SV=1	8305	16276	387	285	18	18	80.4	138	5.35	5862	1	0	0	749.391	1496.77	2	1496.77	-0.0024	0	50.42	8.2e-05	K	FVEICQQYGIIK	E				20221
A0A480VE41	Epididymal-specific lipocalin-9 isoform X1 OS=Sus scrofa OX=9823 PE=3 SV=1	8305	16276	387	285	18	18	80.4	138	5.35	5864	1	0	0	749.391	1496.77	2	1496.77	-0.0016	0	53	1.8e-05	K	FVEICQQYGIIK	E				14563
A0A480VE41	Epididymal-specific lipocalin-9 isoform X1 OS=Sus scrofa OX=9823 PE=3 SV=1	8305	16276	387	285	18	18	80.4	138	5.35	5865	1	0	0	749.391	1496.77	2	1496.77	-0.0013	0	60.04	7.7e-06	K	FVEICQQYGIIK	E				20266
A0A480VE41	Epididymal-specific lipocalin-9 isoform X1 OS=Sus scrofa OX=9823 PE=3 SV=1	8305	16276	387	285	18	18	80.4	138	5.35	5866	1	0	0	749.391	1496.77	2	1496.77	-0.0012	0	48.74	2.7e-05	K	FVEICQQYGIIK	E				20144
A0A480VE41	Epididymal-specific lipocalin-9 isoform X1 OS=Sus scrofa OX=9823 PE=3 SV=1	8305	16276	387	285	18	18	80.4	138	5.35	5868	1	0	0	749.392	1496.77	2	1496.77	-0.0011	0	65.07	6.3e-06	K	FVEICQQYGIIK	E				15427
A0A480VE41	Epididymal-specific lipocalin-9 isoform X1 OS=Sus scrofa OX=9823 PE=3 SV=1	8305	16276	387	285	18	18	80.4	138	5.35	5869	1	0	0	749.392	1496.77	2	1496.77	-0.0011	0	53.36	4.8e-05	K	FVEICQQYGIIK	E				20309
A0A480VE41	Epididymal-specific lipocalin-9 isoform X1 OS=Sus scrofa OX=9823 PE=3 SV=1	8305	16276	387	285	18	18	80.4	138	5.35	5870	1	0	0	499.93	1496.77	3	1496.77	-0.001	0	16.68	0.027	K	FVEICQQYGIIK	E				9414
A0A480VE41	Epididymal-specific lipocalin-9 isoform X1 OS=Sus scrofa OX=9823 PE=3 SV=1	8305	16276	387	285	18	18	80.4	138	5.35	5871	1	0	0	749.392	1496.77	2	1496.77	-0.001	0	38.95	0.0021	K	FVEICQQYGIIK	E				13430
A0A480VE41	Epididymal-specific lipocalin-9 isoform X1 OS=Sus scrofa OX=9823 PE=3 SV=1	8305	16276	387	285	18	18	80.4	138	5.35	5872	1	0	0	749.392	1496.77	2	1496.77	-0.0007	0	57.27	2.4e-05	K	FVEICQQYGIIK	E				19857
A0A480VE41	Epididymal-specific lipocalin-9 isoform X1 OS=Sus scrofa OX=9823 PE=3 SV=1	8305	16276	387	285	18	18	80.4	138	5.35	5873	1	0	0	499.93	1496.77	3	1496.77	-0.0005	0	18.88	0.21	K	FVEICQQYGIIK	E				9090
A0A480VE41	Epididymal-specific lipocalin-9 isoform X1 OS=Sus scrofa OX=9823 PE=3 SV=1	8305	16276	387	285	18	18	80.4	138	5.35	5874	1	0	0	749.392	1496.77	2	1496.77	-0.0005	0	8.21	0.17	K	FVEICQQYGIIK	E				20846
A0A480VE41	Epididymal-specific lipocalin-9 isoform X1 OS=Sus scrofa OX=9823 PE=3 SV=1	8305	16276	387	285	18	18	80.4	138	5.35	5875	1	0	0	749.392	1496.77	2	1496.77	-0.0005	0	55.22	1.2e-05	K	FVEICQQYGIIK	E				20670
A0A480VE41	Epididymal-specific lipocalin-9 isoform X1 OS=Sus scrofa OX=9823 PE=3 SV=1	8305	16276	387	285	18	18	80.4	138	5.35	5876	1	0	0	749.392	1496.77	2	1496.77	-0.0003	0	43.87	7.7e-05	K	FVEICQQYGIIK	E				13064
A0A480VE41	Epididymal-specific lipocalin-9 isoform X1 OS=Sus scrofa OX=9823 PE=3 SV=1	8305	16276	387	285	18	18	80.4	138	5.35	5877	1	0	0	749.392	1496.77	2	1496.77	-0.0003	0	51.28	2.7e-05	K	FVEICQQYGIIK	E				20407
A0A480VE41	Epididymal-specific lipocalin-9 isoform X1 OS=Sus scrofa OX=9823 PE=3 SV=1	8305	16276	387	285	18	18	80.4	138	5.35	5878	1	0	0	749.392	1496.77	2	1496.77	-0.0002	0	63.09	8.1e-06	K	FVEICQQYGIIK	E				16567
A0A480VE41	Epididymal-specific lipocalin-9 isoform X1 OS=Sus scrofa OX=9823 PE=3 SV=1	8305	16276	387	285	18	18	80.4	138	5.35	5880	1	0	0	749.392	1496.77	2	1496.77	-0.0001	0	63.95	5.3e-06	K	FVEICQQYGIIK	E				20162
A0A480VE41	Epididymal-specific lipocalin-9 isoform X1 OS=Sus scrofa OX=9823 PE=3 SV=1	8305	16276	387	285	18	18	80.4	138	5.35	5881	1	0	0	749.392	1496.77	2	1496.77	-0.0001	0	61.3	2.4e-06	K	FVEICQQYGIIK	E				14314
A0A480VE41	Epididymal-specific lipocalin-9 isoform X1 OS=Sus scrofa OX=9823 PE=3 SV=1	8305	16276	387	285	18	18	80.4	138	5.35	5882	1	0	0	749.392	1496.77	2	1496.77	-0.0001	0	57.87	2e-05	K	FVEICQQYGIIK	E				10587
A0A480VE41	Epididymal-specific lipocalin-9 isoform X1 OS=Sus scrofa OX=9823 PE=3 SV=1	8305	16276	387	285	18	18	80.4	138	5.35	5883	1	0	0	749.392	1496.77	2	1496.77	-0.0001	0	65.58	1.3e-06	K	FVEICQQYGIIK	E				12130
A0A480VE41	Epididymal-specific lipocalin-9 isoform X1 OS=Sus scrofa OX=9823 PE=3 SV=1	8305	16276	387	285	18	18	80.4	138	5.35	5884	1	0	0	749.392	1496.77	2	1496.77	-0.0001	0	48.14	0.00011	K	FVEICQQYGIIK	E				20349
A0A480VE41	Epididymal-specific lipocalin-9 isoform X1 OS=Sus scrofa OX=9823 PE=3 SV=1	8305	16276	387	285	18	18	80.4	138	5.35	5885	1	0	0	749.392	1496.77	2	1496.77	0	0	53.35	5.3e-05	K	FVEICQQYGIIK	E				16840
A0A480VE41	Epididymal-specific lipocalin-9 isoform X1 OS=Sus scrofa OX=9823 PE=3 SV=1	8305	16276	387	285	18	18	80.4	138	5.35	5886	1	0	0	749.392	1496.77	2	1496.77	0	0	56.71	1.8e-05	K	FVEICQQYGIIK	E				17121
A0A480VE41	Epididymal-specific lipocalin-9 isoform X1 OS=Sus scrofa OX=9823 PE=3 SV=1	8305	16276	387	285	18	18	80.4	138	5.35	5887	1	0	0	749.392	1496.77	2	1496.77	0.0001	0	55.36	1.8e-05	K	FVEICQQYGIIK	E				15153
A0A480VE41	Epididymal-specific lipocalin-9 isoform X1 OS=Sus scrofa OX=9823 PE=3 SV=1	8305	16276	387	285	18	18	80.4	138	5.35	5888	1	0	0	749.392	1496.77	2	1496.77	0.0001	0	59.76	3e-06	K	FVEICQQYGIIK	E				11819
A0A480VE41	Epididymal-specific lipocalin-9 isoform X1 OS=Sus scrofa OX=9823 PE=3 SV=1	8305	16276	387	285	18	18	80.4	138	5.35	5889	1	0	0	749.392	1496.77	2	1496.77	0.0003	0	58.18	1.8e-05	K	FVEICQQYGIIK	E				16282
A0A480VE41	Epididymal-specific lipocalin-9 isoform X1 OS=Sus scrofa OX=9823 PE=3 SV=1	8305	16276	387	285	18	18	80.4	138	5.35	5890	1	0	0	749.392	1496.77	2	1496.77	0.0004	0	58.48	2.3e-05	K	FVEICQQYGIIK	E				20521
A0A480VE41	Epididymal-specific lipocalin-9 isoform X1 OS=Sus scrofa OX=9823 PE=3 SV=1	8305	16276	387	285	18	18	80.4	138	5.35	5891	1	0	0	749.392	1496.77	2	1496.77	0.0004	0	42.91	9.5e-05	K	FVEICQQYGIIK	E				20109
A0A480VE41	Epididymal-specific lipocalin-9 isoform X1 OS=Sus scrofa OX=9823 PE=3 SV=1	8305	16276	387	285	18	18	80.4	138	5.35	5892	1	0	0	749.392	1496.77	2	1496.77	0.0005	0	53.66	4.8e-05	K	FVEICQQYGIIK	E				15998
A0A480VE41	Epididymal-specific lipocalin-9 isoform X1 OS=Sus scrofa OX=9823 PE=3 SV=1	8305	16276	387	285	18	18	80.4	138	5.35	5893	1	0	0	749.393	1496.77	2	1496.77	0.0006	0	11.42	0.085	K	FVEICQQYGIIK	E				9260
A0A480VE41	Epididymal-specific lipocalin-9 isoform X1 OS=Sus scrofa OX=9823 PE=3 SV=1	8305	16276	387	285	18	18	80.4	138	5.35	5894	1	0	0	749.393	1496.77	2	1496.77	0.0006	0	59.32	1.9e-05	K	FVEICQQYGIIK	E				18955
A0A480VE41	Epididymal-specific lipocalin-9 isoform X1 OS=Sus scrofa OX=9823 PE=3 SV=1	8305	16276	387	285	18	18	80.4	138	5.35	5895	1	0	0	749.393	1496.77	2	1496.77	0.0008	0	67.06	3.4e-06	K	FVEICQQYGIIK	E				11246
A0A480VE41	Epididymal-specific lipocalin-9 isoform X1 OS=Sus scrofa OX=9823 PE=3 SV=1	8305	16276	387	285	18	18	80.4	138	5.35	5896	1	0	0	749.393	1496.77	2	1496.77	0.0008	0	52.15	1.3e-05	K	FVEICQQYGIIK	E				15708
A0A480VE41	Epididymal-specific lipocalin-9 isoform X1 OS=Sus scrofa OX=9823 PE=3 SV=1	8305	16276	387	285	18	18	80.4	138	5.35	5897	1	0	0	749.393	1496.77	2	1496.77	0.0008	0	51.69	1.4e-05	K	FVEICQQYGIIK	E				14031
A0A480VE41	Epididymal-specific lipocalin-9 isoform X1 OS=Sus scrofa OX=9823 PE=3 SV=1	8305	16276	387	285	18	18	80.4	138	5.35	5900	1	0	0	749.393	1496.77	2	1496.77	0.001	0	49.41	2.3e-05	K	FVEICQQYGIIK	E				11562
A0A480VE41	Epididymal-specific lipocalin-9 isoform X1 OS=Sus scrofa OX=9823 PE=3 SV=1	8305	16276	387	285	18	18	80.4	138	5.35	5901	1	0	0	749.393	1496.77	2	1496.77	0.001	0	36.98	0.00034	K	FVEICQQYGIIK	E				10927
A0A480VE41	Epididymal-specific lipocalin-9 isoform X1 OS=Sus scrofa OX=9823 PE=3 SV=1	8305	16276	387	285	18	18	80.4	138	5.35	5902	1	0	0	749.393	1496.77	2	1496.77	0.0011	0	47.71	3.9e-05	K	FVEICQQYGIIK	E				12752
A0A480VE41	Epididymal-specific lipocalin-9 isoform X1 OS=Sus scrofa OX=9823 PE=3 SV=1	8305	16276	387	285	18	18	80.4	138	5.35	5903	1	0	0	749.393	1496.77	2	1496.77	0.0011	0	52.52	2.1e-05	K	FVEICQQYGIIK	E				14857
A0A480VE41	Epididymal-specific lipocalin-9 isoform X1 OS=Sus scrofa OX=9823 PE=3 SV=1	8305	16276	387	285	18	18	80.4	138	5.35	5904	1	0	0	749.393	1496.77	2	1496.77	0.0011	0	54.95	7.2e-06	K	FVEICQQYGIIK	E				18635
A0A480VE41	Epididymal-specific lipocalin-9 isoform X1 OS=Sus scrofa OX=9823 PE=3 SV=1	8305	16276	387	285	18	18	80.4	138	5.35	5905	1	0	0	749.393	1496.77	2	1496.77	0.0011	0	48.62	2.8e-05	K	FVEICQQYGIIK	E				19266
A0A480VE41	Epididymal-specific lipocalin-9 isoform X1 OS=Sus scrofa OX=9823 PE=3 SV=1	8305	16276	387	285	18	18	80.4	138	5.35	5906	1	0	0	749.393	1496.77	2	1496.77	0.0012	0	56.75	3.1e-05	K	FVEICQQYGIIK	E				12442
A0A480VE41	Epididymal-specific lipocalin-9 isoform X1 OS=Sus scrofa OX=9823 PE=3 SV=1	8305	16276	387	285	18	18	80.4	138	5.35	5907	1	0	0	749.393	1496.77	2	1496.77	0.0012	0	67.13	3.1e-06	K	FVEICQQYGIIK	E				18324
A0A480VE41	Epididymal-specific lipocalin-9 isoform X1 OS=Sus scrofa OX=9823 PE=3 SV=1	8305	16276	387	285	18	18	80.4	138	5.35	5908	1	0	0	749.393	1496.77	2	1496.77	0.0014	0	53.92	1.7e-05	K	FVEICQQYGIIK	E				19571
A0A480VE41	Epididymal-specific lipocalin-9 isoform X1 OS=Sus scrofa OX=9823 PE=3 SV=1	8305	16276	387	285	18	18	80.4	138	5.35	5909	1	0	0	749.393	1496.77	2	1496.77	0.0014	0	57.24	2.7e-05	K	FVEICQQYGIIK	E				17706
A0A480VE41	Epididymal-specific lipocalin-9 isoform X1 OS=Sus scrofa OX=9823 PE=3 SV=1	8305	16276	387	285	18	18	80.4	138	5.35	5910	1	0	0	749.393	1496.77	2	1496.77	0.0015	0	43.84	7.7e-05	K	FVEICQQYGIIK	E				9932
A0A480VE41	Epididymal-specific lipocalin-9 isoform X1 OS=Sus scrofa OX=9823 PE=3 SV=1	8305	16276	387	285	18	18	80.4	138	5.35	5911	1	0	0	749.393	1496.77	2	1496.77	0.0015	0	53.78	4.8e-05	K	FVEICQQYGIIK	E				18015
A0A480VE41	Epididymal-specific lipocalin-9 isoform X1 OS=Sus scrofa OX=9823 PE=3 SV=1	8305	16276	387	285	18	18	80.4	138	5.35	5912	1	0	0	749.393	1496.77	2	1496.77	0.0016	0	59.05	4.8e-06	K	FVEICQQYGIIK	E				13737
A0A480VE41	Epididymal-specific lipocalin-9 isoform X1 OS=Sus scrofa OX=9823 PE=3 SV=1	8305	16276	387	285	18	18	80.4	138	5.35	5915	1	0	0	749.393	1496.77	2	1496.77	0.002	0	65.15	3.1e-06	K	FVEICQQYGIIK	E				17402
A0A480VE41	Epididymal-specific lipocalin-9 isoform X1 OS=Sus scrofa OX=9823 PE=3 SV=1	8305	16276	387	285	18	18	80.4	138	5.35	5925	1	0	0	500.259	1497.75	3	1497.75	0.0008	0	19.6	0.021	K	FVEICQQYGIIK	E	Deamidated (NQ)	0.000001000000.0		10234
A0A480VE41	Epididymal-specific lipocalin-9 isoform X1 OS=Sus scrofa OX=9823 PE=3 SV=1	8305	16276	387	285	18	18	80.4	138	5.35	5926	1	0	0	749.885	1497.76	2	1497.75	0.0025	0	37.02	0.00034	K	FVEICQQYGIIK	E	Deamidated (NQ)	0.000000100000.0		10262
A0A480VE41	Epididymal-specific lipocalin-9 isoform X1 OS=Sus scrofa OX=9823 PE=3 SV=1	8305	16276	387	285	18	18	80.4	138	5.35	5927	1	0	0	749.886	1497.76	2	1497.75	0.0038	0	51	2.8e-05	K	FVEICQQYGIIK	E	Deamidated (NQ)	0.000000100000.0		9595
A0A480VE41	Epididymal-specific lipocalin-9 isoform X1 OS=Sus scrofa OX=9823 PE=3 SV=1	8305	16276	387	285	18	18	80.4	138	5.35	5928	1	0	0	500.261	1497.76	3	1497.75	0.0082	0	33.53	0.0013	K	FVEICQQYGIIK	E	Deamidated (NQ)	0.000001000000.0		9750
A0A480VE41	Epididymal-specific lipocalin-9 isoform X1 OS=Sus scrofa OX=9823 PE=3 SV=1	8305	16276	387	285	18	18	80.4	138	5.35	7497	1	0	0	559.901	1676.68	3	1676.68	0.0001	0	2.9	0.53	K	VNGECTDFYAVCDK	V				6107
A0A480VE41	Epididymal-specific lipocalin-9 isoform X1 OS=Sus scrofa OX=9823 PE=3 SV=1	8305	16276	387	285	18	18	80.4	138	5.35	7498	1	0	0	839.348	1676.68	2	1676.68	0.0004	0	83.71	1.4e-08	K	VNGECTDFYAVCDK	V				6064
A0A480VE41	Epididymal-specific lipocalin-9 isoform X1 OS=Sus scrofa OX=9823 PE=3 SV=1	8305	16276	387	285	18	18	80.4	138	5.35	7508	1	0	0	839.88	1677.75	2	1677.75	-0.0057	0	38.94	0.00022	K	VGDGVYTVDYYGENK	F				8874
A0A480VE41	Epididymal-specific lipocalin-9 isoform X1 OS=Sus scrofa OX=9823 PE=3 SV=1	8305	16276	387	285	18	18	80.4	138	5.35	7509	1	0	0	560.257	1677.75	3	1677.75	-0.0034	0	24.85	0.04	K	VGDGVYTVDYYGENK	F				7131
A0A480VE41	Epididymal-specific lipocalin-9 isoform X1 OS=Sus scrofa OX=9823 PE=3 SV=1	8305	16276	387	285	18	18	80.4	138	5.35	7510	1	0	0	839.882	1677.75	2	1677.75	-0.0029	0	44.02	7.4e-05	K	VGDGVYTVDYYGENK	F				4069
A0A480VE41	Epididymal-specific lipocalin-9 isoform X1 OS=Sus scrofa OX=9823 PE=3 SV=1	8305	16276	387	285	18	18	80.4	138	5.35	7511	1	0	0	839.882	1677.75	2	1677.75	-0.0023	0	56.85	5.3e-06	K	VGDGVYTVDYYGENK	F				7215
A0A480VE41	Epididymal-specific lipocalin-9 isoform X1 OS=Sus scrofa OX=9823 PE=3 SV=1	8305	16276	387	285	18	18	80.4	138	5.35	7512	1	0	0	839.883	1677.75	2	1677.75	-0.0018	0	43.9	0.00011	K	VGDGVYTVDYYGENK	F				7851
A0A480VE41	Epididymal-specific lipocalin-9 isoform X1 OS=Sus scrofa OX=9823 PE=3 SV=1	8305	16276	387	285	18	18	80.4	138	5.35	7513	1	0	0	839.883	1677.75	2	1677.75	-0.0006	0	63.6	1.1e-06	K	VGDGVYTVDYYGENK	F				8183
A0A480VE41	Epididymal-specific lipocalin-9 isoform X1 OS=Sus scrofa OX=9823 PE=3 SV=1	8305	16276	387	285	18	18	80.4	138	5.35	7514	1	0	0	839.883	1677.75	2	1677.75	-0.0003	0	37.65	0.00029	K	VGDGVYTVDYYGENK	F				7521
A0A480VE41	Epididymal-specific lipocalin-9 isoform X1 OS=Sus scrofa OX=9823 PE=3 SV=1	8305	16276	387	285	18	18	80.4	138	5.35	7515	1	0	0	560.258	1677.75	3	1677.75	0.0001	0	19.27	0.016	K	VGDGVYTVDYYGENK	F				4078
A0A480VE41	Epididymal-specific lipocalin-9 isoform X1 OS=Sus scrofa OX=9823 PE=3 SV=1	8305	16276	387	285	18	18	80.4	138	5.35	7517	1	0	0	839.885	1677.76	2	1677.75	0.0035	0	52.89	1.1e-05	K	VGDGVYTVDYYGENK	F				6889
A0A480VE41	Epididymal-specific lipocalin-9 isoform X1 OS=Sus scrofa OX=9823 PE=3 SV=1	8305	16276	387	285	18	18	80.4	138	5.35	8236	1	0	0	870.95	1739.89	2	1739.89	-0.0062	1	16.48	0.077	K	DKFVEICQQYGIIK	E				11242
A0A480VE41	Epididymal-specific lipocalin-9 isoform X1 OS=Sus scrofa OX=9823 PE=3 SV=1	8305	16276	387	285	18	18	80.4	138	5.35	8237	1	0	0	580.97	1739.89	3	1739.89	-0.0032	1	13.45	0.17	K	DKFVEICQQYGIIK	E				11189
A0A480VE41	Epididymal-specific lipocalin-9 isoform X1 OS=Sus scrofa OX=9823 PE=3 SV=1	8305	16276	387	285	18	18	80.4	138	5.35	8238	1	0	0	870.952	1739.89	2	1739.89	-0.0031	1	55.67	0.00093	K	DKFVEICQQYGIIK	E				10365
A0A480VE41	Epididymal-specific lipocalin-9 isoform X1 OS=Sus scrofa OX=9823 PE=3 SV=1	8305	16276	387	285	18	18	80.4	138	5.35	8239	1	0	0	580.97	1739.89	3	1739.89	-0.0024	1	6.53	0.52	K	DKFVEICQQYGIIK	E				12417
A0A480VE41	Epididymal-specific lipocalin-9 isoform X1 OS=Sus scrofa OX=9823 PE=3 SV=1	8305	16276	387	285	18	18	80.4	138	5.35	8240	1	0	0	580.97	1739.89	3	1739.89	-0.0023	1	42.34	0.00012	K	DKFVEICQQYGIIK	E				9417
A0A480VE41	Epididymal-specific lipocalin-9 isoform X1 OS=Sus scrofa OX=9823 PE=3 SV=1	8305	16276	387	285	18	18	80.4	138	5.35	8245	1	0	0	870.953	1739.89	2	1739.89	-0.001	1	16.92	0.045	K	DKFVEICQQYGIIK	E				11794
A0A480VE41	Epididymal-specific lipocalin-9 isoform X1 OS=Sus scrofa OX=9823 PE=3 SV=1	8305	16276	387	285	18	18	80.4	138	5.35	8252	1	0	0	580.971	1739.89	3	1739.89	0.0001	1	40.83	0.00048	K	DKFVEICQQYGIIK	E				8977
A0A480VE41	Epididymal-specific lipocalin-9 isoform X1 OS=Sus scrofa OX=9823 PE=3 SV=1	8305	16276	387	285	18	18	80.4	138	5.35	8255	1	0	0	580.971	1739.89	3	1739.89	0.0006	1	56.19	5.7e-05	K	DKFVEICQQYGIIK	E				8645
A0A480VE41	Epididymal-specific lipocalin-9 isoform X1 OS=Sus scrofa OX=9823 PE=3 SV=1	8305	16276	387	285	18	18	80.4	138	5.35	8256	1	0	0	580.971	1739.89	3	1739.89	0.0006	1	50.96	6.3e-05	K	DKFVEICQQYGIIK	E				10086
A0A480VE41	Epididymal-specific lipocalin-9 isoform X1 OS=Sus scrofa OX=9823 PE=3 SV=1	8305	16276	387	285	18	18	80.4	138	5.35	8259	1	0	0	870.953	1739.89	2	1739.89	0.0009	1	89.85	3.7e-07	K	DKFVEICQQYGIIK	E				8625
A0A480VE41	Epididymal-specific lipocalin-9 isoform X1 OS=Sus scrofa OX=9823 PE=3 SV=1	8305	16276	387	285	18	18	80.4	138	5.35	8262	1	0	0	870.954	1739.89	2	1739.89	0.0013	1	64.84	4.9e-05	K	DKFVEICQQYGIIK	E				8957
A0A480VE41	Epididymal-specific lipocalin-9 isoform X1 OS=Sus scrofa OX=9823 PE=3 SV=1	8305	16276	387	285	18	18	80.4	138	5.35	8263	1	0	0	580.972	1739.89	3	1739.89	0.0014	1	2.34	0.6	K	DKFVEICQQYGIIK	E				18312
A0A480VE41	Epididymal-specific lipocalin-9 isoform X1 OS=Sus scrofa OX=9823 PE=3 SV=1	8305	16276	387	285	18	18	80.4	138	5.35	8265	1	0	0	870.954	1739.89	2	1739.89	0.0018	1	18.38	0.29	K	DKFVEICQQYGIIK	E				10883
A0A480VE41	Epididymal-specific lipocalin-9 isoform X1 OS=Sus scrofa OX=9823 PE=3 SV=1	8305	16276	387	285	18	18	80.4	138	5.35	8268	1	0	0	580.972	1739.89	3	1739.89	0.0025	1	11.22	0.3	K	DKFVEICQQYGIIK	E				11803
A0A480VE41	Epididymal-specific lipocalin-9 isoform X1 OS=Sus scrofa OX=9823 PE=3 SV=1	8305	16276	387	285	18	18	80.4	138	5.35	8270	1	0	0	580.973	1739.9	3	1739.89	0.0069	1	9.01	0.18	K	DKFVEICQQYGIIK	E				11893
A0A480VE41	Epididymal-specific lipocalin-9 isoform X1 OS=Sus scrofa OX=9823 PE=3 SV=1	8305	16276	387	285	18	18	80.4	138	5.35	8279	1	0	0	581.3	1740.88	3	1740.88	0.0012	1	15.78	0.042	K	DKFVEICQQYGIIK	E	Deamidated (NQ)	0.00000001000000.0		9748
A0A480VE41	Epididymal-specific lipocalin-9 isoform X1 OS=Sus scrofa OX=9823 PE=3 SV=1	8305	16276	387	285	18	18	80.4	138	5.35	8280	3	0	0	581.3	1740.88	3	1740.88	0.0023	1	4.77	1.7	K	DKFVEICQQYGIIK	E	Deamidated (NQ)	0.00000000100000.0		13751
A0A480VE41	Epididymal-specific lipocalin-9 isoform X1 OS=Sus scrofa OX=9823 PE=3 SV=1	8305	16276	387	285	18	18	80.4	138	5.35	8281	1	0	0	871.446	1740.88	2	1740.88	0.0025	1	67.45	5.7e-06	K	DKFVEICQQYGIIK	E	Deamidated (NQ)	0.00000000100000.0		9681
A0A480VE41	Epididymal-specific lipocalin-9 isoform X1 OS=Sus scrofa OX=9823 PE=3 SV=1	8305	16276	387	285	18	18	80.4	138	5.35	8282	1	0	0	871.448	1740.88	2	1740.88	0.0057	1	55.93	4.1e-05	K	DKFVEICQQYGIIK	E	Deamidated (NQ)	0.00000000100000.0		9280
A0A480VE41	Epididymal-specific lipocalin-9 isoform X1 OS=Sus scrofa OX=9823 PE=3 SV=1	8305	16276	387	285	18	18	80.4	138	5.35	8286	1	0	0	871.452	1740.89	2	1740.88	0.0142	1	66.05	4.9e-06	K	DKFVEICQQYGIIK	E	Deamidated (NQ)	0.00000001000000.0		10017
A0A480VE41	Epididymal-specific lipocalin-9 isoform X1 OS=Sus scrofa OX=9823 PE=3 SV=1	8305	16276	387	285	18	18	80.4	138	5.35	8292	1	0	0	871.929	1741.84	2	1741.86	-0.0164	1	22.75	0.044	K	DKFVEICQQYGIIK	E	2 Deamidated (NQ)	0.00000001100000.0		10219
A0A480VE41	Epididymal-specific lipocalin-9 isoform X1 OS=Sus scrofa OX=9823 PE=3 SV=1	8305	16276	387	285	18	18	80.4	138	5.35	8851	1	0	0	602.596	1804.77	3	1804.78	-0.0089	1	23.54	0.0072	R	KVNGECTDFYAVCDK	V				4230
A0A480VE41	Epididymal-specific lipocalin-9 isoform X1 OS=Sus scrofa OX=9823 PE=3 SV=1	8305	16276	387	285	18	18	80.4	138	5.35	8853	1	0	0	602.599	1804.78	3	1804.78	-0.0007	1	12.62	0.065	R	KVNGECTDFYAVCDK	V				2660
A0A480VE41	Epididymal-specific lipocalin-9 isoform X1 OS=Sus scrofa OX=9823 PE=3 SV=1	8305	16276	387	285	18	18	80.4	138	5.35	8861	1	0	0	903.885	1805.76	2	1805.76	-0.004	1	88.1	5.5e-09	R	KVNGECTDFYAVCDK	V	Deamidated (NQ)	0.001000000000000.0		4997
A0A480VE41	Epididymal-specific lipocalin-9 isoform X1 OS=Sus scrofa OX=9823 PE=3 SV=1	8305	16276	387	285	18	18	80.4	138	5.35	8862	1	0	0	602.927	1805.76	3	1805.76	-0.0022	1	43.99	7.5e-05	R	KVNGECTDFYAVCDK	V	Deamidated (NQ)	0.001000000000000.0		4645
A0A480VE41	Epididymal-specific lipocalin-9 isoform X1 OS=Sus scrofa OX=9823 PE=3 SV=1	8305	16276	387	285	18	18	80.4	138	5.35	8863	1	0	0	903.887	1805.76	2	1805.76	-0.001	1	116.03	1.8e-11	R	KVNGECTDFYAVCDK	V	Deamidated (NQ)	0.001000000000000.0		4660
A0A480VE41	Epididymal-specific lipocalin-9 isoform X1 OS=Sus scrofa OX=9823 PE=3 SV=1	8305	16276	387	285	18	18	80.4	138	5.35	8864	1	0	0	602.928	1805.76	3	1805.76	0.0008	1	33.77	0.00068	R	KVNGECTDFYAVCDK	V	Deamidated (NQ)	0.001000000000000.0		4987
A0A480VE41	Epididymal-specific lipocalin-9 isoform X1 OS=Sus scrofa OX=9823 PE=3 SV=1	8305	16276	387	285	18	18	80.4	138	5.35	10467	1	0	0	991.47	1980.92	2	1980.92	0.003	1	63.18	1.7e-06	K	VGDGVYTVDYYGENKFR	L				7352
A0A480VE41	Epididymal-specific lipocalin-9 isoform X1 OS=Sus scrofa OX=9823 PE=3 SV=1	8305	16276	387	285	18	18	80.4	138	5.35	10468	1	0	0	661.316	1980.93	3	1980.92	0.0036	1	69.85	2.8e-07	K	VGDGVYTVDYYGENKFR	L				7328
A0A480VE41	Epididymal-specific lipocalin-9 isoform X1 OS=Sus scrofa OX=9823 PE=3 SV=1	8305	16276	387	285	18	18	80.4	138	5.35	10471	1	0	0	661.361	1981.06	3	1981.07	-0.0103	2	33.42	0.00083	K	LKDKFVEICQQYGIIK	E				6233
A0A480VE41	Epididymal-specific lipocalin-9 isoform X1 OS=Sus scrofa OX=9823 PE=3 SV=1	8305	16276	387	285	18	18	80.4	138	5.35	10472	1	0	0	661.362	1981.06	3	1981.07	-0.0067	2	28.44	0.0022	K	LKDKFVEICQQYGIIK	E				8530
A0A480VE41	Epididymal-specific lipocalin-9 isoform X1 OS=Sus scrofa OX=9823 PE=3 SV=1	8305	16276	387	285	18	18	80.4	138	5.35	10473	1	0	0	991.539	1981.06	2	1981.07	-0.0061	2	69.57	3e-07	K	LKDKFVEICQQYGIIK	E				7604
A0A480VE41	Epididymal-specific lipocalin-9 isoform X1 OS=Sus scrofa OX=9823 PE=3 SV=1	8305	16276	387	285	18	18	80.4	138	5.35	10474	1	0	0	991.54	1981.07	2	1981.07	-0.0048	2	30.79	0.004	K	LKDKFVEICQQYGIIK	E				6241
A0A480VE41	Epididymal-specific lipocalin-9 isoform X1 OS=Sus scrofa OX=9823 PE=3 SV=1	8305	16276	387	285	18	18	80.4	138	5.35	10475	1	0	0	496.275	1981.07	4	1981.07	-0.0014	2	30.34	0.032	K	LKDKFVEICQQYGIIK	E				7608
A0A480VE41	Epididymal-specific lipocalin-9 isoform X1 OS=Sus scrofa OX=9823 PE=3 SV=1	8305	16276	387	285	18	18	80.4	138	5.35	10476	1	0	0	991.543	1981.07	2	1981.07	0	2	34.22	0.00062	K	LKDKFVEICQQYGIIK	E				7968
A0A480VE41	Epididymal-specific lipocalin-9 isoform X1 OS=Sus scrofa OX=9823 PE=3 SV=1	8305	16276	387	285	18	18	80.4	138	5.35	10477	1	0	0	496.275	1981.07	4	1981.07	0.0001	2	21.21	0.068	K	LKDKFVEICQQYGIIK	E				7940
A0A480VE41	Epididymal-specific lipocalin-9 isoform X1 OS=Sus scrofa OX=9823 PE=3 SV=1	8305	16276	387	285	18	18	80.4	138	5.35	10478	1	0	0	496.275	1981.07	4	1981.07	0.0003	2	10.06	0.11	K	LKDKFVEICQQYGIIK	E				6240
A0A480VE41	Epididymal-specific lipocalin-9 isoform X1 OS=Sus scrofa OX=9823 PE=3 SV=1	8305	16276	387	285	18	18	80.4	138	5.35	10479	1	0	0	661.365	1981.07	3	1981.07	0.0025	2	55.8	1.3e-05	K	LKDKFVEICQQYGIIK	E				7594
A0A480VE41	Epididymal-specific lipocalin-9 isoform X1 OS=Sus scrofa OX=9823 PE=3 SV=1	8305	16276	387	285	18	18	80.4	138	5.35	10480	1	0	0	661.365	1981.07	3	1981.07	0.0034	2	33.72	0.0013	K	LKDKFVEICQQYGIIK	E				7933
A0A480VE41	Epididymal-specific lipocalin-9 isoform X1 OS=Sus scrofa OX=9823 PE=3 SV=1	8305	16276	387	285	18	18	80.4	138	5.35	10481	1	0	0	661.366	1981.08	3	1981.07	0.0043	2	4.5	0.48	K	LKDKFVEICQQYGIIK	E				9046
A0A480VE41	Epididymal-specific lipocalin-9 isoform X1 OS=Sus scrofa OX=9823 PE=3 SV=1	8305	16276	387	285	18	18	80.4	138	5.35	10488	1	0	0	661.642	1981.91	3	1981.91	-0.0006	1	40.61	0.00028	K	VGDGVYTVDYYGENKFR	L	Deamidated (NQ)	0.00000000000001000.0		7864
A0A480VE41	Epididymal-specific lipocalin-9 isoform X1 OS=Sus scrofa OX=9823 PE=3 SV=1	8305	16276	387	285	18	18	80.4	138	5.35	10489	1	0	0	991.96	1981.91	2	1981.91	0.0002	1	65.84	6.7e-07	K	VGDGVYTVDYYGENKFR	L	Deamidated (NQ)	0.00000000000001000.0		7833
A0A480VE41	Epididymal-specific lipocalin-9 isoform X1 OS=Sus scrofa OX=9823 PE=3 SV=1	8305	16276	387	285	18	18	80.4	138	5.35	10492	1	0	0	661.694	1982.06	3	1982.05	0.0069	2	9.71	0.6	K	LKDKFVEICQQYGIIK	E	Deamidated (NQ)	0.0000000000100000.0		6702
A0A480VE41	Epididymal-specific lipocalin-9 isoform X1 OS=Sus scrofa OX=9823 PE=3 SV=1	8305	16276	387	285	18	18	80.4	138	5.35	11103	1	0	0	1043.03	2084.04	2	2084.04	-0.0022	1	15.59	0.066	K	TFQLMEFYGRKPDVEPK	L				8430
A0A480VE41	Epididymal-specific lipocalin-9 isoform X1 OS=Sus scrofa OX=9823 PE=3 SV=1	8305	16276	387	285	18	18	80.4	138	5.35	11104	1	0	0	522.017	2084.04	4	2084.04	-0.0013	1	17.38	0.069	K	TFQLMEFYGRKPDVEPK	L				8529
A0A480VE41	Epididymal-specific lipocalin-9 isoform X1 OS=Sus scrofa OX=9823 PE=3 SV=1	8305	16276	387	285	18	18	80.4	138	5.35	11105	1	0	0	522.017	2084.04	4	2084.04	-0.0011	1	3.52	0.47	K	TFQLMEFYGRKPDVEPK	L				8186
A0A480VE41	Epididymal-specific lipocalin-9 isoform X1 OS=Sus scrofa OX=9823 PE=3 SV=1	8305	16276	387	285	18	18	80.4	138	5.35	11107	1	0	0	695.688	2084.04	3	2084.04	0.0017	1	19.3	0.032	K	TFQLMEFYGRKPDVEPK	L				8450
A0A480VE41	Epididymal-specific lipocalin-9 isoform X1 OS=Sus scrofa OX=9823 PE=3 SV=1	8305	16276	387	285	18	18	80.4	138	5.35	12670	1	0	0	1209.14	2416.26	2	2416.26	-0.007	0	46.7	8.8e-05	R	LLEVNYSDYVILHLVNVNGDK	T				20148
A0A480VE41	Epididymal-specific lipocalin-9 isoform X1 OS=Sus scrofa OX=9823 PE=3 SV=1	8305	16276	387	285	18	18	80.4	138	5.35	12672	1	0	0	1209.14	2416.26	2	2416.26	-0.0061	0	15.63	0.044	R	LLEVNYSDYVILHLVNVNGDK	T				20593
A0A480VE41	Epididymal-specific lipocalin-9 isoform X1 OS=Sus scrofa OX=9823 PE=3 SV=1	8305	16276	387	285	18	18	80.4	138	5.35	12673	1	0	0	1209.14	2416.26	2	2416.26	-0.0047	0	41.9	0.00051	R	LLEVNYSDYVILHLVNVNGDK	T				20127
A0A480VE41	Epididymal-specific lipocalin-9 isoform X1 OS=Sus scrofa OX=9823 PE=3 SV=1	8305	16276	387	285	18	18	80.4	138	5.35	12674	1	0	0	1209.14	2416.26	2	2416.26	-0.0047	0	36.96	0.00034	R	LLEVNYSDYVILHLVNVNGDK	T				18295
A0A480VE41	Epididymal-specific lipocalin-9 isoform X1 OS=Sus scrofa OX=9823 PE=3 SV=1	8305	16276	387	285	18	18	80.4	138	5.35	12675	1	0	0	806.427	2416.26	3	2416.26	-0.0046	0	27.96	0.0054	R	LLEVNYSDYVILHLVNVNGDK	T				20743
A0A480VE41	Epididymal-specific lipocalin-9 isoform X1 OS=Sus scrofa OX=9823 PE=3 SV=1	8305	16276	387	285	18	18	80.4	138	5.35	12676	1	0	0	1209.14	2416.26	2	2416.26	-0.0032	0	50.22	2e-05	R	LLEVNYSDYVILHLVNVNGDK	T				20441
A0A480VE41	Epididymal-specific lipocalin-9 isoform X1 OS=Sus scrofa OX=9823 PE=3 SV=1	8305	16276	387	285	18	18	80.4	138	5.35	12677	1	0	0	1209.14	2416.26	2	2416.26	-0.0032	0	41.62	0.00013	R	LLEVNYSDYVILHLVNVNGDK	T				19834
A0A480VE41	Epididymal-specific lipocalin-9 isoform X1 OS=Sus scrofa OX=9823 PE=3 SV=1	8305	16276	387	285	18	18	80.4	138	5.35	12679	1	0	0	806.428	2416.26	3	2416.26	-0.0021	0	78.9	7.3e-08	R	LLEVNYSDYVILHLVNVNGDK	T				20291
A0A480VE41	Epididymal-specific lipocalin-9 isoform X1 OS=Sus scrofa OX=9823 PE=3 SV=1	8305	16276	387	285	18	18	80.4	138	5.35	12680	1	0	0	1209.14	2416.26	2	2416.26	-0.0018	0	37.01	0.0006	R	LLEVNYSDYVILHLVNVNGDK	T				19551
A0A480VE41	Epididymal-specific lipocalin-9 isoform X1 OS=Sus scrofa OX=9823 PE=3 SV=1	8305	16276	387	285	18	18	80.4	138	5.35	12681	1	0	0	806.428	2416.26	3	2416.26	-0.0017	0	55.21	6.7e-06	R	LLEVNYSDYVILHLVNVNGDK	T				20374
A0A480VE41	Epididymal-specific lipocalin-9 isoform X1 OS=Sus scrofa OX=9823 PE=3 SV=1	8305	16276	387	285	18	18	80.4	138	5.35	12682	1	0	0	806.428	2416.26	3	2416.26	-0.0015	0	33.33	0.00082	R	LLEVNYSDYVILHLVNVNGDK	T				20160
A0A480VE41	Epididymal-specific lipocalin-9 isoform X1 OS=Sus scrofa OX=9823 PE=3 SV=1	8305	16276	387	285	18	18	80.4	138	5.35	12683	1	0	0	806.428	2416.26	3	2416.26	-0.0013	0	20.86	0.011	R	LLEVNYSDYVILHLVNVNGDK	T				14811
A0A480VE41	Epididymal-specific lipocalin-9 isoform X1 OS=Sus scrofa OX=9823 PE=3 SV=1	8305	16276	387	285	18	18	80.4	138	5.35	12684	1	0	0	1209.14	2416.26	2	2416.26	-0.001	0	36.89	0.0023	R	LLEVNYSDYVILHLVNVNGDK	T				20188
A0A480VE41	Epididymal-specific lipocalin-9 isoform X1 OS=Sus scrofa OX=9823 PE=3 SV=1	8305	16276	387	285	18	18	80.4	138	5.35	12685	1	0	0	806.428	2416.26	3	2416.26	-0.0004	0	29.31	0.0018	R	LLEVNYSDYVILHLVNVNGDK	T				20335
A0A480VE41	Epididymal-specific lipocalin-9 isoform X1 OS=Sus scrofa OX=9823 PE=3 SV=1	8305	16276	387	285	18	18	80.4	138	5.35	12686	1	0	0	1209.14	2416.26	2	2416.26	-0.0003	0	109.95	9.1e-11	R	LLEVNYSDYVILHLVNVNGDK	T				15407
A0A480VE41	Epididymal-specific lipocalin-9 isoform X1 OS=Sus scrofa OX=9823 PE=3 SV=1	8305	16276	387	285	18	18	80.4	138	5.35	12687	1	0	0	1209.14	2416.26	2	2416.26	-0.0003	0	101.43	3.1e-10	R	LLEVNYSDYVILHLVNVNGDK	T				15690
A0A480VE41	Epididymal-specific lipocalin-9 isoform X1 OS=Sus scrofa OX=9823 PE=3 SV=1	8305	16276	387	285	18	18	80.4	138	5.35	12688	1	0	0	806.428	2416.26	3	2416.26	0	0	48.12	3.4e-05	R	LLEVNYSDYVILHLVNVNGDK	T				19806
A0A480VE41	Epididymal-specific lipocalin-9 isoform X1 OS=Sus scrofa OX=9823 PE=3 SV=1	8305	16276	387	285	18	18	80.4	138	5.35	12689	1	0	0	1209.14	2416.26	2	2416.26	0	0	122.17	2.1e-11	R	LLEVNYSDYVILHLVNVNGDK	T				15133
A0A480VE41	Epididymal-specific lipocalin-9 isoform X1 OS=Sus scrofa OX=9823 PE=3 SV=1	8305	16276	387	285	18	18	80.4	138	5.35	12690	1	0	0	806.429	2416.26	3	2416.26	0.0007	0	76.07	8.3e-08	R	LLEVNYSDYVILHLVNVNGDK	T				20588
A0A480VE41	Epididymal-specific lipocalin-9 isoform X1 OS=Sus scrofa OX=9823 PE=3 SV=1	8305	16276	387	285	18	18	80.4	138	5.35	12691	1	0	0	806.429	2416.26	3	2416.26	0.001	0	53.92	1.2e-05	R	LLEVNYSDYVILHLVNVNGDK	T				15379
A0A480VE41	Epididymal-specific lipocalin-9 isoform X1 OS=Sus scrofa OX=9823 PE=3 SV=1	8305	16276	387	285	18	18	80.4	138	5.35	12692	1	0	0	806.429	2416.26	3	2416.26	0.0012	0	42.04	0.00011	R	LLEVNYSDYVILHLVNVNGDK	T				19520
A0A480VE41	Epididymal-specific lipocalin-9 isoform X1 OS=Sus scrofa OX=9823 PE=3 SV=1	8305	16276	387	285	18	18	80.4	138	5.35	12693	1	0	0	806.429	2416.27	3	2416.26	0.0014	0	32.61	0.001	R	LLEVNYSDYVILHLVNVNGDK	T				20243
A0A480VE41	Epididymal-specific lipocalin-9 isoform X1 OS=Sus scrofa OX=9823 PE=3 SV=1	8305	16276	387	285	18	18	80.4	138	5.35	12694	1	0	0	806.429	2416.27	3	2416.26	0.0014	0	70.33	2.5e-07	R	LLEVNYSDYVILHLVNVNGDK	T				20437
A0A480VE41	Epididymal-specific lipocalin-9 isoform X1 OS=Sus scrofa OX=9823 PE=3 SV=1	8305	16276	387	285	18	18	80.4	138	5.35	12696	1	0	0	806.429	2416.27	3	2416.26	0.0018	0	84.93	1.1e-08	R	LLEVNYSDYVILHLVNVNGDK	T				19216
A0A480VE41	Epididymal-specific lipocalin-9 isoform X1 OS=Sus scrofa OX=9823 PE=3 SV=1	8305	16276	387	285	18	18	80.4	138	5.35	12697	1	0	0	806.429	2416.27	3	2416.26	0.0018	0	65.05	8e-07	R	LLEVNYSDYVILHLVNVNGDK	T				18585
A0A480VE41	Epididymal-specific lipocalin-9 isoform X1 OS=Sus scrofa OX=9823 PE=3 SV=1	8305	16276	387	285	18	18	80.4	138	5.35	12698	1	0	0	806.429	2416.27	3	2416.26	0.002	0	58.25	3.5e-06	R	LLEVNYSDYVILHLVNVNGDK	T				15666
A0A480VE41	Epididymal-specific lipocalin-9 isoform X1 OS=Sus scrofa OX=9823 PE=3 SV=1	8305	16276	387	285	18	18	80.4	138	5.35	12699	1	0	0	806.429	2416.27	3	2416.26	0.002	0	50.59	1.8e-05	R	LLEVNYSDYVILHLVNVNGDK	T				17356
A0A480VE41	Epididymal-specific lipocalin-9 isoform X1 OS=Sus scrofa OX=9823 PE=3 SV=1	8305	16276	387	285	18	18	80.4	138	5.35	12700	1	0	0	806.429	2416.27	3	2416.26	0.0023	0	29.74	0.0016	R	LLEVNYSDYVILHLVNVNGDK	T				20105
A0A480VE41	Epididymal-specific lipocalin-9 isoform X1 OS=Sus scrofa OX=9823 PE=3 SV=1	8305	16276	387	285	18	18	80.4	138	5.35	12701	1	0	0	806.429	2416.27	3	2416.26	0.0023	0	76.92	1.6e-07	R	LLEVNYSDYVILHLVNVNGDK	T				15107
A0A480VE41	Epididymal-specific lipocalin-9 isoform X1 OS=Sus scrofa OX=9823 PE=3 SV=1	8305	16276	387	285	18	18	80.4	138	5.35	12702	1	0	0	806.429	2416.27	3	2416.26	0.0023	0	61.44	1.7e-06	R	LLEVNYSDYVILHLVNVNGDK	T				18905
A0A480VE41	Epididymal-specific lipocalin-9 isoform X1 OS=Sus scrofa OX=9823 PE=3 SV=1	8305	16276	387	285	18	18	80.4	138	5.35	12703	1	0	0	806.429	2416.27	3	2416.26	0.0023	0	78.59	4.3e-08	R	LLEVNYSDYVILHLVNVNGDK	T				18274
A0A480VE41	Epididymal-specific lipocalin-9 isoform X1 OS=Sus scrofa OX=9823 PE=3 SV=1	8305	16276	387	285	18	18	80.4	138	5.35	12704	1	0	0	806.429	2416.27	3	2416.26	0.0023	0	64.4	9.2e-07	R	LLEVNYSDYVILHLVNVNGDK	T				17966
A0A480VE41	Epididymal-specific lipocalin-9 isoform X1 OS=Sus scrofa OX=9823 PE=3 SV=1	8305	16276	387	285	18	18	80.4	138	5.35	12705	1	0	0	806.429	2416.27	3	2416.26	0.0029	0	34.06	0.00064	R	LLEVNYSDYVILHLVNVNGDK	T				20143
A0A480VE41	Epididymal-specific lipocalin-9 isoform X1 OS=Sus scrofa OX=9823 PE=3 SV=1	8305	16276	387	285	18	18	80.4	138	5.35	12706	1	0	0	1209.14	2416.27	2	2416.26	0.0031	0	94.73	1.3e-09	R	LLEVNYSDYVILHLVNVNGDK	T				17676
A0A480VE41	Epididymal-specific lipocalin-9 isoform X1 OS=Sus scrofa OX=9823 PE=3 SV=1	8305	16276	387	285	18	18	80.4	138	5.35	12707	1	0	0	1209.14	2416.27	2	2416.26	0.0031	0	62.45	1.4e-06	R	LLEVNYSDYVILHLVNVNGDK	T				14841
A0A480VE41	Epididymal-specific lipocalin-9 isoform X1 OS=Sus scrofa OX=9823 PE=3 SV=1	8305	16276	387	285	18	18	80.4	138	5.35	12708	1	0	0	1209.14	2416.27	2	2416.26	0.0041	0	69.78	3.8e-07	R	LLEVNYSDYVILHLVNVNGDK	T				17379
A0A480VE41	Epididymal-specific lipocalin-9 isoform X1 OS=Sus scrofa OX=9823 PE=3 SV=1	8305	16276	387	285	18	18	80.4	138	5.35	12709	1	0	0	806.43	2416.27	3	2416.26	0.0043	0	80.65	2.7e-08	R	LLEVNYSDYVILHLVNVNGDK	T				17657
A0A480VE41	Epididymal-specific lipocalin-9 isoform X1 OS=Sus scrofa OX=9823 PE=3 SV=1	8305	16276	387	285	18	18	80.4	138	5.35	12710	1	0	0	1209.14	2416.27	2	2416.26	0.0051	0	88.78	4.7e-09	R	LLEVNYSDYVILHLVNVNGDK	T				18615
A0A480VE41	Epididymal-specific lipocalin-9 isoform X1 OS=Sus scrofa OX=9823 PE=3 SV=1	8305	16276	387	285	18	18	80.4	138	5.35	12711	1	0	0	1209.14	2416.27	2	2416.26	0.0063	0	18.55	0.027	R	LLEVNYSDYVILHLVNVNGDK	T				14303
A0A480VE41	Epididymal-specific lipocalin-9 isoform X1 OS=Sus scrofa OX=9823 PE=3 SV=1	8305	16276	387	285	18	18	80.4	138	5.35	12712	2	0	0	1209.14	2416.27	2	2416.26	0.0078	0	0.82	1.1	R	LLEVNYSDYVILHLVNVNGDK	T				20306
A0A480VE41	Epididymal-specific lipocalin-9 isoform X1 OS=Sus scrofa OX=9823 PE=3 SV=1	8305	16276	387	285	18	18	80.4	138	5.35	12713	1	0	0	1209.14	2416.27	2	2416.26	0.009	0	60.56	2.1e-06	R	LLEVNYSDYVILHLVNVNGDK	T				19246
A0A480VE41	Epididymal-specific lipocalin-9 isoform X1 OS=Sus scrofa OX=9823 PE=3 SV=1	8305	16276	387	285	18	18	80.4	138	5.35	12714	1	0	0	806.433	2416.28	3	2416.26	0.0142	0	58.51	4.8e-06	R	LLEVNYSDYVILHLVNVNGDK	T				14510
A0A480VE41	Epididymal-specific lipocalin-9 isoform X1 OS=Sus scrofa OX=9823 PE=3 SV=1	8305	16276	387	285	18	18	80.4	138	5.35	12715	1	0	0	806.435	2416.28	3	2416.26	0.0181	0	13.86	0.05	R	LLEVNYSDYVILHLVNVNGDK	T				12060
A0A480VE41	Epididymal-specific lipocalin-9 isoform X1 OS=Sus scrofa OX=9823 PE=3 SV=1	8305	16276	387	285	18	18	80.4	138	5.35	12721	1	0	0	1209.63	2417.25	2	2417.25	-0.0004	0	27.8	0.0048	R	LLEVNYSDYVILHLVNVNGDK	T	Deamidated (NQ)	0.000000000000000001000.0		20082
A0A480VE41	Epididymal-specific lipocalin-9 isoform X1 OS=Sus scrofa OX=9823 PE=3 SV=1	8305	16276	387	285	18	18	80.4	138	5.35	12722	1	0	0	806.759	2417.26	3	2417.25	0.0078	0	49.65	2.2e-05	R	LLEVNYSDYVILHLVNVNGDK	T	Deamidated (NQ)	0.000000000000000100000.0		20205
A0A480VE41	Epididymal-specific lipocalin-9 isoform X1 OS=Sus scrofa OX=9823 PE=3 SV=1	8305	16276	387	285	18	18	80.4	138	5.35	12723	1	0	0	1209.64	2417.26	2	2417.25	0.0089	0	112.25	3.7e-11	R	LLEVNYSDYVILHLVNVNGDK	T	Deamidated (NQ)	0.000000000000000001000.0		20375
A0A480VE41	Epididymal-specific lipocalin-9 isoform X1 OS=Sus scrofa OX=9823 PE=3 SV=1	8305	16276	387	285	18	18	80.4	138	5.35	12724	1	0	0	1209.64	2417.26	2	2417.25	0.0096	0	123.34	2.7e-12	R	LLEVNYSDYVILHLVNVNGDK	T	Deamidated (NQ)	0.000000000000000001000.0		16262
A0A480VE41	Epididymal-specific lipocalin-9 isoform X1 OS=Sus scrofa OX=9823 PE=3 SV=1	8305	16276	387	285	18	18	80.4	138	5.35	12725	1	0	0	1209.64	2417.26	2	2417.25	0.0103	0	127.55	1.5e-12	R	LLEVNYSDYVILHLVNVNGDK	T	Deamidated (NQ)	0.000000000000000001000.0		16825
A0A480VE41	Epididymal-specific lipocalin-9 isoform X1 OS=Sus scrofa OX=9823 PE=3 SV=1	8305	16276	387	285	18	18	80.4	138	5.35	12726	1	0	0	1209.64	2417.26	2	2417.25	0.0108	0	92.03	2.4e-09	R	LLEVNYSDYVILHLVNVNGDK	T	Deamidated (NQ)	0.000000000000000001000.0		15976
A0A480VE41	Epididymal-specific lipocalin-9 isoform X1 OS=Sus scrofa OX=9823 PE=3 SV=1	8305	16276	387	285	18	18	80.4	138	5.35	12728	1	0	0	806.76	2417.26	3	2417.25	0.0109	0	95.81	1.2e-09	R	LLEVNYSDYVILHLVNVNGDK	T	Deamidated (NQ)	0.000000000000000001000.0		16523
A0A480VE41	Epididymal-specific lipocalin-9 isoform X1 OS=Sus scrofa OX=9823 PE=3 SV=1	8305	16276	387	285	18	18	80.4	138	5.35	12729	1	0	0	806.76	2417.26	3	2417.25	0.0109	0	96.16	1.1e-09	R	LLEVNYSDYVILHLVNVNGDK	T	Deamidated (NQ)	0.000000000000000001000.0		16233
A0A480VE41	Epididymal-specific lipocalin-9 isoform X1 OS=Sus scrofa OX=9823 PE=3 SV=1	8305	16276	387	285	18	18	80.4	138	5.35	12731	1	0	0	1209.64	2417.26	2	2417.25	0.0113	0	104.64	2.1e-10	R	LLEVNYSDYVILHLVNVNGDK	T	Deamidated (NQ)	0.000000000000000001000.0		16547
A0A480VE41	Epididymal-specific lipocalin-9 isoform X1 OS=Sus scrofa OX=9823 PE=3 SV=1	8305	16276	387	285	18	18	80.4	138	5.35	12732	1	0	0	806.76	2417.26	3	2417.25	0.0115	0	75.24	9.1e-08	R	LLEVNYSDYVILHLVNVNGDK	T	Deamidated (NQ)	0.000000000000000001000.0		15949
A0A480VE41	Epididymal-specific lipocalin-9 isoform X1 OS=Sus scrofa OX=9823 PE=3 SV=1	8305	16276	387	285	18	18	80.4	138	5.35	12733	1	0	0	1209.64	2417.26	2	2417.25	0.0128	0	48.36	8.1e-05	R	LLEVNYSDYVILHLVNVNGDK	T	Deamidated (NQ)	0.000010000000000000000.0		20166
A0A480VE41	Epididymal-specific lipocalin-9 isoform X1 OS=Sus scrofa OX=9823 PE=3 SV=1	8305	16276	387	285	18	18	80.4	138	5.35	12734	1	0	0	806.761	2417.26	3	2417.25	0.0129	0	68.17	5.4e-07	R	LLEVNYSDYVILHLVNVNGDK	T	Deamidated (NQ)	0.000000000000000100000.0		20052
A0A480VE41	Epididymal-specific lipocalin-9 isoform X1 OS=Sus scrofa OX=9823 PE=3 SV=1	8305	16276	387	285	18	18	80.4	138	5.35	12735	1	0	0	806.761	2417.26	3	2417.25	0.0131	0	87.8	6.6e-09	R	LLEVNYSDYVILHLVNVNGDK	T	Deamidated (NQ)	0.000000000000000001000.0		16802
A0A480VE41	Epididymal-specific lipocalin-9 isoform X1 OS=Sus scrofa OX=9823 PE=3 SV=1	8305	16276	387	285	18	18	80.4	138	5.35	12736	1	0	0	806.761	2417.26	3	2417.25	0.0142	0	77.42	5.9e-08	R	LLEVNYSDYVILHLVNVNGDK	T	Deamidated (NQ)	0.000000000000000001000.0		17074
A0A480VE41	Epididymal-specific lipocalin-9 isoform X1 OS=Sus scrofa OX=9823 PE=3 SV=1	8305	16276	387	285	18	18	80.4	138	5.35	12737	1	0	0	1209.64	2417.26	2	2417.25	0.015	0	19.34	0.015	R	LLEVNYSDYVILHLVNVNGDK	T	Deamidated (NQ)	0.000010000000000000000.0		20233
A0A480VE41	Epididymal-specific lipocalin-9 isoform X1 OS=Sus scrofa OX=9823 PE=3 SV=1	8305	16276	387	285	18	18	80.4	138	5.35	12738	1	0	0	1209.64	2417.26	2	2417.25	0.0167	0	0.83	0.83	R	LLEVNYSDYVILHLVNVNGDK	T	Deamidated (NQ)	0.000000000000000001000.0		20273
A0A480VE41	Epididymal-specific lipocalin-9 isoform X1 OS=Sus scrofa OX=9823 PE=3 SV=1	8305	16276	387	285	18	18	80.4	138	5.35	12739	1	0	0	1209.64	2417.27	2	2417.25	0.0174	0	108.84	7e-11	R	LLEVNYSDYVILHLVNVNGDK	T	Deamidated (NQ)	0.000000000000000100000.0		17095
A0A480VE41	Epididymal-specific lipocalin-9 isoform X1 OS=Sus scrofa OX=9823 PE=3 SV=1	8305	16276	387	285	18	18	80.4	138	5.35	12741	1	0	0	1209.64	2417.27	2	2417.25	0.0189	0	75.86	7.7e-08	R	LLEVNYSDYVILHLVNVNGDK	T	Deamidated (NQ)	0.000000000000000100000.0		20060
A0A480VE41	Epididymal-specific lipocalin-9 isoform X1 OS=Sus scrofa OX=9823 PE=3 SV=1	8305	16276	387	285	18	18	80.4	138	5.35	12742	1	0	0	1209.64	2417.27	2	2417.25	0.0201	0	95.29	3.9e-09	R	LLEVNYSDYVILHLVNVNGDK	T	Deamidated (NQ)	0.000010000000000000000.0		14826
A0A480VE41	Epididymal-specific lipocalin-9 isoform X1 OS=Sus scrofa OX=9823 PE=3 SV=1	8305	16276	387	285	18	18	80.4	138	5.35	12743	1	0	0	1209.64	2417.27	2	2417.25	0.0204	0	109.64	1.3e-10	R	LLEVNYSDYVILHLVNVNGDK	T	Deamidated (NQ)	0.000000000000000001000.0		18937
A0A480VE41	Epididymal-specific lipocalin-9 isoform X1 OS=Sus scrofa OX=9823 PE=3 SV=1	8305	16276	387	285	18	18	80.4	138	5.35	12745	1	0	0	1209.64	2417.27	2	2417.25	0.0238	0	98.23	6.2e-10	R	LLEVNYSDYVILHLVNVNGDK	T	Deamidated (NQ)	0.000000000000000100000.0		17986
A0A480VE41	Epididymal-specific lipocalin-9 isoform X1 OS=Sus scrofa OX=9823 PE=3 SV=1	8305	16276	387	285	18	18	80.4	138	5.35	12769	1	0	0	808.766	2423.28	3	2423.28	-0.0007	1	15.82	0.033	K	FVEICQQYGIIKENIIDLTK	I				14640
A0A480VE41	Epididymal-specific lipocalin-9 isoform X1 OS=Sus scrofa OX=9823 PE=3 SV=1	8305	16276	387	285	18	18	80.4	138	5.35	12770	1	0	0	808.767	2423.28	3	2423.28	0.0015	1	21.19	0.01	K	FVEICQQYGIIKENIIDLTK	I				13810
A0A480VE41	Epididymal-specific lipocalin-9 isoform X1 OS=Sus scrofa OX=9823 PE=3 SV=1	8305	16276	387	285	18	18	80.4	138	5.35	12771	1	0	0	808.767	2423.28	3	2423.28	0.0026	1	72.11	1.7e-07	K	FVEICQQYGIIKENIIDLTK	I				13506
A0A480VE41	Epididymal-specific lipocalin-9 isoform X1 OS=Sus scrofa OX=9823 PE=3 SV=1	8305	16276	387	285	18	18	80.4	138	5.35	12772	1	0	0	808.767	2423.28	3	2423.28	0.0028	1	47.71	3.4e-05	K	FVEICQQYGIIKENIIDLTK	I				13215
A0A480VE41	Epididymal-specific lipocalin-9 isoform X1 OS=Sus scrofa OX=9823 PE=3 SV=1	8305	16276	387	285	18	18	80.4	138	5.35	12773	1	0	0	808.768	2423.28	3	2423.28	0.0054	1	21.22	0.01	K	FVEICQQYGIIKENIIDLTK	I				14108
A0A480VE41	Epididymal-specific lipocalin-9 isoform X1 OS=Sus scrofa OX=9823 PE=3 SV=1	8305	16276	387	285	18	18	80.4	138	5.35	12774	1	0	0	808.769	2423.29	3	2423.28	0.0081	1	11.19	0.089	K	FVEICQQYGIIKENIIDLTK	I				14392
A0A480VE41	Epididymal-specific lipocalin-9 isoform X1 OS=Sus scrofa OX=9823 PE=3 SV=1	8305	16276	387	285	18	18	80.4	138	5.35	12775	1	0	0	1212.65	2423.29	2	2423.28	0.0085	1	23.66	0.006	K	FVEICQQYGIIKENIIDLTK	I				13239
A0A480VE41	Epididymal-specific lipocalin-9 isoform X1 OS=Sus scrofa OX=9823 PE=3 SV=1	8305	16276	387	285	18	18	80.4	138	5.35	12779	1	0	0	809.098	2424.27	3	2424.26	0.0118	1	16.67	0.027	K	FVEICQQYGIIKENIIDLTK	I	Deamidated (NQ)	0.00000000000001000000.0		12806
A0A480VE41	Epididymal-specific lipocalin-9 isoform X1 OS=Sus scrofa OX=9823 PE=3 SV=1	8305	16276	387	285	18	18	80.4	138	5.35	12781	1	0	0	809.099	2424.28	3	2424.26	0.014	1	22.7	0.0074	K	FVEICQQYGIIKENIIDLTK	I	Deamidated (NQ)	0.00000010000000000000.0		13200
A0A480VE41	Epididymal-specific lipocalin-9 isoform X1 OS=Sus scrofa OX=9823 PE=3 SV=1	8305	16276	387	285	18	18	80.4	138	5.35	17527	1	0	0	923.218	3688.84	4	3688.86	-0.0153	1	6.23	0.26	R	LLEVNYSDYVILHLVNVNGDKTFQLMEFYGR	K				19552
A0A480VE41	Epididymal-specific lipocalin-9 isoform X1 OS=Sus scrofa OX=9823 PE=3 SV=1	8305	16276	387	285	18	18	80.4	138	5.35	17528	1	0	0	923.222	3688.86	4	3688.86	-0.0023	1	32.23	0.00095	R	LLEVNYSDYVILHLVNVNGDKTFQLMEFYGR	K				18547
A0A480VE41	Epididymal-specific lipocalin-9 isoform X1 OS=Sus scrofa OX=9823 PE=3 SV=1	8305	16276	387	285	18	18	80.4	138	5.35	17530	1	0	0	923.225	3688.87	4	3688.86	0.0116	1	50.2	2e-05	R	LLEVNYSDYVILHLVNVNGDKTFQLMEFYGR	K				17915
A0A480VE41	Epididymal-specific lipocalin-9 isoform X1 OS=Sus scrofa OX=9823 PE=3 SV=1	8305	16276	387	285	18	18	80.4	138	5.35	17531	1	0	0	1230.63	3688.87	3	3688.86	0.0141	1	74.09	1.6e-07	R	LLEVNYSDYVILHLVNVNGDKTFQLMEFYGR	K				18008
A0A480VE41	Epididymal-specific lipocalin-9 isoform X1 OS=Sus scrofa OX=9823 PE=3 SV=1	8305	16276	387	285	18	18	80.4	138	5.35	17532	1	0	0	923.47	3689.85	4	3689.84	0.0059	1	70.09	2.7e-07	R	LLEVNYSDYVILHLVNVNGDKTFQLMEFYGR	K	Deamidated (NQ)	0.0000000000000000010000000000000.0		18226
A0A480VE41	Epididymal-specific lipocalin-9 isoform X1 OS=Sus scrofa OX=9823 PE=3 SV=1	8305	16276	387	285	18	18	80.4	138	5.35	17537	1	0	0	1231.29	3690.86	3	3690.83	0.0284	1	30.52	0.0014	R	LLEVNYSDYVILHLVNVNGDKTFQLMEFYGR	K	2 Deamidated (NQ)	0.0000000000000001010000000000000.0		18316	emPAI	5873.53
A0A480VCC6	Epididymal-specific lipocalin-9 isoform X1 OS=Sus scrofa OX=9823 PE=3 SV=1	4307	13314	141	134	8	8	62.3	114	6.26	1038	1	0	0	450.258	898.501	2	898.503	-0.0014	0	24.4	0.0072	R	VFVEHIR	V				19719
A0A480VCC6	Epididymal-specific lipocalin-9 isoform X1 OS=Sus scrofa OX=9823 PE=3 SV=1	4307	13314	141	134	8	8	62.3	114	6.26	1039	1	0	0	450.258	898.502	2	898.503	-0.0009	0	18.58	0.018	R	VFVEHIR	V				19428
A0A480VCC6	Epididymal-specific lipocalin-9 isoform X1 OS=Sus scrofa OX=9823 PE=3 SV=1	4307	13314	141	134	8	8	62.3	114	6.26	1040	1	0	0	450.258	898.502	2	898.503	-0.0009	0	28.46	0.0038	R	VFVEHIR	V				2603
A0A480VCC6	Epididymal-specific lipocalin-9 isoform X1 OS=Sus scrofa OX=9823 PE=3 SV=1	4307	13314	141	134	8	8	62.3	114	6.26	1041	1	0	0	450.258	898.502	2	898.503	-0.0009	0	22.39	0.067	R	VFVEHIR	V				4139
A0A480VCC6	Epididymal-specific lipocalin-9 isoform X1 OS=Sus scrofa OX=9823 PE=3 SV=1	4307	13314	141	134	8	8	62.3	114	6.26	1042	1	0	0	450.258	898.502	2	898.503	-0.0008	0	27.44	0.0083	R	VFVEHIR	V				7154
A0A480VCC6	Epididymal-specific lipocalin-9 isoform X1 OS=Sus scrofa OX=9823 PE=3 SV=1	4307	13314	141	134	8	8	62.3	114	6.26	1043	1	0	0	450.258	898.502	2	898.503	-0.0007	0	37.04	0.0012	R	VFVEHIR	V				9281
A0A480VCC6	Epididymal-specific lipocalin-9 isoform X1 OS=Sus scrofa OX=9823 PE=3 SV=1	4307	13314	141	134	8	8	62.3	114	6.26	1044	1	0	0	450.258	898.502	2	898.503	-0.0007	0	24.11	0.016	R	VFVEHIR	V				19114
A0A480VCC6	Epididymal-specific lipocalin-9 isoform X1 OS=Sus scrofa OX=9823 PE=3 SV=1	4307	13314	141	134	8	8	62.3	114	6.26	1045	1	0	0	450.258	898.502	2	898.503	-0.0006	0	33.17	0.0033	R	VFVEHIR	V				15616
A0A480VCC6	Epididymal-specific lipocalin-9 isoform X1 OS=Sus scrofa OX=9823 PE=3 SV=1	4307	13314	141	134	8	8	62.3	114	6.26	1046	1	0	0	450.258	898.502	2	898.503	-0.0005	0	38.82	0.0022	R	VFVEHIR	V				2931
A0A480VCC6	Epididymal-specific lipocalin-9 isoform X1 OS=Sus scrofa OX=9823 PE=3 SV=1	4307	13314	141	134	8	8	62.3	114	6.26	1047	1	0	0	450.258	898.502	2	898.503	-0.0005	0	35.57	0.0042	R	VFVEHIR	V				4445
A0A480VCC6	Epididymal-specific lipocalin-9 isoform X1 OS=Sus scrofa OX=9823 PE=3 SV=1	4307	13314	141	134	8	8	62.3	114	6.26	1048	1	0	0	450.258	898.502	2	898.503	-0.0004	0	27.7	0.0045	R	VFVEHIR	V				18805
A0A480VCC6	Epididymal-specific lipocalin-9 isoform X1 OS=Sus scrofa OX=9823 PE=3 SV=1	4307	13314	141	134	8	8	62.3	114	6.26	1050	1	0	0	450.258	898.502	2	898.503	-0.0003	0	36.28	0.0053	R	VFVEHIR	V				6081
A0A480VCC6	Epididymal-specific lipocalin-9 isoform X1 OS=Sus scrofa OX=9823 PE=3 SV=1	4307	13314	141	134	8	8	62.3	114	6.26	1051	1	0	0	450.258	898.502	2	898.503	-0.0003	0	37.56	0.0063	R	VFVEHIR	V				13723
A0A480VCC6	Epididymal-specific lipocalin-9 isoform X1 OS=Sus scrofa OX=9823 PE=3 SV=1	4307	13314	141	134	8	8	62.3	114	6.26	1052	1	0	0	450.258	898.502	2	898.503	-0.0003	0	38.17	0.0021	R	VFVEHIR	V				10322
A0A480VCC6	Epididymal-specific lipocalin-9 isoform X1 OS=Sus scrofa OX=9823 PE=3 SV=1	4307	13314	141	134	8	8	62.3	114	6.26	1053	1	0	0	450.258	898.502	2	898.503	-0.0003	0	16.09	0.038	R	VFVEHIR	V				20884
A0A480VCC6	Epididymal-specific lipocalin-9 isoform X1 OS=Sus scrofa OX=9823 PE=3 SV=1	4307	13314	141	134	8	8	62.3	114	6.26	1054	1	0	0	450.258	898.502	2	898.503	-0.0003	0	39.14	0.0016	R	VFVEHIR	V				10638
A0A480VCC6	Epididymal-specific lipocalin-9 isoform X1 OS=Sus scrofa OX=9823 PE=3 SV=1	4307	13314	141	134	8	8	62.3	114	6.26	1055	1	0	0	450.258	898.502	2	898.503	-0.0003	0	37.72	0.0051	R	VFVEHIR	V				13419
A0A480VCC6	Epididymal-specific lipocalin-9 isoform X1 OS=Sus scrofa OX=9823 PE=3 SV=1	4307	13314	141	134	8	8	62.3	114	6.26	1056	1	0	0	450.258	898.502	2	898.503	-0.0002	0	40.17	0.0017	R	VFVEHIR	V				3264
A0A480VCC6	Epididymal-specific lipocalin-9 isoform X1 OS=Sus scrofa OX=9823 PE=3 SV=1	4307	13314	141	134	8	8	62.3	114	6.26	1057	1	0	0	450.258	898.502	2	898.503	-0.0002	0	38.31	0.002	R	VFVEHIR	V				5087
A0A480VCC6	Epididymal-specific lipocalin-9 isoform X1 OS=Sus scrofa OX=9823 PE=3 SV=1	4307	13314	141	134	8	8	62.3	114	6.26	1058	1	0	0	450.258	898.502	2	898.503	-0.0002	0	37.56	0.0018	R	VFVEHIR	V				9989
A0A480VCC6	Epididymal-specific lipocalin-9 isoform X1 OS=Sus scrofa OX=9823 PE=3 SV=1	4307	13314	141	134	8	8	62.3	114	6.26	1059	1	0	0	450.258	898.502	2	898.503	-0.0002	0	34.02	0.0038	R	VFVEHIR	V				8629
A0A480VCC6	Epididymal-specific lipocalin-9 isoform X1 OS=Sus scrofa OX=9823 PE=3 SV=1	4307	13314	141	134	8	8	62.3	114	6.26	1060	1	0	0	450.258	898.502	2	898.503	-0.0002	0	34.18	0.0021	R	VFVEHIR	V				9635
A0A480VCC6	Epididymal-specific lipocalin-9 isoform X1 OS=Sus scrofa OX=9823 PE=3 SV=1	4307	13314	141	134	8	8	62.3	114	6.26	1061	1	0	0	450.258	898.502	2	898.503	-0.0001	0	39.51	0.0019	R	VFVEHIR	V				12478
A0A480VCC6	Epididymal-specific lipocalin-9 isoform X1 OS=Sus scrofa OX=9823 PE=3 SV=1	4307	13314	141	134	8	8	62.3	114	6.26	1063	1	0	0	450.259	898.502	2	898.503	-0.0001	0	39.94	0.0024	R	VFVEHIR	V				3538
A0A480VCC6	Epididymal-specific lipocalin-9 isoform X1 OS=Sus scrofa OX=9823 PE=3 SV=1	4307	13314	141	134	8	8	62.3	114	6.26	1064	1	0	0	450.259	898.502	2	898.503	-0.0001	0	39.2	0.0018	R	VFVEHIR	V				3860
A0A480VCC6	Epididymal-specific lipocalin-9 isoform X1 OS=Sus scrofa OX=9823 PE=3 SV=1	4307	13314	141	134	8	8	62.3	114	6.26	1065	1	0	0	450.259	898.502	2	898.503	-0.0001	0	36.82	0.0063	R	VFVEHIR	V				12792
A0A480VCC6	Epididymal-specific lipocalin-9 isoform X1 OS=Sus scrofa OX=9823 PE=3 SV=1	4307	13314	141	134	8	8	62.3	114	6.26	1066	1	0	0	450.259	898.503	2	898.503	0	0	35.03	0.0041	R	VFVEHIR	V				7854
A0A480VCC6	Epididymal-specific lipocalin-9 isoform X1 OS=Sus scrofa OX=9823 PE=3 SV=1	4307	13314	141	134	8	8	62.3	114	6.26	1067	1	0	0	450.259	898.503	2	898.503	0	0	39.1	0.0014	R	VFVEHIR	V				2375
A0A480VCC6	Epididymal-specific lipocalin-9 isoform X1 OS=Sus scrofa OX=9823 PE=3 SV=1	4307	13314	141	134	8	8	62.3	114	6.26	1068	1	0	0	450.259	898.503	2	898.503	0	0	35.43	0.0027	R	VFVEHIR	V				5421
A0A480VCC6	Epididymal-specific lipocalin-9 isoform X1 OS=Sus scrofa OX=9823 PE=3 SV=1	4307	13314	141	134	8	8	62.3	114	6.26	1069	1	0	0	450.259	898.503	2	898.503	0	0	39.36	0.0023	R	VFVEHIR	V				8959
A0A480VCC6	Epididymal-specific lipocalin-9 isoform X1 OS=Sus scrofa OX=9823 PE=3 SV=1	4307	13314	141	134	8	8	62.3	114	6.26	1070	1	0	0	450.259	898.503	2	898.503	0.0002	0	39.43	0.0021	R	VFVEHIR	V				4747
A0A480VCC6	Epididymal-specific lipocalin-9 isoform X1 OS=Sus scrofa OX=9823 PE=3 SV=1	4307	13314	141	134	8	8	62.3	114	6.26	1071	1	0	0	450.259	898.503	2	898.503	0.0002	0	40.95	0.00085	R	VFVEHIR	V				16752
A0A480VCC6	Epididymal-specific lipocalin-9 isoform X1 OS=Sus scrofa OX=9823 PE=3 SV=1	4307	13314	141	134	8	8	62.3	114	6.26	1072	1	0	0	450.259	898.503	2	898.503	0.0002	0	38.34	0.0013	R	VFVEHIR	V				8182
A0A480VCC6	Epididymal-specific lipocalin-9 isoform X1 OS=Sus scrofa OX=9823 PE=3 SV=1	4307	13314	141	134	8	8	62.3	114	6.26	1073	1	0	0	450.259	898.503	2	898.503	0.0002	0	40.21	0.0016	R	VFVEHIR	V				5751
A0A480VCC6	Epididymal-specific lipocalin-9 isoform X1 OS=Sus scrofa OX=9823 PE=3 SV=1	4307	13314	141	134	8	8	62.3	114	6.26	1075	1	0	0	450.259	898.503	2	898.503	0.0003	0	28.22	0.0061	R	VFVEHIR	V				16473
A0A480VCC6	Epididymal-specific lipocalin-9 isoform X1 OS=Sus scrofa OX=9823 PE=3 SV=1	4307	13314	141	134	8	8	62.3	114	6.26	1076	1	0	0	450.259	898.503	2	898.503	0.0004	0	40.06	0.0011	R	VFVEHIR	V				11276
A0A480VCC6	Epididymal-specific lipocalin-9 isoform X1 OS=Sus scrofa OX=9823 PE=3 SV=1	4307	13314	141	134	8	8	62.3	114	6.26	1077	1	0	0	450.259	898.503	2	898.503	0.0004	0	28.04	0.0044	R	VFVEHIR	V				20748
A0A480VCC6	Epididymal-specific lipocalin-9 isoform X1 OS=Sus scrofa OX=9823 PE=3 SV=1	4307	13314	141	134	8	8	62.3	114	6.26	1078	1	0	0	450.259	898.503	2	898.503	0.0006	0	33.46	0.0035	R	VFVEHIR	V				14021
A0A480VCC6	Epididymal-specific lipocalin-9 isoform X1 OS=Sus scrofa OX=9823 PE=3 SV=1	4307	13314	141	134	8	8	62.3	114	6.26	1080	1	0	0	450.259	898.503	2	898.503	0.0007	0	36.9	0.0028	R	VFVEHIR	V				16183
A0A480VCC6	Epididymal-specific lipocalin-9 isoform X1 OS=Sus scrofa OX=9823 PE=3 SV=1	4307	13314	141	134	8	8	62.3	114	6.26	1081	1	0	0	450.259	898.503	2	898.503	0.0007	0	36.35	0.0031	R	VFVEHIR	V				14888
A0A480VCC6	Epididymal-specific lipocalin-9 isoform X1 OS=Sus scrofa OX=9823 PE=3 SV=1	4307	13314	141	134	8	8	62.3	114	6.26	1082	1	0	0	450.259	898.503	2	898.503	0.0007	0	30.28	0.0059	R	VFVEHIR	V				14590
A0A480VCC6	Epididymal-specific lipocalin-9 isoform X1 OS=Sus scrofa OX=9823 PE=3 SV=1	4307	13314	141	134	8	8	62.3	114	6.26	1083	1	0	0	450.259	898.503	2	898.503	0.0007	0	22.86	0.0072	R	VFVEHIR	V				18162
A0A480VCC6	Epididymal-specific lipocalin-9 isoform X1 OS=Sus scrofa OX=9823 PE=3 SV=1	4307	13314	141	134	8	8	62.3	114	6.26	1084	1	0	0	450.259	898.503	2	898.503	0.0007	0	28.5	0.0057	R	VFVEHIR	V				13140
A0A480VCC6	Epididymal-specific lipocalin-9 isoform X1 OS=Sus scrofa OX=9823 PE=3 SV=1	4307	13314	141	134	8	8	62.3	114	6.26	1085	1	0	0	450.259	898.503	2	898.503	0.0009	0	25.86	0.11	R	VFVEHIR	V				15897
A0A480VCC6	Epididymal-specific lipocalin-9 isoform X1 OS=Sus scrofa OX=9823 PE=3 SV=1	4307	13314	141	134	8	8	62.3	114	6.26	1087	1	0	0	450.259	898.503	2	898.503	0.001	0	31.35	0.023	R	VFVEHIR	V				18487
A0A480VCC6	Epididymal-specific lipocalin-9 isoform X1 OS=Sus scrofa OX=9823 PE=3 SV=1	4307	13314	141	134	8	8	62.3	114	6.26	1088	1	0	0	450.259	898.503	2	898.503	0.001	0	25.37	0.033	R	VFVEHIR	V				20004
A0A480VCC6	Epididymal-specific lipocalin-9 isoform X1 OS=Sus scrofa OX=9823 PE=3 SV=1	4307	13314	141	134	8	8	62.3	114	6.26	1089	1	0	0	450.259	898.504	2	898.503	0.001	0	40.22	0.0035	R	VFVEHIR	V				10961
A0A480VCC6	Epididymal-specific lipocalin-9 isoform X1 OS=Sus scrofa OX=9823 PE=3 SV=1	4307	13314	141	134	8	8	62.3	114	6.26	1090	1	0	0	450.259	898.504	2	898.503	0.0013	0	37.78	0.0016	R	VFVEHIR	V				17084
A0A480VCC6	Epididymal-specific lipocalin-9 isoform X1 OS=Sus scrofa OX=9823 PE=3 SV=1	4307	13314	141	134	8	8	62.3	114	6.26	1091	1	0	0	450.26	898.505	2	898.503	0.0021	0	35	0.0033	R	VFVEHIR	V				17366
A0A480VCC6	Epididymal-specific lipocalin-9 isoform X1 OS=Sus scrofa OX=9823 PE=3 SV=1	4307	13314	141	134	8	8	62.3	114	6.26	1092	1	0	0	450.26	898.505	2	898.503	0.0022	0	20.39	0.012	R	VFVEHIR	V				17700
A0A480VCC6	Epididymal-specific lipocalin-9 isoform X1 OS=Sus scrofa OX=9823 PE=3 SV=1	4307	13314	141	134	8	8	62.3	114	6.26	1093	1	0	0	450.26	898.505	2	898.503	0.0026	0	31.44	0.0061	R	VFVEHIR	V				14304
A0A480VCC6	Epididymal-specific lipocalin-9 isoform X1 OS=Sus scrofa OX=9823 PE=3 SV=1	4307	13314	141	134	8	8	62.3	114	6.26	1094	1	0	0	450.261	898.507	2	898.503	0.0047	0	37.7	0.0052	R	VFVEHIR	V				20457
A0A480VCC6	Epididymal-specific lipocalin-9 isoform X1 OS=Sus scrofa OX=9823 PE=3 SV=1	4307	13314	141	134	8	8	62.3	114	6.26	1095	1	0	0	450.262	898.51	2	898.503	0.008	0	32.72	0.01	R	VFVEHIR	V				7524
A0A480VCC6	Epididymal-specific lipocalin-9 isoform X1 OS=Sus scrofa OX=9823 PE=3 SV=1	4307	13314	141	134	8	8	62.3	114	6.26	2222	1	0	1	528.309	1054.6	2	1054.6	0.0001	1	28.93	0.026	M	RVFVEHIR	V				1855
A0A480VCC6	Epididymal-specific lipocalin-9 isoform X1 OS=Sus scrofa OX=9823 PE=3 SV=1	4307	13314	141	134	8	8	62.3	114	6.26	2528	1	0	0	547.298	1092.58	2	1092.58	-0.0007	0	77.56	6.3e-07	R	VLDNSSLAFK	F				6484
A0A480VCC6	Epididymal-specific lipocalin-9 isoform X1 OS=Sus scrofa OX=9823 PE=3 SV=1	4307	13314	141	134	8	8	62.3	114	6.26	2539	1	0	0	547.788	1093.56	2	1093.57	-0.0042	0	10.58	0.1	R	VLDNSSLAFK	F	Deamidated (NQ)	0.0001000000.0		7453
A0A480VCC6	Epididymal-specific lipocalin-9 isoform X1 OS=Sus scrofa OX=9823 PE=3 SV=1	4307	13314	141	134	8	8	62.3	114	6.26	7497	1	0	0	559.901	1676.68	3	1676.68	0.0001	0	2.9	0.53	K	VNGECTDFYAVCDK	V				6107
A0A480VCC6	Epididymal-specific lipocalin-9 isoform X1 OS=Sus scrofa OX=9823 PE=3 SV=1	4307	13314	141	134	8	8	62.3	114	6.26	7498	1	0	0	839.348	1676.68	2	1676.68	0.0004	0	83.71	1.4e-08	K	VNGECTDFYAVCDK	V				6064
A0A480VCC6	Epididymal-specific lipocalin-9 isoform X1 OS=Sus scrofa OX=9823 PE=3 SV=1	4307	13314	141	134	8	8	62.3	114	6.26	7508	1	0	0	839.88	1677.75	2	1677.75	-0.0057	0	38.94	0.00022	K	VGDGVYTVDYYGENK	F				8874
A0A480VCC6	Epididymal-specific lipocalin-9 isoform X1 OS=Sus scrofa OX=9823 PE=3 SV=1	4307	13314	141	134	8	8	62.3	114	6.26	7509	1	0	0	560.257	1677.75	3	1677.75	-0.0034	0	24.85	0.04	K	VGDGVYTVDYYGENK	F				7131
A0A480VCC6	Epididymal-specific lipocalin-9 isoform X1 OS=Sus scrofa OX=9823 PE=3 SV=1	4307	13314	141	134	8	8	62.3	114	6.26	7510	1	0	0	839.882	1677.75	2	1677.75	-0.0029	0	44.02	7.4e-05	K	VGDGVYTVDYYGENK	F				4069
A0A480VCC6	Epididymal-specific lipocalin-9 isoform X1 OS=Sus scrofa OX=9823 PE=3 SV=1	4307	13314	141	134	8	8	62.3	114	6.26	7511	1	0	0	839.882	1677.75	2	1677.75	-0.0023	0	56.85	5.3e-06	K	VGDGVYTVDYYGENK	F				7215
A0A480VCC6	Epididymal-specific lipocalin-9 isoform X1 OS=Sus scrofa OX=9823 PE=3 SV=1	4307	13314	141	134	8	8	62.3	114	6.26	7512	1	0	0	839.883	1677.75	2	1677.75	-0.0018	0	43.9	0.00011	K	VGDGVYTVDYYGENK	F				7851
A0A480VCC6	Epididymal-specific lipocalin-9 isoform X1 OS=Sus scrofa OX=9823 PE=3 SV=1	4307	13314	141	134	8	8	62.3	114	6.26	7513	1	0	0	839.883	1677.75	2	1677.75	-0.0006	0	63.6	1.1e-06	K	VGDGVYTVDYYGENK	F				8183
A0A480VCC6	Epididymal-specific lipocalin-9 isoform X1 OS=Sus scrofa OX=9823 PE=3 SV=1	4307	13314	141	134	8	8	62.3	114	6.26	7514	1	0	0	839.883	1677.75	2	1677.75	-0.0003	0	37.65	0.00029	K	VGDGVYTVDYYGENK	F				7521
A0A480VCC6	Epididymal-specific lipocalin-9 isoform X1 OS=Sus scrofa OX=9823 PE=3 SV=1	4307	13314	141	134	8	8	62.3	114	6.26	7515	1	0	0	560.258	1677.75	3	1677.75	0.0001	0	19.27	0.016	K	VGDGVYTVDYYGENK	F				4078
A0A480VCC6	Epididymal-specific lipocalin-9 isoform X1 OS=Sus scrofa OX=9823 PE=3 SV=1	4307	13314	141	134	8	8	62.3	114	6.26	7517	1	0	0	839.885	1677.76	2	1677.75	0.0035	0	52.89	1.1e-05	K	VGDGVYTVDYYGENK	F				6889
A0A480VCC6	Epididymal-specific lipocalin-9 isoform X1 OS=Sus scrofa OX=9823 PE=3 SV=1	4307	13314	141	134	8	8	62.3	114	6.26	8851	1	0	0	602.596	1804.77	3	1804.78	-0.0089	1	23.54	0.0072	R	KVNGECTDFYAVCDK	V				4230
A0A480VCC6	Epididymal-specific lipocalin-9 isoform X1 OS=Sus scrofa OX=9823 PE=3 SV=1	4307	13314	141	134	8	8	62.3	114	6.26	8853	1	0	0	602.599	1804.78	3	1804.78	-0.0007	1	12.62	0.065	R	KVNGECTDFYAVCDK	V				2660
A0A480VCC6	Epididymal-specific lipocalin-9 isoform X1 OS=Sus scrofa OX=9823 PE=3 SV=1	4307	13314	141	134	8	8	62.3	114	6.26	8861	1	0	0	903.885	1805.76	2	1805.76	-0.004	1	88.1	5.5e-09	R	KVNGECTDFYAVCDK	V	Deamidated (NQ)	0.001000000000000.0		4997
A0A480VCC6	Epididymal-specific lipocalin-9 isoform X1 OS=Sus scrofa OX=9823 PE=3 SV=1	4307	13314	141	134	8	8	62.3	114	6.26	8862	1	0	0	602.927	1805.76	3	1805.76	-0.0022	1	43.99	7.5e-05	R	KVNGECTDFYAVCDK	V	Deamidated (NQ)	0.001000000000000.0		4645
A0A480VCC6	Epididymal-specific lipocalin-9 isoform X1 OS=Sus scrofa OX=9823 PE=3 SV=1	4307	13314	141	134	8	8	62.3	114	6.26	8863	1	0	0	903.887	1805.76	2	1805.76	-0.001	1	116.03	1.8e-11	R	KVNGECTDFYAVCDK	V	Deamidated (NQ)	0.001000000000000.0		4660
A0A480VCC6	Epididymal-specific lipocalin-9 isoform X1 OS=Sus scrofa OX=9823 PE=3 SV=1	4307	13314	141	134	8	8	62.3	114	6.26	8864	1	0	0	602.928	1805.76	3	1805.76	0.0008	1	33.77	0.00068	R	KVNGECTDFYAVCDK	V	Deamidated (NQ)	0.001000000000000.0		4987
A0A480VCC6	Epididymal-specific lipocalin-9 isoform X1 OS=Sus scrofa OX=9823 PE=3 SV=1	4307	13314	141	134	8	8	62.3	114	6.26	10467	1	0	0	991.47	1980.92	2	1980.92	0.003	1	63.18	1.7e-06	K	VGDGVYTVDYYGENKFR	L				7352
A0A480VCC6	Epididymal-specific lipocalin-9 isoform X1 OS=Sus scrofa OX=9823 PE=3 SV=1	4307	13314	141	134	8	8	62.3	114	6.26	10468	1	0	0	661.316	1980.93	3	1980.92	0.0036	1	69.85	2.8e-07	K	VGDGVYTVDYYGENKFR	L				7328
A0A480VCC6	Epididymal-specific lipocalin-9 isoform X1 OS=Sus scrofa OX=9823 PE=3 SV=1	4307	13314	141	134	8	8	62.3	114	6.26	10488	1	0	0	661.642	1981.91	3	1981.91	-0.0006	1	40.61	0.00028	K	VGDGVYTVDYYGENKFR	L	Deamidated (NQ)	0.00000000000001000.0		7864
A0A480VCC6	Epididymal-specific lipocalin-9 isoform X1 OS=Sus scrofa OX=9823 PE=3 SV=1	4307	13314	141	134	8	8	62.3	114	6.26	10489	1	0	0	991.96	1981.91	2	1981.91	0.0002	1	65.84	6.7e-07	K	VGDGVYTVDYYGENKFR	L	Deamidated (NQ)	0.00000000000001000.0		7833
A0A480VCC6	Epididymal-specific lipocalin-9 isoform X1 OS=Sus scrofa OX=9823 PE=3 SV=1	4307	13314	141	134	8	8	62.3	114	6.26	12670	1	0	0	1209.14	2416.26	2	2416.26	-0.007	0	46.7	8.8e-05	R	LLEVNYSDYVILHLVNVNGDK	T				20148
A0A480VCC6	Epididymal-specific lipocalin-9 isoform X1 OS=Sus scrofa OX=9823 PE=3 SV=1	4307	13314	141	134	8	8	62.3	114	6.26	12672	1	0	0	1209.14	2416.26	2	2416.26	-0.0061	0	15.63	0.044	R	LLEVNYSDYVILHLVNVNGDK	T				20593
A0A480VCC6	Epididymal-specific lipocalin-9 isoform X1 OS=Sus scrofa OX=9823 PE=3 SV=1	4307	13314	141	134	8	8	62.3	114	6.26	12673	1	0	0	1209.14	2416.26	2	2416.26	-0.0047	0	41.9	0.00051	R	LLEVNYSDYVILHLVNVNGDK	T				20127
A0A480VCC6	Epididymal-specific lipocalin-9 isoform X1 OS=Sus scrofa OX=9823 PE=3 SV=1	4307	13314	141	134	8	8	62.3	114	6.26	12674	1	0	0	1209.14	2416.26	2	2416.26	-0.0047	0	36.96	0.00034	R	LLEVNYSDYVILHLVNVNGDK	T				18295
A0A480VCC6	Epididymal-specific lipocalin-9 isoform X1 OS=Sus scrofa OX=9823 PE=3 SV=1	4307	13314	141	134	8	8	62.3	114	6.26	12675	1	0	0	806.427	2416.26	3	2416.26	-0.0046	0	27.96	0.0054	R	LLEVNYSDYVILHLVNVNGDK	T				20743
A0A480VCC6	Epididymal-specific lipocalin-9 isoform X1 OS=Sus scrofa OX=9823 PE=3 SV=1	4307	13314	141	134	8	8	62.3	114	6.26	12676	1	0	0	1209.14	2416.26	2	2416.26	-0.0032	0	50.22	2e-05	R	LLEVNYSDYVILHLVNVNGDK	T				20441
A0A480VCC6	Epididymal-specific lipocalin-9 isoform X1 OS=Sus scrofa OX=9823 PE=3 SV=1	4307	13314	141	134	8	8	62.3	114	6.26	12677	1	0	0	1209.14	2416.26	2	2416.26	-0.0032	0	41.62	0.00013	R	LLEVNYSDYVILHLVNVNGDK	T				19834
A0A480VCC6	Epididymal-specific lipocalin-9 isoform X1 OS=Sus scrofa OX=9823 PE=3 SV=1	4307	13314	141	134	8	8	62.3	114	6.26	12679	1	0	0	806.428	2416.26	3	2416.26	-0.0021	0	78.9	7.3e-08	R	LLEVNYSDYVILHLVNVNGDK	T				20291
A0A480VCC6	Epididymal-specific lipocalin-9 isoform X1 OS=Sus scrofa OX=9823 PE=3 SV=1	4307	13314	141	134	8	8	62.3	114	6.26	12680	1	0	0	1209.14	2416.26	2	2416.26	-0.0018	0	37.01	0.0006	R	LLEVNYSDYVILHLVNVNGDK	T				19551
A0A480VCC6	Epididymal-specific lipocalin-9 isoform X1 OS=Sus scrofa OX=9823 PE=3 SV=1	4307	13314	141	134	8	8	62.3	114	6.26	12681	1	0	0	806.428	2416.26	3	2416.26	-0.0017	0	55.21	6.7e-06	R	LLEVNYSDYVILHLVNVNGDK	T				20374
A0A480VCC6	Epididymal-specific lipocalin-9 isoform X1 OS=Sus scrofa OX=9823 PE=3 SV=1	4307	13314	141	134	8	8	62.3	114	6.26	12682	1	0	0	806.428	2416.26	3	2416.26	-0.0015	0	33.33	0.00082	R	LLEVNYSDYVILHLVNVNGDK	T				20160
A0A480VCC6	Epididymal-specific lipocalin-9 isoform X1 OS=Sus scrofa OX=9823 PE=3 SV=1	4307	13314	141	134	8	8	62.3	114	6.26	12683	1	0	0	806.428	2416.26	3	2416.26	-0.0013	0	20.86	0.011	R	LLEVNYSDYVILHLVNVNGDK	T				14811
A0A480VCC6	Epididymal-specific lipocalin-9 isoform X1 OS=Sus scrofa OX=9823 PE=3 SV=1	4307	13314	141	134	8	8	62.3	114	6.26	12684	1	0	0	1209.14	2416.26	2	2416.26	-0.001	0	36.89	0.0023	R	LLEVNYSDYVILHLVNVNGDK	T				20188
A0A480VCC6	Epididymal-specific lipocalin-9 isoform X1 OS=Sus scrofa OX=9823 PE=3 SV=1	4307	13314	141	134	8	8	62.3	114	6.26	12685	1	0	0	806.428	2416.26	3	2416.26	-0.0004	0	29.31	0.0018	R	LLEVNYSDYVILHLVNVNGDK	T				20335
A0A480VCC6	Epididymal-specific lipocalin-9 isoform X1 OS=Sus scrofa OX=9823 PE=3 SV=1	4307	13314	141	134	8	8	62.3	114	6.26	12686	1	0	0	1209.14	2416.26	2	2416.26	-0.0003	0	109.95	9.1e-11	R	LLEVNYSDYVILHLVNVNGDK	T				15407
A0A480VCC6	Epididymal-specific lipocalin-9 isoform X1 OS=Sus scrofa OX=9823 PE=3 SV=1	4307	13314	141	134	8	8	62.3	114	6.26	12687	1	0	0	1209.14	2416.26	2	2416.26	-0.0003	0	101.43	3.1e-10	R	LLEVNYSDYVILHLVNVNGDK	T				15690
A0A480VCC6	Epididymal-specific lipocalin-9 isoform X1 OS=Sus scrofa OX=9823 PE=3 SV=1	4307	13314	141	134	8	8	62.3	114	6.26	12688	1	0	0	806.428	2416.26	3	2416.26	0	0	48.12	3.4e-05	R	LLEVNYSDYVILHLVNVNGDK	T				19806
A0A480VCC6	Epididymal-specific lipocalin-9 isoform X1 OS=Sus scrofa OX=9823 PE=3 SV=1	4307	13314	141	134	8	8	62.3	114	6.26	12689	1	0	0	1209.14	2416.26	2	2416.26	0	0	122.17	2.1e-11	R	LLEVNYSDYVILHLVNVNGDK	T				15133
A0A480VCC6	Epididymal-specific lipocalin-9 isoform X1 OS=Sus scrofa OX=9823 PE=3 SV=1	4307	13314	141	134	8	8	62.3	114	6.26	12690	1	0	0	806.429	2416.26	3	2416.26	0.0007	0	76.07	8.3e-08	R	LLEVNYSDYVILHLVNVNGDK	T				20588
A0A480VCC6	Epididymal-specific lipocalin-9 isoform X1 OS=Sus scrofa OX=9823 PE=3 SV=1	4307	13314	141	134	8	8	62.3	114	6.26	12691	1	0	0	806.429	2416.26	3	2416.26	0.001	0	53.92	1.2e-05	R	LLEVNYSDYVILHLVNVNGDK	T				15379
A0A480VCC6	Epididymal-specific lipocalin-9 isoform X1 OS=Sus scrofa OX=9823 PE=3 SV=1	4307	13314	141	134	8	8	62.3	114	6.26	12692	1	0	0	806.429	2416.26	3	2416.26	0.0012	0	42.04	0.00011	R	LLEVNYSDYVILHLVNVNGDK	T				19520
A0A480VCC6	Epididymal-specific lipocalin-9 isoform X1 OS=Sus scrofa OX=9823 PE=3 SV=1	4307	13314	141	134	8	8	62.3	114	6.26	12693	1	0	0	806.429	2416.27	3	2416.26	0.0014	0	32.61	0.001	R	LLEVNYSDYVILHLVNVNGDK	T				20243
A0A480VCC6	Epididymal-specific lipocalin-9 isoform X1 OS=Sus scrofa OX=9823 PE=3 SV=1	4307	13314	141	134	8	8	62.3	114	6.26	12694	1	0	0	806.429	2416.27	3	2416.26	0.0014	0	70.33	2.5e-07	R	LLEVNYSDYVILHLVNVNGDK	T				20437
A0A480VCC6	Epididymal-specific lipocalin-9 isoform X1 OS=Sus scrofa OX=9823 PE=3 SV=1	4307	13314	141	134	8	8	62.3	114	6.26	12696	1	0	0	806.429	2416.27	3	2416.26	0.0018	0	84.93	1.1e-08	R	LLEVNYSDYVILHLVNVNGDK	T				19216
A0A480VCC6	Epididymal-specific lipocalin-9 isoform X1 OS=Sus scrofa OX=9823 PE=3 SV=1	4307	13314	141	134	8	8	62.3	114	6.26	12697	1	0	0	806.429	2416.27	3	2416.26	0.0018	0	65.05	8e-07	R	LLEVNYSDYVILHLVNVNGDK	T				18585
A0A480VCC6	Epididymal-specific lipocalin-9 isoform X1 OS=Sus scrofa OX=9823 PE=3 SV=1	4307	13314	141	134	8	8	62.3	114	6.26	12698	1	0	0	806.429	2416.27	3	2416.26	0.002	0	58.25	3.5e-06	R	LLEVNYSDYVILHLVNVNGDK	T				15666
A0A480VCC6	Epididymal-specific lipocalin-9 isoform X1 OS=Sus scrofa OX=9823 PE=3 SV=1	4307	13314	141	134	8	8	62.3	114	6.26	12699	1	0	0	806.429	2416.27	3	2416.26	0.002	0	50.59	1.8e-05	R	LLEVNYSDYVILHLVNVNGDK	T				17356
A0A480VCC6	Epididymal-specific lipocalin-9 isoform X1 OS=Sus scrofa OX=9823 PE=3 SV=1	4307	13314	141	134	8	8	62.3	114	6.26	12700	1	0	0	806.429	2416.27	3	2416.26	0.0023	0	29.74	0.0016	R	LLEVNYSDYVILHLVNVNGDK	T				20105
A0A480VCC6	Epididymal-specific lipocalin-9 isoform X1 OS=Sus scrofa OX=9823 PE=3 SV=1	4307	13314	141	134	8	8	62.3	114	6.26	12701	1	0	0	806.429	2416.27	3	2416.26	0.0023	0	76.92	1.6e-07	R	LLEVNYSDYVILHLVNVNGDK	T				15107
A0A480VCC6	Epididymal-specific lipocalin-9 isoform X1 OS=Sus scrofa OX=9823 PE=3 SV=1	4307	13314	141	134	8	8	62.3	114	6.26	12702	1	0	0	806.429	2416.27	3	2416.26	0.0023	0	61.44	1.7e-06	R	LLEVNYSDYVILHLVNVNGDK	T				18905
A0A480VCC6	Epididymal-specific lipocalin-9 isoform X1 OS=Sus scrofa OX=9823 PE=3 SV=1	4307	13314	141	134	8	8	62.3	114	6.26	12703	1	0	0	806.429	2416.27	3	2416.26	0.0023	0	78.59	4.3e-08	R	LLEVNYSDYVILHLVNVNGDK	T				18274
A0A480VCC6	Epididymal-specific lipocalin-9 isoform X1 OS=Sus scrofa OX=9823 PE=3 SV=1	4307	13314	141	134	8	8	62.3	114	6.26	12704	1	0	0	806.429	2416.27	3	2416.26	0.0023	0	64.4	9.2e-07	R	LLEVNYSDYVILHLVNVNGDK	T				17966
A0A480VCC6	Epididymal-specific lipocalin-9 isoform X1 OS=Sus scrofa OX=9823 PE=3 SV=1	4307	13314	141	134	8	8	62.3	114	6.26	12705	1	0	0	806.429	2416.27	3	2416.26	0.0029	0	34.06	0.00064	R	LLEVNYSDYVILHLVNVNGDK	T				20143
A0A480VCC6	Epididymal-specific lipocalin-9 isoform X1 OS=Sus scrofa OX=9823 PE=3 SV=1	4307	13314	141	134	8	8	62.3	114	6.26	12706	1	0	0	1209.14	2416.27	2	2416.26	0.0031	0	94.73	1.3e-09	R	LLEVNYSDYVILHLVNVNGDK	T				17676
A0A480VCC6	Epididymal-specific lipocalin-9 isoform X1 OS=Sus scrofa OX=9823 PE=3 SV=1	4307	13314	141	134	8	8	62.3	114	6.26	12707	1	0	0	1209.14	2416.27	2	2416.26	0.0031	0	62.45	1.4e-06	R	LLEVNYSDYVILHLVNVNGDK	T				14841
A0A480VCC6	Epididymal-specific lipocalin-9 isoform X1 OS=Sus scrofa OX=9823 PE=3 SV=1	4307	13314	141	134	8	8	62.3	114	6.26	12708	1	0	0	1209.14	2416.27	2	2416.26	0.0041	0	69.78	3.8e-07	R	LLEVNYSDYVILHLVNVNGDK	T				17379
A0A480VCC6	Epididymal-specific lipocalin-9 isoform X1 OS=Sus scrofa OX=9823 PE=3 SV=1	4307	13314	141	134	8	8	62.3	114	6.26	12709	1	0	0	806.43	2416.27	3	2416.26	0.0043	0	80.65	2.7e-08	R	LLEVNYSDYVILHLVNVNGDK	T				17657
A0A480VCC6	Epididymal-specific lipocalin-9 isoform X1 OS=Sus scrofa OX=9823 PE=3 SV=1	4307	13314	141	134	8	8	62.3	114	6.26	12710	1	0	0	1209.14	2416.27	2	2416.26	0.0051	0	88.78	4.7e-09	R	LLEVNYSDYVILHLVNVNGDK	T				18615
A0A480VCC6	Epididymal-specific lipocalin-9 isoform X1 OS=Sus scrofa OX=9823 PE=3 SV=1	4307	13314	141	134	8	8	62.3	114	6.26	12711	1	0	0	1209.14	2416.27	2	2416.26	0.0063	0	18.55	0.027	R	LLEVNYSDYVILHLVNVNGDK	T				14303
A0A480VCC6	Epididymal-specific lipocalin-9 isoform X1 OS=Sus scrofa OX=9823 PE=3 SV=1	4307	13314	141	134	8	8	62.3	114	6.26	12712	2	0	0	1209.14	2416.27	2	2416.26	0.0078	0	0.82	1.1	R	LLEVNYSDYVILHLVNVNGDK	T				20306
A0A480VCC6	Epididymal-specific lipocalin-9 isoform X1 OS=Sus scrofa OX=9823 PE=3 SV=1	4307	13314	141	134	8	8	62.3	114	6.26	12713	1	0	0	1209.14	2416.27	2	2416.26	0.009	0	60.56	2.1e-06	R	LLEVNYSDYVILHLVNVNGDK	T				19246
A0A480VCC6	Epididymal-specific lipocalin-9 isoform X1 OS=Sus scrofa OX=9823 PE=3 SV=1	4307	13314	141	134	8	8	62.3	114	6.26	12714	1	0	0	806.433	2416.28	3	2416.26	0.0142	0	58.51	4.8e-06	R	LLEVNYSDYVILHLVNVNGDK	T				14510
A0A480VCC6	Epididymal-specific lipocalin-9 isoform X1 OS=Sus scrofa OX=9823 PE=3 SV=1	4307	13314	141	134	8	8	62.3	114	6.26	12715	1	0	0	806.435	2416.28	3	2416.26	0.0181	0	13.86	0.05	R	LLEVNYSDYVILHLVNVNGDK	T				12060
A0A480VCC6	Epididymal-specific lipocalin-9 isoform X1 OS=Sus scrofa OX=9823 PE=3 SV=1	4307	13314	141	134	8	8	62.3	114	6.26	12721	1	0	0	1209.63	2417.25	2	2417.25	-0.0004	0	27.8	0.0048	R	LLEVNYSDYVILHLVNVNGDK	T	Deamidated (NQ)	0.000000000000000001000.0		20082
A0A480VCC6	Epididymal-specific lipocalin-9 isoform X1 OS=Sus scrofa OX=9823 PE=3 SV=1	4307	13314	141	134	8	8	62.3	114	6.26	12722	1	0	0	806.759	2417.26	3	2417.25	0.0078	0	49.65	2.2e-05	R	LLEVNYSDYVILHLVNVNGDK	T	Deamidated (NQ)	0.000000000000000100000.0		20205
A0A480VCC6	Epididymal-specific lipocalin-9 isoform X1 OS=Sus scrofa OX=9823 PE=3 SV=1	4307	13314	141	134	8	8	62.3	114	6.26	12723	1	0	0	1209.64	2417.26	2	2417.25	0.0089	0	112.25	3.7e-11	R	LLEVNYSDYVILHLVNVNGDK	T	Deamidated (NQ)	0.000000000000000001000.0		20375
A0A480VCC6	Epididymal-specific lipocalin-9 isoform X1 OS=Sus scrofa OX=9823 PE=3 SV=1	4307	13314	141	134	8	8	62.3	114	6.26	12724	1	0	0	1209.64	2417.26	2	2417.25	0.0096	0	123.34	2.7e-12	R	LLEVNYSDYVILHLVNVNGDK	T	Deamidated (NQ)	0.000000000000000001000.0		16262
A0A480VCC6	Epididymal-specific lipocalin-9 isoform X1 OS=Sus scrofa OX=9823 PE=3 SV=1	4307	13314	141	134	8	8	62.3	114	6.26	12725	1	0	0	1209.64	2417.26	2	2417.25	0.0103	0	127.55	1.5e-12	R	LLEVNYSDYVILHLVNVNGDK	T	Deamidated (NQ)	0.000000000000000001000.0		16825
A0A480VCC6	Epididymal-specific lipocalin-9 isoform X1 OS=Sus scrofa OX=9823 PE=3 SV=1	4307	13314	141	134	8	8	62.3	114	6.26	12726	1	0	0	1209.64	2417.26	2	2417.25	0.0108	0	92.03	2.4e-09	R	LLEVNYSDYVILHLVNVNGDK	T	Deamidated (NQ)	0.000000000000000001000.0		15976
A0A480VCC6	Epididymal-specific lipocalin-9 isoform X1 OS=Sus scrofa OX=9823 PE=3 SV=1	4307	13314	141	134	8	8	62.3	114	6.26	12728	1	0	0	806.76	2417.26	3	2417.25	0.0109	0	95.81	1.2e-09	R	LLEVNYSDYVILHLVNVNGDK	T	Deamidated (NQ)	0.000000000000000001000.0		16523
A0A480VCC6	Epididymal-specific lipocalin-9 isoform X1 OS=Sus scrofa OX=9823 PE=3 SV=1	4307	13314	141	134	8	8	62.3	114	6.26	12729	1	0	0	806.76	2417.26	3	2417.25	0.0109	0	96.16	1.1e-09	R	LLEVNYSDYVILHLVNVNGDK	T	Deamidated (NQ)	0.000000000000000001000.0		16233
A0A480VCC6	Epididymal-specific lipocalin-9 isoform X1 OS=Sus scrofa OX=9823 PE=3 SV=1	4307	13314	141	134	8	8	62.3	114	6.26	12731	1	0	0	1209.64	2417.26	2	2417.25	0.0113	0	104.64	2.1e-10	R	LLEVNYSDYVILHLVNVNGDK	T	Deamidated (NQ)	0.000000000000000001000.0		16547
A0A480VCC6	Epididymal-specific lipocalin-9 isoform X1 OS=Sus scrofa OX=9823 PE=3 SV=1	4307	13314	141	134	8	8	62.3	114	6.26	12732	1	0	0	806.76	2417.26	3	2417.25	0.0115	0	75.24	9.1e-08	R	LLEVNYSDYVILHLVNVNGDK	T	Deamidated (NQ)	0.000000000000000001000.0		15949
A0A480VCC6	Epididymal-specific lipocalin-9 isoform X1 OS=Sus scrofa OX=9823 PE=3 SV=1	4307	13314	141	134	8	8	62.3	114	6.26	12733	1	0	0	1209.64	2417.26	2	2417.25	0.0128	0	48.36	8.1e-05	R	LLEVNYSDYVILHLVNVNGDK	T	Deamidated (NQ)	0.000010000000000000000.0		20166
A0A480VCC6	Epididymal-specific lipocalin-9 isoform X1 OS=Sus scrofa OX=9823 PE=3 SV=1	4307	13314	141	134	8	8	62.3	114	6.26	12734	1	0	0	806.761	2417.26	3	2417.25	0.0129	0	68.17	5.4e-07	R	LLEVNYSDYVILHLVNVNGDK	T	Deamidated (NQ)	0.000000000000000100000.0		20052
A0A480VCC6	Epididymal-specific lipocalin-9 isoform X1 OS=Sus scrofa OX=9823 PE=3 SV=1	4307	13314	141	134	8	8	62.3	114	6.26	12735	1	0	0	806.761	2417.26	3	2417.25	0.0131	0	87.8	6.6e-09	R	LLEVNYSDYVILHLVNVNGDK	T	Deamidated (NQ)	0.000000000000000001000.0		16802
A0A480VCC6	Epididymal-specific lipocalin-9 isoform X1 OS=Sus scrofa OX=9823 PE=3 SV=1	4307	13314	141	134	8	8	62.3	114	6.26	12736	1	0	0	806.761	2417.26	3	2417.25	0.0142	0	77.42	5.9e-08	R	LLEVNYSDYVILHLVNVNGDK	T	Deamidated (NQ)	0.000000000000000001000.0		17074
A0A480VCC6	Epididymal-specific lipocalin-9 isoform X1 OS=Sus scrofa OX=9823 PE=3 SV=1	4307	13314	141	134	8	8	62.3	114	6.26	12737	1	0	0	1209.64	2417.26	2	2417.25	0.015	0	19.34	0.015	R	LLEVNYSDYVILHLVNVNGDK	T	Deamidated (NQ)	0.000010000000000000000.0		20233
A0A480VCC6	Epididymal-specific lipocalin-9 isoform X1 OS=Sus scrofa OX=9823 PE=3 SV=1	4307	13314	141	134	8	8	62.3	114	6.26	12738	1	0	0	1209.64	2417.26	2	2417.25	0.0167	0	0.83	0.83	R	LLEVNYSDYVILHLVNVNGDK	T	Deamidated (NQ)	0.000000000000000001000.0		20273
A0A480VCC6	Epididymal-specific lipocalin-9 isoform X1 OS=Sus scrofa OX=9823 PE=3 SV=1	4307	13314	141	134	8	8	62.3	114	6.26	12739	1	0	0	1209.64	2417.27	2	2417.25	0.0174	0	108.84	7e-11	R	LLEVNYSDYVILHLVNVNGDK	T	Deamidated (NQ)	0.000000000000000100000.0		17095
A0A480VCC6	Epididymal-specific lipocalin-9 isoform X1 OS=Sus scrofa OX=9823 PE=3 SV=1	4307	13314	141	134	8	8	62.3	114	6.26	12741	1	0	0	1209.64	2417.27	2	2417.25	0.0189	0	75.86	7.7e-08	R	LLEVNYSDYVILHLVNVNGDK	T	Deamidated (NQ)	0.000000000000000100000.0		20060
A0A480VCC6	Epididymal-specific lipocalin-9 isoform X1 OS=Sus scrofa OX=9823 PE=3 SV=1	4307	13314	141	134	8	8	62.3	114	6.26	12742	1	0	0	1209.64	2417.27	2	2417.25	0.0201	0	95.29	3.9e-09	R	LLEVNYSDYVILHLVNVNGDK	T	Deamidated (NQ)	0.000010000000000000000.0		14826
A0A480VCC6	Epididymal-specific lipocalin-9 isoform X1 OS=Sus scrofa OX=9823 PE=3 SV=1	4307	13314	141	134	8	8	62.3	114	6.26	12743	1	0	0	1209.64	2417.27	2	2417.25	0.0204	0	109.64	1.3e-10	R	LLEVNYSDYVILHLVNVNGDK	T	Deamidated (NQ)	0.000000000000000001000.0		18937
A0A480VCC6	Epididymal-specific lipocalin-9 isoform X1 OS=Sus scrofa OX=9823 PE=3 SV=1	4307	13314	141	134	8	8	62.3	114	6.26	12745	1	0	0	1209.64	2417.27	2	2417.25	0.0238	0	98.23	6.2e-10	R	LLEVNYSDYVILHLVNVNGDK	T	Deamidated (NQ)	0.000000000000000100000.0		17986	emPAI	47.55

## Sheet: Pig_40_MASCOT_Pep
Header	MASCOT PEPTIDE RESULTS OF SDS-PAGE BAND 40
Search title
Timestamp	2019-07-31T14:40:06Z
Peak list format	Mascot generic
Search type	MIS
Mascot version	2001-04-02
Database	UP_SusScrofa_2019
Fasta file	UP_tx_9823_SusScrofa_CRAP_190731.fasta
Total sequences	334012
Total residues	170052557
Sequences after taxonomy filter	334012
Number of queries	21096
Fixed modifications	--------------------------------------------------------
Identifier	Name	Delta	Neutral loss
1	Carbamidomethyl (C)	57.0215
Variable modifications	--------------------------------------------------------
Identifier	Name	Delta	Neutral loss(es)
1	Deamidated (NQ)	0.984016
2	Gln->pyro-Glu (N-term Q)	-17.0265
3	Oxidation (M)	15.9949	0	63.9983
Search Parameters	--------------------------------------------------------
Taxonomy filter	All entries
Enzyme	Trypsin
Maximum Missed Cleavages	2
Fixed modifications	Carbamidomethyl (C)
Quantitation method	None
Variable modifications	Deamidated (NQ),Gln->pyro-Glu (N-term Q),Oxidation (M)
Peptide Mass Tolerance	10
Peptide Mass Tolerance Units	ppm
Fragment Mass Tolerance	0.05
Fragment Mass Tolerance Units	Da
Mass values	Monoisotopic
Instrument type	ESI-TRAP
Isotope error mode	0
Format parameters	--------------------------------------------------------
Significance threshold	0.05
Max. number of hits	0
Use MudPIT protein scoring	1
Ions score cut-off	0
Include same-set proteins	0
Include sub-set proteins	1
Include unassigned	0
Require bold red	0
Use homology threshold	1
Group protein families	1
Protein hits	--------------------------------------------------------
prot_acc	prot_desc	prot_score	prot_mass	prot_matches	prot_matches_sig	prot_sequences	prot_sequences_sig	prot_cover	prot_len	prot_pi	pep_query	pep_rank	pep_isbold	pep_isunique	pep_exp_mz	pep_exp_mr	pep_exp_z	pep_calc_mr	pep_delta	pep_miss	pep_score	pep_expect	pep_res_before	pep_seq	pep_res_after	pep_var_mod	pep_var_mod_pos	pep_summed_mod_pos	pep_scan_title
F1SN92	Epididymal-specific lipocalin-9 isoform X1 OS=Sus scrofa OX=9823 GN=SAL1 PE=3 SV=1	17736	21893	786	621	31	27	83.2	191	5.19	73	1	1	1	362.184	722.353	2	722.353	-0.0003	0	15.94	0.96	R	CFQLR	G				3175
F1SN92	Epididymal-specific lipocalin-9 isoform X1 OS=Sus scrofa OX=9823 GN=SAL1 PE=3 SV=1	17736	21893	786	621	31	27	83.2	191	5.19	74	1	1	1	362.184	722.354	2	722.353	0.0008	0	24.54	0.29	R	CFQLR	G				3415
F1SN92	Epididymal-specific lipocalin-9 isoform X1 OS=Sus scrofa OX=9823 GN=SAL1 PE=3 SV=1	17736	21893	786	621	31	27	83.2	191	5.19	80	1	1	1	362.675	723.337	2	723.337	-0.0009	0	15.84	0.2	R	CFQLR	G	Deamidated (NQ)	0.00100.0		4561
F1SN92	Epididymal-specific lipocalin-9 isoform X1 OS=Sus scrofa OX=9823 GN=SAL1 PE=3 SV=1	17736	21893	786	621	31	27	83.2	191	5.19	82	1	1	1	362.676	723.337	2	723.337	-0.0003	0	23.67	0.26	R	CFQLR	G	Deamidated (NQ)	0.00100.0		3681
F1SN92	Epididymal-specific lipocalin-9 isoform X1 OS=Sus scrofa OX=9823 GN=SAL1 PE=3 SV=1	17736	21893	786	621	31	27	83.2	191	5.19	486	1	1	0	406.728	811.441	2	811.444	-0.0033	0	10.31	0.22	R	KPDVEPK	L				8783
F1SN92	Epididymal-specific lipocalin-9 isoform X1 OS=Sus scrofa OX=9823 GN=SAL1 PE=3 SV=1	17736	21893	786	621	31	27	83.2	191	5.19	487	2	1	0	406.728	811.442	2	811.444	-0.002	0	15.13	1.3	R	KPDVEPK	L				13077
F1SN92	Epididymal-specific lipocalin-9 isoform X1 OS=Sus scrofa OX=9823 GN=SAL1 PE=3 SV=1	17736	21893	786	621	31	27	83.2	191	5.19	489	2	1	0	406.728	811.442	2	811.444	-0.0017	0	14.01	0.4	R	KPDVEPK	L				12751
F1SN92	Epididymal-specific lipocalin-9 isoform X1 OS=Sus scrofa OX=9823 GN=SAL1 PE=3 SV=1	17736	21893	786	621	31	27	83.2	191	5.19	490	2	1	0	406.728	811.442	2	811.444	-0.0015	0	15.37	0.24	R	KPDVEPK	L				3574
F1SN92	Epididymal-specific lipocalin-9 isoform X1 OS=Sus scrofa OX=9823 GN=SAL1 PE=3 SV=1	17736	21893	786	621	31	27	83.2	191	5.19	491	1	1	0	406.728	811.442	2	811.444	-0.0015	0	20.24	0.18	R	KPDVEPK	L				14070
F1SN92	Epididymal-specific lipocalin-9 isoform X1 OS=Sus scrofa OX=9823 GN=SAL1 PE=3 SV=1	17736	21893	786	621	31	27	83.2	191	5.19	492	1	1	0	406.729	811.443	2	811.444	-0.0013	0	17.27	0.18	R	KPDVEPK	L				4359
F1SN92	Epididymal-specific lipocalin-9 isoform X1 OS=Sus scrofa OX=9823 GN=SAL1 PE=3 SV=1	17736	21893	786	621	31	27	83.2	191	5.19	493	1	1	0	406.729	811.443	2	811.444	-0.0013	0	16.4	0.2	R	KPDVEPK	L				9293
F1SN92	Epididymal-specific lipocalin-9 isoform X1 OS=Sus scrofa OX=9823 GN=SAL1 PE=3 SV=1	17736	21893	786	621	31	27	83.2	191	5.19	494	1	1	0	406.729	811.443	2	811.444	-0.0011	0	32.72	0.054	R	KPDVEPK	L				107
F1SN92	Epididymal-specific lipocalin-9 isoform X1 OS=Sus scrofa OX=9823 GN=SAL1 PE=3 SV=1	17736	21893	786	621	31	27	83.2	191	5.19	495	2	1	0	406.729	811.443	2	811.444	-0.001	0	13.31	1.3	R	KPDVEPK	L				17955
F1SN92	Epididymal-specific lipocalin-9 isoform X1 OS=Sus scrofa OX=9823 GN=SAL1 PE=3 SV=1	17736	21893	786	621	31	27	83.2	191	5.19	496	1	1	0	406.729	811.443	2	811.444	-0.001	0	13.91	0.36	R	KPDVEPK	L				12103
F1SN92	Epididymal-specific lipocalin-9 isoform X1 OS=Sus scrofa OX=9823 GN=SAL1 PE=3 SV=1	17736	21893	786	621	31	27	83.2	191	5.19	497	1	1	0	406.729	811.443	2	811.444	-0.0009	0	12.49	0.24	R	KPDVEPK	L				13758
F1SN92	Epididymal-specific lipocalin-9 isoform X1 OS=Sus scrofa OX=9823 GN=SAL1 PE=3 SV=1	17736	21893	786	621	31	27	83.2	191	5.19	498	1	1	0	406.729	811.443	2	811.444	-0.0009	0	10.11	0.21	R	KPDVEPK	L				16524
F1SN92	Epididymal-specific lipocalin-9 isoform X1 OS=Sus scrofa OX=9823 GN=SAL1 PE=3 SV=1	17736	21893	786	621	31	27	83.2	191	5.19	499	1	1	0	406.729	811.443	2	811.444	-0.0009	0	5.74	0.64	R	KPDVEPK	L				906
F1SN92	Epididymal-specific lipocalin-9 isoform X1 OS=Sus scrofa OX=9823 GN=SAL1 PE=3 SV=1	17736	21893	786	621	31	27	83.2	191	5.19	500	1	1	0	406.729	811.443	2	811.444	-0.0009	0	8.7	0.2	R	KPDVEPK	L				12424
F1SN92	Epididymal-specific lipocalin-9 isoform X1 OS=Sus scrofa OX=9823 GN=SAL1 PE=3 SV=1	17736	21893	786	621	31	27	83.2	191	5.19	501	1	1	0	406.729	811.443	2	811.444	-0.0008	0	19.02	0.14	R	KPDVEPK	L				5652
F1SN92	Epididymal-specific lipocalin-9 isoform X1 OS=Sus scrofa OX=9823 GN=SAL1 PE=3 SV=1	17736	21893	786	621	31	27	83.2	191	5.19	502	1	1	0	406.729	811.443	2	811.444	-0.0007	0	20	0.62	R	KPDVEPK	L				7237
F1SN92	Epididymal-specific lipocalin-9 isoform X1 OS=Sus scrofa OX=9823 GN=SAL1 PE=3 SV=1	17736	21893	786	621	31	27	83.2	191	5.19	503	1	1	0	406.729	811.443	2	811.444	-0.0007	0	15.28	0.15	R	KPDVEPK	L				14722
F1SN92	Epididymal-specific lipocalin-9 isoform X1 OS=Sus scrofa OX=9823 GN=SAL1 PE=3 SV=1	17736	21893	786	621	31	27	83.2	191	5.19	504	2	1	0	406.729	811.443	2	811.444	-0.0007	0	20.57	0.55	R	KPDVEPK	L				1630
F1SN92	Epididymal-specific lipocalin-9 isoform X1 OS=Sus scrofa OX=9823 GN=SAL1 PE=3 SV=1	17736	21893	786	621	31	27	83.2	191	5.19	505	1	1	0	406.729	811.443	2	811.444	-0.0006	0	15.31	0.91	R	KPDVEPK	L				5984
F1SN92	Epididymal-specific lipocalin-9 isoform X1 OS=Sus scrofa OX=9823 GN=SAL1 PE=3 SV=1	17736	21893	786	621	31	27	83.2	191	5.19	506	1	1	0	406.729	811.443	2	811.444	-0.0006	0	3.3	0.49	R	KPDVEPK	L				19313
F1SN92	Epididymal-specific lipocalin-9 isoform X1 OS=Sus scrofa OX=9823 GN=SAL1 PE=3 SV=1	17736	21893	786	621	31	27	83.2	191	5.19	507	1	1	0	406.729	811.443	2	811.444	-0.0006	0	10.95	0.17	R	KPDVEPK	L				15896
F1SN92	Epididymal-specific lipocalin-9 isoform X1 OS=Sus scrofa OX=9823 GN=SAL1 PE=3 SV=1	17736	21893	786	621	31	27	83.2	191	5.19	508	2	1	0	406.729	811.443	2	811.444	-0.0006	0	10.73	0.65	R	KPDVEPK	L				21199
F1SN92	Epididymal-specific lipocalin-9 isoform X1 OS=Sus scrofa OX=9823 GN=SAL1 PE=3 SV=1	17736	21893	786	621	31	27	83.2	191	5.19	509	1	1	0	406.729	811.443	2	811.444	-0.0006	0	20.57	0.2	R	KPDVEPK	L				8415
F1SN92	Epididymal-specific lipocalin-9 isoform X1 OS=Sus scrofa OX=9823 GN=SAL1 PE=3 SV=1	17736	21893	786	621	31	27	83.2	191	5.19	510	1	1	0	406.729	811.443	2	811.444	-0.0006	0	13.98	0.94	R	KPDVEPK	L				16201
[truncated: 1,356 more rows]

## Sheet: Pig_46_MASCOT_Pep
Header	MASCOT PEPTIDE RESULTS OF SDS-PAGE BAND 46
[truncated: 639 more rows]

## Sheet: Pig_49_MASCOT_Pep
Header	MASCOT PEPTIDE RESULTS OF SDS-PAGE BAND 49
[truncated: 229 more rows]
